# Supplementary material for: Plasma metabolomics by nuclear magnetic resonance reveals biomarkers and metabolic pathways associated with the control of HIV-1 infection/progression
Source: Front Mol Biosci. 2023 Jun 29;10:1204273. doi: 10.3389/fmolb.2023.1204273 (PMC10339029; doi:10.3389/fmolb.2023.1204273)
Supplement: Supplementary file 3 [file Table2.XLSX]

## Sheet: DP Metabolites
Metabolite	Compound Type
2-oxoglutarate	Organic acid
2-oxoisovalerate	Organic acid
3-hydroxybutyrate	Organic acid
Acetate	Organic acid
Acetoacetate	Organic acid
Alanine	Amino acid
Albuminlysil	Lipid
Arginine	Amino acid
Asparagine	Amino acid
Aspartate	Organic acid
Choline	Organic acid
Citrate	Organic acid
Citrulline	Amino acid
Creatine	Amino acid
Creatinine	Amino acid
D-Glucose	Sugar
Dimethylamine	Organic acid
Dimethylglycine	Amino acid
Ethanol	Alcohol
Formate	Organic acid
Glutamate	Organic acid
Glutamine	Amino acid
Glycerol	Lipid
Glycerol of lipids	Lipid
Glycine	Amino acid
Histidine	Amino acid
Hypoxanthine	Purine
Isobutyrate	Organic acid
Isoleucine	Amino acid
Lactate	Organic acid
LDL1 CH3-VDL1 -CH3	Lipid
LDL1 aliphatic chain	Lipid
Leucine	Amino acid
Lipid CH2CH2O-VLDL	Lipid
Lipids CH-CH	Lipid
Lipids CH-CHCH2CH-CH	Lipid
Lipids CH2-C-C	Lipid
Lipids CH2-CO	Lipid
Lipids n-CH3-3	Lipid
Liporoteins	Lipid
Lysine	Amino acid
Methionine	Amino acid
Myo inositol	Alcohol
N-acetyl groups in proteins	Lipid
N-acetylcysteine	Amino acid
Phenylalanine	Amino acid
Phosphocholine	Amino acid
Pyruvate	Organic acid
Serine	Amino acid
Succinate	Organic acid
Threonine	Amino acid
Tyrosine	Amino acid
Valine	Amino acid
VDL-2 aliphatic chain	Lipid
Xanthurenate	Organic acid

## Sheet: FP Metabolites
Metabolite	Compound Type
2-hydroxybutyrate	Organic acid
2-oxoglutarate	Organic acid
2-oxoisovalerate	Organic acid
3-Hidroxyisovalerate	Organic acid
3-hydroxybutyrate	Organic acid
Acetate	Organic acid
Acetoacetate	Organic acid
Alanine	Amino acid
Arginine	Amino acid
Asparagine	Amino acid
Aspartate	Organic acid
Choline	Organic acid
Citrate	Organic acid
Citrulline	Amino acid
Creatine	Amino acid
Creatinine	Amino acid
D-Glucose	Sugar
Dimethylamine	Organic acid
Dimethylglycine	Amino acid
Ethanol	Alcohol
Formate	Organic acid
Glutamate	Organic acid
Glutamine	Amino acid
Glycerol	Lipid
Glycerol of lipids	Lipid
Glycine	Amino acid
Histidine	Amino acid
Hypoxanthine	Purine
Inosine	Purine
Isobutyrate	Organic acid
Isoleucine	Amino acid
Lactate	Organic acid
Leucine	Amino acid
Lysine	Amino acid
Methionine	Amino acid
Myo inositol	Alcohol
Phenylalanine	Amino acid
Phosphocholine	Amino acid
Pyruvate	Organic acid
Serine	Amino acid
Succinate	Organic acid
Threonine	Amino acid
Tyrosine	Amino acid
Valine	Amino acid
Xanthurenate	Organic acid

## Sheet: Hoja1
Metabolite	Compound Type	Plasma
2-hydroxybutyrate	Organic acid	FP
3-Hidroxyisovalerate	Organic acid	FP
Albuminlysil	Lipid	DP
Inosine	Purine	FP
LDL1 aliphatic chain	Lipid	DP
LDL1 CH3-VDL1 -CH3	Lipid	DP
Lipid CH2CH2O-VLDL	Lipid	DP
Lipids CH-CH	Lipid	DP
Lipids CH-CHCH2CH-CH	Lipid	DP
Lipids CH2-C-C	Lipid	DP
Lipids CH2-CO	Lipid	DP
Lipids n-CH3-3	Lipid	DP
Liporoteins	Lipid	DP
N-acetyl groups in proteins	Lipid	DP
N-acetylcysteine	Amino acid	DP
VDL-2 aliphatic chain	Lipid	DP
2-oxoglutarate	Organic acid	DP
2-oxoglutarate	Organic acid	FP
2-oxoisovalerate	Organic acid	DP
2-oxoisovalerate	Organic acid	FP
3-hydroxybutyrate	Organic acid	DP
3-hydroxybutyrate	Organic acid	FP
Acetate	Organic acid	DP
Acetate	Organic acid	FP
Acetoacetate	Organic acid	DP
Acetoacetate	Organic acid	FP
Alanine	Amino acid	DP
Alanine	Amino acid	FP
Arginine	Amino acid	DP
Arginine	Amino acid	FP
Asparagine	Amino acid	DP
Asparagine	Amino acid	FP
Aspartate	Organic acid	DP
Aspartate	Organic acid	FP
Choline	Organic acid	DP
Choline	Organic acid	FP
Citrate	Organic acid	DP
Citrate	Organic acid	FP
Citrulline	Amino acid	DP
Citrulline	Amino acid	FP
Creatine	Amino acid	DP
Creatine	Amino acid	FP
Creatinine	Amino acid	DP
Creatinine	Amino acid	FP
D-Glucose	Sugar	DP
D-Glucose	Sugar	FP
Dimethylamine	Organic acid	DP
Dimethylamine	Organic acid	FP
Dimethylglycine	Amino acid	DP
Dimethylglycine	Amino acid	FP
Ethanol	Alcohol	DP
Ethanol	Alcohol	FP
Formate	Organic acid	DP
Formate	Organic acid	FP
Glutamate	Organic acid	DP
Glutamate	Organic acid	FP
Glutamine	Amino acid	DP
Glutamine	Amino acid	FP
Glycerol	Lipid	DP
Glycerol	Lipid	FP
Glycerol of lipids	Lipid	DP
Glycerol of lipids	Lipid	FP
Glycine	Amino acid	DP
Glycine	Amino acid	FP
Histidine	Amino acid	DP
Histidine	Amino acid	FP
Hypoxanthine	Purine	DP
Hypoxanthine	Purine	FP
Isobutyrate	Organic acid	DP
Isobutyrate	Organic acid	FP
Isoleucine	Amino acid	DP
Isoleucine	Amino acid	FP
Lactate	Organic acid	DP
Lactate	Organic acid	FP
Leucine	Amino acid	DP
Leucine	Amino acid	FP
Lysine	Amino acid	DP
Lysine	Amino acid	FP
Methionine	Amino acid	DP
Methionine	Amino acid	FP
Myo inositol	Alcohol	DP
Myo inositol	Alcohol	FP
Phenylalanine	Amino acid	DP
Phenylalanine	Amino acid	FP
Phosphocholine	Amino acid	DP
Phosphocholine	Amino acid	FP
Pyruvate	Organic acid	DP
Pyruvate	Organic acid	FP
Serine	Amino acid	DP
Serine	Amino acid	FP
Succinate	Organic acid	DP
Succinate	Organic acid	FP
Threonine	Amino acid	DP
Threonine	Amino acid	FP
Tyrosine	Amino acid	DP
Tyrosine	Amino acid	FP
Valine	Amino acid	DP
Valine	Amino acid	FP
Xanthurenate	Organic acid	DP
Xanthurenate	Organic acid	FP
