# Supplementary material for: Plasma metabolomics by nuclear magnetic resonance reveals biomarkers and metabolic pathways associated with the control of HIV-1 infection/progression
Source: Front Mol Biosci. 2023 Jun 29;10:1204273. doi: 10.3389/fmolb.2023.1204273 (PMC10339029; doi:10.3389/fmolb.2023.1204273)
Supplement: Supplementary file 4 [file Table3.XLSX]

## Sheet: DP_All
Code	Integration limits		PD11	PD33	PD55	PD77	PD99	PD22	PD44	PD66	PD88	PD110	PD2	PD5	PD8	PD12	PD15	PD18	PD21	PD24	PD27	PD30	PD34	PD37	PD40	PD43	PD46	PD49	PD52	PD56	PD59	PD62	PD65	PD68	PD71	PD74	PD78	PD81	PD84	PD87	PD90	PD93	PD96	PD100	PD103	PD106	PD109	PD3	PD9
Class	To(f1)	From(f1)	CCE	CCE	CCE	CCE	CCE	CCP	CCP	CCP	CCP	CCP	Control_sano	Control_sano	Control_sano	Control_sano	Control_sano	Control_sano	Control_sano	Control_sano	Control_sano	Control_sano	Control_sano	Control_sano	Control_sano	Control_sano	Control_sano	Control_sano	Control_sano	Control_sano	Control_sano	Control_sano	Control_sano	Control_sano	Control_sano	Control_sano	Control_sano	Control_sano	Control_sano	Control_sano	Control_sano	Control_sano	Control_sano	Control_sano	Control_sano	Control_sano	Control_sano	Controlador	Controlador
2_oxoglutarate	2.5222	2.5134											0.554358	0.397337	0.527946	0.608098	0.50864	0.599304	0.470017	0.33889	0.633953	0.583979	0.576218	0.546675	0.593207	0.68592	0.846015	0.632895				0.754832	0.863264	0.528092		0.792434	0.769393	0.770888	0.574586	0.710515	0.484222	0.512813	0.505949	0.679286	0.678601	0.54783	0.698793	0.685808	0.644454
2_oxoisovalerate	1.1349	1.1018	0.327238	0.334645	1.17512	0.248038	0.0189856	1.80563	1.92964	1.97502	1.92076	0.859677	1.78649	1.7009	1.61119	1.599	1.6577	1.76392	1.49256	1.61952	2.00349	1.90957	1.69616	1.64747	1.6484	1.81807	1.69375	1.67865	3.06128	2.68851	2.78193	1.73758	1.62394	1.69498	2.58386	1.92308	1.633	1.8759	2.15687	1.7842	0.813902	0.937638	0.791065	0.96557	0.889643	0.905924	0.898076	1.6799	1.94585
3_hydroxybutyrate_1_ov	2.4378	2.4273	-0.106623	-0.0802438	0.0303113	-0.248442	0.0179589	1.14497	1.12361	1.18245	1.02804	1.17409	0.934666	0.963412	0.942315	1.13429	1.04956	1.15756	1.12114	0.775932	1.24143	1.59236	1.18739	0.773455	1.23724	1.10465	1.20759	0.975323	1.92659	0.858391	1.07546	1.0603	1.52786	0.882616	1.00437	1.37469	1.05574	1.09569	0.815077	1.15647	0.773383	0.934884	0.820187	1.52532	1.25111	0.940232	1.05216	1.1984	1.07486
3_hydroxybutyrate_3_ov1	2.4055	2.3962	0.0111561	-0.0769307	0.149253	-0.143806	0.0633822	1.28023	1.28943	1.15224	1.13401	1.5021	1.17864	1.14843	1.51507	1.27741	1.47497	1.39991	1.81323	1.0875	1.3128	1.56064	1.42192	1.02272	1.39002	1.23659	1.40063	1.08888	1.4797	1.05183	1.53676	0.942048	1.10087	0.936147	1.09319	1.18814	0.989316	1.06103	1.0286	1.06934	0.705393	0.862186	0.825446	1.15701	0.8869	0.784771	0.900713	1.32931	1.18476
3_hydroxybutyrate_3_ov2	2.4172	2.4055	-0.0450006	-0.110198	0.207277	-0.183361	0.0658597	1.24141	1.31796	1.21613	1.13757	1.14745	1.20554	1.20888	1.40442	1.35426	1.47295	1.3835	1.58061	1.02584	1.39498	2.22994	1.59112	0.92442	1.39528	1.2616	1.32487	1.18042	1.43253	1.00028	1.44978	0.954994	1.58483	0.827371	1.00057	1.34161	0.966756	1.02097	0.915959	1.15519	0.593767	0.81891	0.769135	1.5462	1.04159	0.762072	0.953186	1.35667	1.10089
3_hydroxybutyrate2ov3	1.2188	1.1983	0.775051	4.09133	2.29119	1.11228	0.897247							7.25394	7.69977	8.70939	7.29223	8.21009	7.92568	6.19643	5.86145	10.3942	7.57714	5.40061	7.40567	10.9211	8.12713	6.18587			7.62715	6.955	11.0156	6.47457	7.56986	9.02613	6.53341	10.2514	39.586	8.04377	5.01525	9.20105	12.2521	20.4335	6.26384	4.77439	4.76614	7.85448	12.7615
Acetate	1.9498	1.9307	292.169	295.97	256.584	289.622	330.872	7.58656	7.70669	5.63904	5.32402	4.3069	7.06887	8.89035	7.04714	6.54565	7.58013	7.66283	8.75273	8.19856	6.68814	7.28205	5.9775	5.1183	6.6329	7.10551	7.21632	6.38649	7.65934	8.06801	7.1942	3.93595	5.87404	3.52919	4.22098	3.91797	4.78258	3.90892	4.29024	4.71171	3.49389	4.16321	3.41465	4.85579	4.42565	4.43287	4.31432	4.4571	4.54297
Acetoacetate	2.2593	2.2385	4.84032	1.03796	0.84699	0.100451	0.685345	3.65206	3.70092	4.68733	3.96799	4.60746	3.87989	3.40193	4.11261	4.96971	3.5506	3.79782	4.81106	5.86839	3.21315	8.12397	5.57468	4.26042	3.78423	3.09804	3.59894	4.96134	24.1477	3.55524	3.26134	2.61875	4.64667	3.73654	3.05308	3.2944	3.33633	3.9975	4.09566	3.55048	6.02267	3.95301	5.3496	7.20287	5.88619	5.29193	6.80862	3.80283	4.57449
Alanine	1.5145	1.483	0.117248	-0.0570369	0.962973	0.273727	-0.0426033	25.2861	24.4705	23.9979	24.5159	27.5174	23.0432	28.6023	24.0365	26.7327	32.5049	26.0697	27.6862	19.0339	29.612	18.8599	21.1113	21.99	22.6641	24.1843	28.3288	22.3908	21.0132	21.0003	21.657	25.1996	21.7806	21.8632	25.0262	25.3022	30.1499	30.7877	21.4485	25.8405	29.4613	35.2263	29.0405	26.9202	25.6292	23.845	37.3793	26.6508	25.9163
Alanine_ov	3.821	3.8091	3.17412	3.0703	1.79554	1.94575	0.723732						6.25009	6.25947	5.84789	5.59834	6.93714	6.30553	6.73236	5.25181	7.12271	5.46436	5.4056	4.82774	5.79087	6.16118	5.98894	5.57566	5.15606		7.22999	5.70061	5.98626	5.39778	7.18169	6.21857	6.52055	6.51978	4.97414	6.70446	3.72229	4.41959	3.91658	4.05864	3.72904	3.30824	4.09119	6.95888	6.07938
Albuminlysil1	3.0211	3.0073	-0.0315763	-0.0245109	-0.200368	-0.333571	-0.000326379	1.62835	1.66013	1.66611	1.63171	1.37627	1.53231	1.54564	1.9174	1.69984	1.91818	1.78128	2.17151	1.43697	1.33257	1.90779	1.59627	1.15675	1.85999	1.52261	1.67893	1.30225		1.37439	2.45654	1.76387	1.85091	1.21538	1.68479	1.66801	1.71911	1.45875	1.41572	1.74253	0.91161	1.14851	0.947911	1.41327	1.18878	1.10194	1.30342	1.56898	1.67826
Albuminlysil2	3.0395	3.0211	-0.117926	-0.189692	-0.178076	-0.62435	0.0140473	3.64643	3.57735	3.65767	3.46883	2.19632	3.15427	3.21955	4.07537	3.76768	4.05587	3.82367	4.65098	3.19075	3.15084	4.15323	3.58617	2.71136	3.99246	3.81868	3.95362	2.98238		2.7593	4.37405	3.6589	4.45479	2.93593	3.48267	3.39829	3.83453	3.4543	3.38988	4.1257	1.54352	1.99826	1.70815	2.42288	2.16637	1.94026	2.33978	3.85252	3.82299
Albuminlysil3	3.0518	3.0395	-0.0541006	-0.20761	-0.152525	-0.376278	-0.0111897	2.5727	2.60388	2.69038	2.59499	1.88406	2.08838	2.20703	2.80042	2.60498	2.70794	2.54244	3.25813	2.24116	2.52772	2.78235	2.35311	2.02935	2.75371	2.66323	3.0962	2.1268	2.883	2.04615	3.1378	2.29502	3.41864	2.27621	2.30727	1.93824	2.78903	2.6046	2.69589	3.03782	1.16691	1.52227	1.24464	1.89464	1.67118	1.56622	1.92531	2.73191	2.84192
Asparagine ov6	2.962	2.9472	0.210027	0.0669335	0.0472511	-0.210852	0.0478633	0.800432	0.691382	0.835838	0.776277	1.0268	0.787773	0.508129	0.545012	0.676592	0.630621	0.526304	0.707711	0.568229	0.879335	0.671047	0.666979	0.514217	0.703264	0.685113	0.858901	0.660836		0.519574	0.84736	0.815764	1.1063	0.719822	0.693581	0.794308	0.911065	0.940698	0.697421	0.990891	0.771828	0.827984	0.94425	0.947853	0.836559	0.811164	0.973449	0.934941	0.798222
Asparagine ov7	2.9748	2.962	0.162492	0.0699829	0.0105193	-0.288821	0.031522	0.429252	0.362333	0.413274	0.331046	0.48612	0.376879	0.324604	0.497278	0.449338	0.497176	0.446166	0.534097	0.351587	0.445112	0.505838	0.436298	0.333605	0.457781	0.418798	0.473556	0.377286		0.309406	0.766072	0.469812	0.518581	0.292431	0.316343	0.418856	0.466797	0.415652	0.362701	0.494548	0.308703	0.412683	0.353564	0.488363	0.450984	0.345706	0.411119	0.365665	0.480391
Asparagine ov8	2.993	2.9748	0.115671	-0.0547312	-0.120713	-0.430368	0.0079931	1.09699	1.09305	1.19367	1.04634	1.13095	1.01255	0.858338	1.10773	1.16481	1.15679	1.14052	1.28975	0.912299	1.01046	1.18866	1.00004	0.769748	1.16676	1.02231	1.18999	0.917234		0.938978	1.67302	1.2224	1.42516	0.853229	1.07127	1.26056	1.20505	1.13644	0.930922	1.20862	0.817184	0.985143	0.919918	1.12831	0.968487	0.926464	1.18117	1.07713	1.1726
Asparagine_ov1	2.8559	2.8421	0.483441	0.341086	0.210842	0.0837945	-0.0200168	0.693766	0.692606	0.727956	0.763452	0.805484	0.880375	0.650773	0.618677	0.704984	0.76682	0.515467	0.570996	0.75865	0.750654	0.783724	0.839539	1.05275	0.819321	0.712959	0.846416	0.852394		0.562897	0.766706	0.717421	0.587404	0.652252	0.653408	0.500695	0.772214	0.740211	0.764664	0.605046	0.680201	0.628782	0.710902	0.769242	0.747307	0.672088	0.662979	0.512221	0.783544
Asparagine_ov2	2.8658	2.8559	0.328778	0.189013	0.091203	0.00765856	0.0256882	0.315963	0.380672	0.386127	0.368602	0.454222	0.388013	0.26672	0.191692	0.316396	0.249779	0.163083	0.203002	0.30231	0.350639	0.302537	0.333282	0.482149	0.335585	0.245659	0.36405	0.399932		0.252206	0.365717	0.383028	0.336476	0.326854	0.314468	0.297073	0.412211	0.38909	0.365555	0.34156	0.308818	0.348891	0.384687	0.398729	0.352515	0.338959	0.333469	0.301323	0.323151
Asparagine_ov3	2.882	2.8658	0.476674	0.291158	0.276622	-0.162084	-0.0317763	0.480415	0.594484	0.628095	0.570745	0.660852	0.496847	0.43566	0.421434	0.500253	0.536366	0.289101	0.424388	0.425794	0.55676	0.441514	0.515311	0.565379	0.50126	0.450223	0.589454	0.53295		0.346866	0.663369	0.516215	0.581718	0.468218	0.436675	0.495674	0.605915	0.613915	0.444129	0.560077	0.477382	0.510978	0.603152	0.656769	0.578899	0.524695	0.610822	0.548608	0.664828
Asparagine_ov4	2.9003	2.882	0.514053	0.294616	0.236535	-0.093999	0.0268041	0.441181	0.854207	0.792778	0.728432	0.998293	0.373929	0.348162	0.324494	0.402354	0.339805	0.324675	0.394474	0.34237	0.585843	0.496987	0.442334	0.415745	0.423052	0.430465	0.551011	0.421883		0.413149	0.767059	0.499305	0.912236	0.354334	0.71232	0.449077	0.574793	0.600279	0.374834	0.527125	0.526122	0.468234	0.574467	0.662624	0.62403	0.603154	0.718778	0.483675	0.463388
Aspartate_ov5	2.9271	2.9135	0.306201	0.120314	0.135948	-0.202291	0.0150871	0.536396	0.63996	0.587328	0.52944	0.510406	0.368315	0.329473	0.757675	0.742641	0.717867	0.766449	0.657706	0.50847	0.447006	0.57005	0.491662	0.406545	0.538437	0.495295	0.459916	0.382394		0.597058	1.19001	0.459753	0.554513	0.263811	0.664214	0.615122	0.645491	0.7208	0.417542	0.379945	0.509052	0.313236	0.772257	0.472744	0.561889	0.500946	0.64426	0.413134	0.648797
Choline1	3.3417	3.3311	-0.61565	-0.617659	-0.48716	-0.89007	0.115488						0.515894	0.448874	0.659775	0.624704	0.515409	0.603846	0.787764	0.426811	0.542481	0.478245	0.541487	0.408517	0.509069	0.434574	0.646891	0.413567	0.922969			0.458406	0.633109	0.456542		0.449111	0.514832	0.561402	0.475831	0.450967	0.524193	0.505349	0.502623	0.513947	0.533734	0.505639	0.61042	0.75307	0.701723
Choline2	3.3519	3.3417	-0.652323	-0.700324	-0.572776	-0.944887	0.232517						0.63438	0.578724	0.940481	0.740083	0.700502	0.739877	1.08175	0.553384	0.594171	0.567005	0.736603	0.592838	0.622348	0.490819	0.859143	0.524856	1.07385			0.573251	0.707408	0.665095		0.771816	0.758205	0.829219	0.742857	0.548038	0.836641	0.944126	0.868028	0.780382	0.83576	0.879164	0.942249	0.873604	1.01499
Choline3	3.3623	3.3519	-0.892786	-0.92781	-0.599934	-1.08366	0.260985						0.821258	0.716808	1.15439	0.924847	0.869386	0.95249	1.37669	0.71945	0.820718	0.72004	0.967131	0.746442	0.836317	0.701097	1.03733	0.705727	1.31273			0.620346	0.853686	0.85475		0.995757	0.844089	1.01826	0.875184	0.650126	0.99171	1.06518	0.974657	0.942778	0.873591	1.05617	1.06942	1.16237	1.19273
Citrate1	2.5519	2.5305											2.03509	1.3189	1.6529	1.73972	1.79431	1.91151	1.68706	1.27673	1.93477	2.29161	2.00088	1.51529	1.81465	1.81327	2.09862	1.73753				2.16706	3.07414	1.62261		2.08496	2.4414	2.1095	1.96387	2.37966	1.78884	2.13074	1.72508	2.58824	2.60573	1.81626	2.4986	2.92124	1.67713
Citrate2	2.5772	2.5522											2.32325	1.44493	1.61525	1.85067	1.8585	2.12406	1.65382	1.64992	2.21266	2.75497	2.37222	1.68968	2.05251	1.95484	2.40315	1.96724				2.66115	5.47342	1.97489		2.46303	2.89932	2.51629	2.52611	2.95226	2.20641	2.68308	2.2696	3.43295	3.36073	2.20782	3.17895	3.48792	1.85172
Citrate3	2.6977	2.673											3.23929	2.62798	3.12658	2.92744	3.1334	3.27445	3.30861	2.39281	3.13746	3.93176	3.51449	2.3997	3.50654	3.07531	3.74406	2.82041				3.61929	4.77396	2.7799		3.304	3.84476	3.60748	3.21424	4.03518	2.76697	3.56963	2.8381	4.33825	4.01825	3.0191	3.89705	4.64183	3.0831
Citrate4	2.7254	2.6981											4.051	3.30723	3.64341	3.7722	3.59003	3.69224	3.99215	2.86335	3.79816	4.87899	4.46994	2.96929	4.25371	3.63781	4.54276	3.58924				4.63571	5.37482	3.85158		4.44574	4.2447	4.47098	3.84133	4.80822	2.61156	3.66247	2.76961	4.3709	4.06338	2.93729	3.6299	5.67003	3.70744
Citrulline1	1.9005	1.8786	-1.94116	-1.8293	1.49457	-0.258637	1.442	1.82869	1.83765	1.85844	1.7983	1.45278	1.59962	1.69598	2.0821	1.84855	2.20901	2.07836	2.28863	1.66571	1.83112	2.00105	1.82669	1.40152	2.15157	1.75116	2.18132	1.69966	2.09458	1.57264	2.37296	1.60476	2.18045	1.44956	2.05307	1.72198	1.96982	1.77516	1.66219	1.83477	1.23814	1.3821	1.14019	1.89605	1.57064	1.59182	1.79709	1.68855	1.94078
Citrulline2_ov	3.1975	3.1761	-1.37292	-1.45488	-1.11893	-1.77558	0.172186						0.179984	0.130233	0.273274	0.379585	0.341067	0.212575	0.338907	0.255434	0.460252	0.403274	0.389934	0.11824	0.479402	0.266906	0.403891	0.151091	1.81715			0.548462	2.3874	0.125827		0.434775	0.461689	0.183785	0.30005	0.384421	1.39451	1.5593	1.51706	1.77368	1.75662	1.56727	1.87216	0.211615	0.476569
Creatine	3.9575	3.9459	3.65145	3.48818	1.59424	1.98048	-0.166036	3.17635	2.65548	2.92092	2.95151	2.0994	3.40913	3.60962	3.04224	2.50275	2.88856	3.0618	3.90008	3.11157	2.93006	3.57113	2.64333	2.59573	3.56789	3.06112	3.35285	2.68879	2.8413	2.61798	3.86559	2.73563	3.63664	3.25767	3.72521	2.92591	3.14419	2.73767	2.67073	3.6122	1.34293	1.87586	1.3164	1.91857	1.61964	1.48576	1.64608	3.80887	3.33878
Creatinine	4.0799	4.067	1.97402	1.79507	-0.056051	0.122655	-0.259695	1.30337	1.21501	1.44206	1.54853	0.72729	1.35583	1.19129	1.46042	1.30316	1.5768	1.6256	1.58642	1.35133	1.12664	1.45644	1.04039	1.08627	1.35579	1.31765	1.15789	1.25146	1.73797	1.67679	2.25353	1.35122	1.71994	1.26291	2.17689	1.55436	1.53004	1.64784	1.33719	1.39328	0.550089	0.535453	0.690312	0.738035	0.680074	0.536323	0.834325	1.94459	1.46409
Creatinine_creatine	3.0699	3.0516	-0.202847	-0.396424	-0.170501	-0.84917	0.0832915	6.24982	5.518	5.79966	5.40715	6.40898	5.69112	6.59946	6.00358	4.92171	5.87403	5.43319	7.1858	5.14324	5.47085	7.30767	3.94205	4.59469	6.18854	4.67092	7.01269	4.20562	5.41967	5.39261	6.52163	5.13752	7.70744	5.47898	5.16972	4.12332	6.23282	5.65151	4.83263	6.31949	4.75533	5.71921	5.10893	6.58215	6.03634	5.5764	7.08425	6.78513	6.4791
D_Glucose_Serine_Alanine	3.809	3.7705	34.2899	33.9639	26.8027	29.3354	28.0792						33.2688	34.1049	38.359	32.6031	40.5252	41.8762	48.1514	36.0108	37.3845	38.0953	33.9284	30.5678	38.8249	41.259	34.6852	35.7776	33.5209		43.8373	35.8487	45.3227	36.755	46.117	46.1695	44.7814	40.3624	34.9966	37.5668	36.8322	40.7076	33.4567	34.8144	38.5399	35.6112	31.7579	42.1598	41.0961
D_Glucose1	3.2875	3.2484	57.8978	58.1222	50.2358	55.4422	49.5951						55.7741	54.6339	64.4635	55.3759	62.9701	76.0026	83.0155	60.4869	51.9796	63.6962	54.1583	44.8437	62.5444	67.5484	52.4831	55.3399	53.0314			54.3441	71.0018	54.4475		72.5569	69.5969	66.0872	51.9418	53.1429	59.9943	62.5422	50.6307	49.5808	58.0414	53.5102	49.1081	72.0441	65.9048
D_Glucose10	3.8849	3.8684	14.5562	14.4886	10.8216	12.4161	10.702						10.2292	10.35	11.436	8.83114	11.6998	12.3664	14.5407	11.5877	10.5902	11.2939	9.46105	8.39683	11.6503	11.6986	8.69579	10.3357	10.1405		12.5368	10.0911	13.0041	11.0192	13.6628	13.3913	12.133	10.8074	10.1913	10.2319	10.9361	12.0066	9.77135	9.04704	10.6067	10.1891	8.1013	13.4297	11.7789
D_Glucose11	3.9233	3.9033	27.5326	27.4194	22.9506	24.6495	27.3414						19.6167	19.9946	21.1314	17.0667	21.9876	24.2347	27.5876	21.2901	18.4296	22.4083	18.2359	15.8605	22.822	23.03	16.8096	18.9436	19.1411		22.9935	19.0889	24.3148	20.3927	24.7712	26.165	23.0513	22.2191	17.8852	19.5204	27.923	29.9972	23.2262	21.6927	26.3568	26.1103	20.4386	24.5137	22.2579
D_Glucose12	3.9433	3.9234	24.9298	24.7224	19.2893	21.8765	21.4642						15.7818	15.7842	15.9748	12.716	17.058	18.6985	21.5294	17.0741	14.868	17.2407	13.7177	12.6393	17.7292	17.964	12.397	14.914	14.816		17.611	15.1332	19.1093	16.2913	19.7337	20.8044	18.0228	16.7151	14.2745	15.3725	19.9647	21.2028	16.4835	14.3902	18.4474	17.9667	13.8772	19.1704	17.5146
D_Glucose13	5.2699	5.2448	13.8123	14.6919	19.9501	20.952	7.02548	8.95587	7.36979	8.86072	10.0793	4.01265	9.41587	9.42926	10.44	8.1651	10.9597	11.7559	13.6206	10.6115	9.77671	10.4188	8.46978	7.91753	10.7509	11.5387	7.28657	10.0022	9.30741	2.82716	11.3444	9.63349	12.4571	10.3932	13.3023	13.9209	12.396	10.7277	10.0804	9.33232	6.59602	7.68328	5.88601	4.95765	6.29583	6.21093	4.44675	11.3103	11.2658
D_Glucose2	3.4581	3.4031	79.6085	80.3254	75.4642	77.7411	93.5268	58.2557	49.7394	59.1428	65.3362	55.2905	60.4822	62.3847	69.7102	53.0333	70.1595	79.4888	93.2154	73.085	60.6623	70.5763	57.7671	51.7212	72.0586	76.308	50.5377	62.1012	61.2457	16.2762	71.6044	58.9173	79.3537	68.1261	81.0497	87.9703	76.2705	70.2544	59.0482	59.1782	83.3849	87.112	68.9628	59.1622	75.0163	74.9358	56.6422	75.3003	72.1291
D_Glucose3	3.5384	3.4652	111.362	112.526	102.247	106.927	114.542	73.4552	60.2959	73.1469	81.0937	62.5493	79.1112	81.1539	82.3315	64.3715	87.6486	100.514	116.667	91.8871	78.3155	89.9737	69.6597	66.7348	93.1048	97.4464	59.3693	79.1991	76.6411	14.1552	87.1935	77.7964	101.73	86.2962	102.977	115.349	97.7393	90.0542	73.3131	77.1464	98.1276	101.406	79.05	64.0743	87.0498	86.6425	63.422	99.3457	92.2249
D_Glucose4	3.5874	3.5409	176.179	177.286	164.082	169.798	202.005	33.397	30.5201	34.9485	35.9891	28.6896	33.5514	32.9204	38.8208	30.8669	39.2309	41.6149	48.2352	36.3997	37.6714	39.8855	32.4798	31.5288	41.9766	44.1963	32.634	34.5946	32.8267	8.21769	34.544	35.7407	46.6235	37.0272	34.599	48.0103	41.0876	38.2421	32.6395	33.4768	36.5989	38.7219	34.5871	32.7562	38.4302	33.5181	30.7628	42.1608	39.0311
D_Glucose5	3.7282	3.7123	8.88377	8.91523	10.1063	7.48678	10.747						9.62016	9.10364	10.416	8.16872	10.9323	10.7446	12.5006	10.3387	8.6067	11.2664	9.00235	7.2593	10.0493	11.2488	8.71309	9.11664	8.82022			8.32468	11.0156	8.84786		11.4496	10.3384	9.57045	8.30939	9.51043	11.1608	11.9452	9.78137	8.84552	10.0169	10.8073	8.36784	11.4588	10.0801
D_Glucose6	3.7481	3.7282	39.7166	40.1115	36.2982	37.7649	38.6281						29.4296	28.8769	30.3645	23.456	32.2532	34.6382	40.6628	32.841	26.6433	32.0735	25.3893	23.1096	32.3555	34.4083	23.1715	28.3293	27.2459		36.0066	27.0692	36.0309	30.2952	39.7891	39.3774	35.0125	30.5758	27.4742	29.2533	35.0561	37.0947	28.8748	24.7667	31.7353	31.599	24.1878	35.3368	32.6452
D_Glucose7	3.7706	3.7483	38.9562	39.0783	31.7895	36.2908	33.35						27.8619	28.4458	29.953	23.4885	31.5361	34.4909	40.7593	31.7029	27.3959	31.3286	25.003	23.2462	32.323	33.2163	22.3023	27.5955	27.2276		36.8531	26.7109	35.4088	29.8567	40.9634	37.9976	34.2675	30.5633	26.8405	27.9581	32.0697	33.5848	26.8043	22.8024	29.5465	29.0903	22.1684	34.2196	32.1963
D_Glucose8	3.8456	3.8324	11.2054	10.9209	10.6863	9.66455	11.5965						8.82747	8.76355	9.71841	7.38774	10.1315	10.406	12.1633	9.68819	7.66795	9.68269	7.93714	6.92789	9.69461	10.0629	7.62792	8.58432	8.55205		10.9747	8.23124	10.6558	8.74765	11.6259	11.3948	10.4423	8.87425	8.35187	8.94964	10.2497	11.115	8.82643	8.09471	9.85705	9.73477	7.52098	11.6955	9.93632
D_Glucose9	3.8683	3.8456	38.3737	38.4637	31.8579	35.1992	36.0761						27.6688	28.113	30.8362	23.8127	32.061	33.6223	40.0975	31.6857	26.9753	31.3786	25.7641	23.186	31.7889	33.6262	23.7828	28.2955	26.0639		32.3697	26.7558	35.3749	29.955	36.0518	38.5057	34.4808	29.7885	27.8873	27.7505	34.1093	36.5962	29.3651	26.1965	32.1218	31.2331	24.5903	36.4214	31.9586
Dimethylamine	2.7359	2.7256											1.10022	0.888579	0.798134	0.992324	0.812539	0.837165	0.849057	0.654984	0.90276	1.00594	1.02059	0.715447	0.876101	0.717711	1.09064	0.961642				1.38766	1.30246	0.978766		1.3192	0.890235	1.33001	0.890228	1.08715	1.04142	0.753374	0.644175	0.881656	0.816509	1.04372	0.701437	1.57713	0.968315
Dimethylglycine	2.9482	2.9389	0.113054	0.124875	0.00297592	-0.176401	-0.0502824	0.592293	0.607826	0.568415	0.590813	0.698116	0.392628	0.387993	0.699852	0.746471	0.802496	0.689282	0.654132	0.449302	0.589161	0.503195	0.581952	0.457994	0.571094	0.549445	0.623313	0.474121		0.552092	1.01374	0.585646	0.700425	0.378101	0.757927	0.533973	0.7624	0.743184	0.566936	0.695826	0.480085	0.728883	0.592023	0.639851	0.679433	0.671098	0.717008	0.439138	0.644801
DSS	0.0608	-0.0664	1100.71	1102.84	1042.07	1118.39	1079.13	7.90926	8.92733	10.8856	10.8608	7.85971	7.58785	8.03683	6.7555	8.27552	8.2527	7.46683	9.50712	7.34529	8.69142	8.56454	8.40116	7.37396	9.04304	10.064	10.6593	7.43273	15.7598	9.62624	13.1511	10.1144	13.0208	10.64	12.7664	7.37769	10.364	9.21296	10.315	10.6187	5.52109	9.37128	9.48904	6.32325	4.53121	6.51195	7.19585	14.5542	8.25527
Ethanol	1.1982	1.177	0.380743	1.61612	1.39829	0.559548	0.329963							4.01349	4.33364	4.55733	4.13841	4.92145	4.43116	3.67494	4.43397	5.26594	4.71507	3.85524	5.4118	9.73008	6.16814	3.81724			4.80331	5.45011	7.47649	5.18285	6.18929	4.43749	4.44376	21.9144	16.672	5.98257	3.66883	5.30699	12.2796	26.1498	2.30536	2.43162	2.51547	6.38793	13.2181
Formate	8.4868	8.4643	196.831	198.957	187.694	197.847	228.829	1.07845	1.05197	1.18978	1.23354	1.98284	1.06352	0.984739	1.01481	0.973944	1.02646	1.01837	1.1088	0.94021	1.12876	1.02699	0.969346	0.831586	1.11529	1.0058	1.11052	0.976109	1.99062	1.33952	2.30969	1.1504	1.30353	0.974675	1.99032	1.08899	0.984405	0.9823	0.938546	1.06119	0.0595352	0.148366	0.135328	0.266945	0.188376	0.073711	0.155813	1.20177	0.946875
Glutamate_ov1	2.3558	2.3284	0.243676	0.0948808	0.451233	-0.35235	-0.0985805	4.26183	4.34468	4.18607	4.20258	3.08089	4.21412	4.04589	5.09695	4.44797	4.74183	4.55198	6.14893	3.77496	4.27383	6.32593	5.16156	3.67187	5.00221	4.14517	4.94667	4.13689	4.76389	3.52381	5.51123	3.52461	4.79489	3.69745	3.76669	4.72622	3.96632	4.08557	3.5978	4.22689	2.48188	2.91891	2.715	4.69948	3.46679	2.79438	3.29341	4.4607	4.35711
Glutamate_ov2	2.3851	2.3558	0.125619	-0.0435047	0.334346	-0.466416	-0.0685387	10.5976	10.9338	8.98585	8.74864	5.97426	9.32557	9.43753	16.566	12.3715	16.1836	14.3599	20.2812	10.5854	13.7777	12.5624	14.14	11.2547	12.356	12.2675	13.4287	10.2497	11.6099	10.1284	15.974	5.50097	5.38437	7.21721	8.11318	5.94556	6.29153	7.82897	5.95061	6.06453	4.74856	4.63832	4.80035	5.59974	4.78654	4.81757	4.59815	6.56126	10.1245
Glutamine_methionine_ov1	2.1596	2.1544	0.205679	0.185605	0.211167	0.0905248	-0.0379526	2.92991	2.97191	3.41471	3.38919	4.02862	2.17843	2.09322	2.47049	2.87781	2.55194	2.70992	2.99248	1.79183	2.55958	2.31465	2.49941	2.0511	2.31786	3.08258	3.47309	2.49598	2.21346	2.11849	2.32922	3.78522	5.08291	3.3835	2.98677	4.56407	4.52474	4.33194	3.20225	4.33092	4.02572	4.35678	3.98999	4.939	5.12971	4.74009	4.97827	3.75921	3.7976
Glutamine_methionine_ov2	2.1924	2.1368	1.75411	1.9878	1.98998	0.921555	-0.26673	15.9187	17.097	19.0803	18.3173	21.616	12.7623	11.4745	14.0018	16.1336	14.8412	15.737	15.5213	10.2926	16.0225	13.8888	14.9354	12.6106	14.7354	17.3895	20.1914	15.0499	13.7431	11.8227	14.2302	21.6351	26.1601	17.4641	15.6733	25.0947	24.0039	22.689	15.9615	21.1208	19.7202	21.9862	20.3657	27.2897	28.2088	23.282	25.015	18.4214	20.6965
Glutamine1	2.4495	2.4378	-0.00842369	-0.0125161	0.208751	-0.161585	0.199361	1.31543	1.43793	1.52328	1.38113	1.40375	0.997257	1.07368	1.15671	1.34139	1.07326	1.37964	1.33641	0.901143	1.2424	1.70748	1.34422	0.924873	1.38697	1.32844	1.60972	1.20032	1.30496	0.98978	1.26117	1.4081	2.05071	1.16855	1.328	1.84159	1.76533	1.62483	1.18242	1.48807	1.20819	1.37389	1.20798	2.01141	1.75614	1.44928	1.51845	1.43639	1.56984
Glutamine2	2.1365	2.1121	0.937818	1.05537	0.986662	0.421605	-0.10562	5.33492	5.49109	5.55881	5.3895	5.67171	4.77668	4.30434	5.84681	5.68667	6.21736	5.71327	6.54306	4.45143	5.39079	5.98417	5.79048	4.94496	5.73264	5.64888	6.49618	5.15064	5.44267	4.46432	6.22758	5.68795	6.01972	4.91305	4.61643	5.71227	5.36373	5.69529	4.6231	4.98144	4.97155	5.66863	4.9463	7.11055	6.93301	5.80565	6.22145	4.83393	6.15999
Glutamine2b	2.4603	2.4495	-0.0974351	-0.242538	0.0468329	-0.327835	0.0424716	1.9934	2.30942	2.69153	2.56931	2.68581	1.42301	1.38631	1.54238	1.94417	1.37671	1.95027	1.62673	1.2095	1.66582	1.59912	1.67606	1.3791	1.81134	2.13665	2.55317	1.76707	2.39721	1.49905	1.82544	2.91886	3.7396	2.26484	2.37965	3.69343	3.69672	3.25478	2.3174	2.82874	2.45379	2.80876	2.4242	3.44833	3.62291	3.02655	3.22663	2.458	2.9995
Glutamine3	2.474	2.4603	-0.118659	-0.146418	0.29141	-0.143221	0.296075	3.88934	4.42789	5.55884	5.31203	5.83975	2.60943	2.46864	2.24628	3.52299	2.21433	3.27572	2.42645	1.80921	2.929	2.49664	2.68719	2.50091	2.85154	4.0545	4.69473	3.27076	3.96049	2.67787	3.05889	6.59494	8.29672	4.98324	4.71295	8.30665	8.01044	7.12239	4.7952	6.24844	5.45356	6.2894	5.39797	7.64414	8.35299	6.58191	7.18099	5.27873	6.13538
Glutamine4	2.4874	2.474	-0.327748	-0.382403	0.075379	-0.414264	0.178006	3.2605	3.70603	4.69073	4.54758	5.52082	2.31714	1.9603	1.64825	2.85665	1.74861	2.46422	1.71684	1.35251	2.47301	2.0338	2.23338	2.16669	2.15839	3.47211	4.085	2.88274	2.72981	2.06113	2.36979	5.99358	7.51179	4.5238	3.77299	7.40622	7.02209	6.24187	4.18246	5.63803	4.92956	5.79049	4.9562	7.11338	7.66335	5.8391	6.48065	4.66752	5.15391
Glutamine5	2.4999	2.4874	-0.59321	-0.538703	-0.0879753	-0.56344	0.0641649	1.55651	1.81923	2.16185	2.00904	2.58801	1.18522	1.00727	0.934186	1.38343	0.987333	1.26301	0.902031	0.708893	1.4683	1.13815	1.26914	1.25554	1.26639	1.80044	2.16101	1.56417	1.60255	1.0141	1.32771	2.62826	3.27833	1.9848	1.71059	3.13755	3.04514	2.76676	1.86806	2.47953	2.04543	2.43462	2.18744	2.96632	3.21828	2.46348	2.73923	2.10223	2.28117
Glutamine6	2.5133	2.4999	-0.621409	-0.628023	0.0103428	-0.693747	0.145387	0.932963	1.08548	1.14078	0.971959	1.30314	0.81287	0.673604	0.787785	0.964792	0.819451	0.943892	0.753783	0.52799	1.16274	0.890913	0.922497	1.05374	0.986854	1.32371	1.5215	1.12631	1.70133	0.720091	1.13641	1.25973	1.49	0.879462	0.910247	1.46478	1.30369	1.39195	0.877965	1.20785	0.865324	0.98577	0.969762	1.25945	1.32354	0.996758	1.22321	1.07495	1.21171
Glycerol_of_lipids	5.2142	5.2008	0.450874	0.982927	4.8838	5.15075	0.131399	0.604412	0.563684	0.595781	0.597002	0.017896	0.501986	0.53119	0.58392	0.562787	0.571742	0.569567	0.684539	0.470685	1.52491	0.554873	0.591701	0.462638	0.65124	0.558747	0.513073	0.503529	0.889452	0.712516	1.02958	0.54456	0.50724	0.493307	0.931961	0.487196	0.515392	0.605374	0.523988	0.579911	0.170627	0.125052	0.103259	0.16217	0.180819	0.176681	0.0899667	0.552487	0.497491
Glycerol1	3.6131	3.592	14.6813	14.4322	9.10214	12.7556	0.680688	7.82743	7.3577	7.60208	7.48397	6.35849	8.00459	7.23885	8.425	7.80909	9.16297	8.7465	9.14204	7.07632	8.64877	8.85954	7.78989	5.63956	7.80589	7.72352	7.90959	7.01641	6.62441	2.7782	7.35446	7.01972	8.55624	7.29335	2.77789	8.09936	7.56789	8.39934	5.16075	8.03145	4.95167	6.08766	5.40898	7.12082	6.13329	6.08492	6.06807	9.11513	7.91489
Glycerol2	3.6919	3.679	1.49823	2.20579	0.905355	0.529469	0.524177						4.36698	4.27775	5.54219	4.8187	4.64492	5.61032	5.7793	3.54888	3.70625	4.8078	4.62047	2.86225	5.11075	4.93452	4.54401	3.71743	4.09654			3.90577	5.23949	3.84805		3.95676	3.79479	4.79183	11.6308	5.07935	3.21266	4.6981	4.37946	7.23417	4.24502	3.80242	3.61644	5.21937	6.39862
Glycerol3	3.7115	3.6919	1.71236	1.92008	1.69734	0.249109	1.67076						4.53481	4.95104	5.90823	5.31419	5.69593	5.87887	6.54784	4.25635	4.90848	6.24194	5.03777	3.2129	5.37116	5.07436	5.13038	4.05262	4.9123			4.32328	5.62352	4.03312		4.60203	4.17092	5.43507	7.10552	4.94732	4.40335	5.05793	4.95201	5.78229	4.44224	5.17829	4.41087	7.53755	6.48651
Glycerol4	3.9034	3.8876	3.45214	3.12203	2.4328	1.358	1.0587						4.16062	4.48359	5.5633	4.43678	5.39874	5.38743	5.92812	4.54531	4.41673	5.44755	4.57247	3.48535	5.12518	4.7171	4.30359	4.29373	4.83178		6.72352	4.55721	5.3944	4.15792	5.8682	5.03107	4.37525	4.98413	3.61076	4.32967	3.86286	4.61876	3.95214	4.95819	4.3144	4.7643	3.94843	6.06288	5.259
Glycine_ov	3.5918	3.5864	9.80049	9.4433	6.25368	9.6415	1.40373	2.08051	1.89848	1.89678	1.7719	1.77888	1.85849	1.66641	2.27218	1.90036	1.95035	2.31524	2.21926	1.46966	2.77322	2.38569	2.15358	1.59883	2.27726	2.04776	1.96905	1.79915	1.67238	0.5054	1.49822	1.89971	2.33283	1.79571	0.589974	2.08114	1.75184	1.9114	1.48588	2.10591	0.908124	1.38941	1.40252	2.22187	1.6583	1.10741	1.17446	2.46046	2.05886
Histidine1	4.0104	3.9926	3.54092	3.20166	0.944211	1.02318	-0.361198	3.77035	4.03552	4.16944	4.11176	2.43702	3.59481	3.60032	4.49024	3.74147	4.49494	4.24702	4.87219	3.68624	4.25972	4.84299	4.16101	3.27965	4.4121	4.77	4.54276	3.70424	3.61057	3.6137	5.70367	3.56937	4.75168	3.77851	4.93194	4.27465	4.09533	4.35027	3.09089	3.61771	1.92255	1.95801	2.23851	2.66189	2.2224	2.17249	2.58031	4.77139	3.80119
Histidine2	4.0212	4.0104	2.0572	1.87825	0.419736	0.520774	-0.1878	2.00357	2.06197	2.21427	2.226	1.40856	2.35912	2.02191	2.15437	1.9192	2.374	2.11182	2.30646	2.10673	2.1411	2.38127	1.99367	1.60254	2.09833	2.45384	2.31372	1.92308	1.97062	2.17914	3.08881	1.85517	2.52732	2.04203	2.64857	2.29658	2.26625	2.37484	1.71339	2.4556	1.21723	1.21585	1.37519	1.37367	1.03638	1.31197	1.4192	2.69765	1.96786
Histidine3	7.8491	7.7945	0.758746	1.09419	5.9073	4.37565	0.162936	4.00117	4.09096	4.06465	4.1101	1.90537	3.93525	3.73282	4.07237	3.78366	3.99074	4.0352	4.74508	3.48459	3.80887	4.30741	3.80456	3.2054	3.85336	4.02379	4.23199	3.56733	4.81313	4.14474	5.87423	3.58986	4.55992	3.49895	5.04626	4.05996	4.39595	3.99838	3.32537	3.44651	1.69137	2.05162	1.77908	2.6735	2.41557	2.07955	2.62332	4.35359	4.37064
Hypoxanthine	8.2357	8.1928	-2.69852	-2.46468	1.7351	0.30524	0.528425	1.76097	1.85145	1.98727	1.91607	0.0325952	1.69783	1.72162	1.85228	1.63806	1.80957	1.98755	1.97571	1.68443	1.87303	1.79715	1.75668	1.47608	1.81642	1.68713	1.6845	1.66318	2.67246	2.11399	2.90522	1.68723	1.8379	1.79249	2.88174	1.80697	1.76374	1.83495	1.69008	1.77374	0.0137741	0.0545079	0.0993445	0.245192	0.108035	0.0937292	-0.00991494	1.9098	1.67237
Isobutyrate	1.1017	1.0768	0.215287	0.313802	0.924708	0.302012	0.0258612	1.94968	1.78294	1.8201	1.86063	1.37631	1.74133	2.21275	1.7968	1.70416	1.95845	1.92716	1.74587	1.7475	1.95683	2.04104	1.50166	1.41043	1.68868	1.70484	1.73571	1.72134	2.63894	2.167	2.2161	1.34318	1.64123	1.63811	2.0431	1.66352	1.62078	1.54961	2.636	2.06901	1.09059	1.26653	1.11091	1.34038	1.14759	1.14676	1.52655	1.79986	1.82006
Isoleucine	1.0407	1.0191	0.276693	0.0447628	0.745969	0.289301	-0.0635825	6.18027	5.17789	5.8594	5.46076	5.45832	5.30097	6.2681	5.5085	5.52669	5.22012	4.97436	7.36324	4.85575	5.72265	4.82499	4.92666	3.91695	5.38073	4.08473	5.98444	5.2351	5.80158	5.13315	5.021	4.4701	7.41991	5.70637	6.02551	3.73478	5.77665	5.23741	5.34388	7.53421	4.86596	5.13888	4.86643	4.69615	4.47691	6.26434	4.62701	6.00009	6.56551
Isoleucine_leucine1	0.9483	0.939	0.0966092	0.145444	0.288449	0.11492	0.047435	4.30912	4.17372	4.54587	5.06875	4.26844	4.284	4.06072	4.49027	4.54766	4.34691	4.02399	4.9071	4.2407	3.79258	4.93326	4.34443	4.43785	4.8152	3.87807	4.56314	4.20394	5.0201	4.2465	4.6573	4.35154	4.83934	3.95625	4.42881	3.7925	4.64186	3.94189	4.1621	4.70755	3.95318	4.28654	3.55329	5.01364	4.36073	4.71153	4.52824	3.9217	4.21046
Isoleucine_leucine2	0.9624	0.9488	0.214848	0.148832	0.373701	0.121541	0.0753543	7.59877	7.05092	7.5518	7.81655	7.16744	7.27358	7.50381	8.02432	7.49783	7.67692	6.90163	9.17292	6.62882	6.84098	8.32763	7.48959	6.34815	8.29486	6.47355	8.2208	6.97246	7.41591	6.50929	7.3778	6.64509	8.41963	6.98307	7.17343	6.08521	7.48909	6.96084	6.96045	8.15682	6.85406	7.25169	6.43022	8.54226	7.5181	8.41617	7.54305	6.9786	8.06273
Isoleucine_lysine	1.4442	1.407	0.0428922	0.221652	1.19374	0.304507	0.157577	6.49394	6.32344	6.84095	7.12844	7.7662	6.89323	6.4118	6.80702	6.95321	6.94969	6.34723	7.14322	6.5061	6.36405	8.23151	6.84795	6.20973	7.22331	6.09759	7.01348	6.37793	8.03427	5.24185	7.24626	7.1547	6.86056	5.63447	5.80789	6.62309	6.40256	5.78877	6.35292	7.32022	5.51744	6.8942	6.21984	8.14756	7.32404	6.66653	7.52529	7.25869	6.55232
Isopropanol	1.1744	1.1468	0.424376	0.231304	0.993748	0.387407	0.0135342							2.41048	2.45998	2.47342	2.41296	2.81159	2.57544	2.41024	2.58718	2.96917	2.62594	2.41282	2.56477	2.9987	2.92342	2.42899			3.84281	2.59463	2.59974	2.69815	3.54919	3.14701	3.0061	3.18371	3.5176	3.09134	1.50199	1.69482	1.63521	1.78339	1.51014	1.52069	1.74383	2.80196	3.20851
Lactate	1.3653	1.3308	0.674377	0.372658	1.24716	0.627563	0.260214	185.738	239.617	184.821	152.78	189.385	144.523	205.544	150.612	163.537	144.494	163.471	118.252	124.23	208.87	173.023	175.851	146.173	137.796	172.816	179.203	132.237	107.827	374.712	159.064	151.784	100.634	128.621	120.059	95.4635	127.263	124.736	139.826	174.149	113.198	113.49	170.565	155.594	113.889	94.8586	133.604	149.751	93.0093
Lactate2	4.1602	4.1102	7.30345	6.12744	-1.29734	-0.575006	-0.796969	13.6136	17.1253	14.3373	12.0973	17.3749	11.4116	14.9973	11.5	10.8177	11.3718	13.0853	11.238	9.00112	14.9115	13.6485	12.9034	9.00018	11.0972	12.9653	13.2644	9.74425	10.5352	28.2594	15.7964	11.0776	9.51864	10.1991	12.6387	9.63312	10.8829	10.1203	10.7862	14.0766	8.42686	9.27122	15.0731	14.3817	9.26333	6.72667	11.1611	13.6692	8.18421
LDL1_aliphatic chain	1.261	1.2189	0.687709	0.731094	1.51934	0.595261	0.349565							20.7156	22.5943	26.358	20.9152	23.5215	21.1937	21.0102	18.2447	27.4727	24.7495	23.7	20.3137	20.0025	24.4231	25.1126			23.5192	35.7714	30.8548	34.1314	33.62	41.3323	29.6565	30.6673	33.4995	33.1518	23.7213	33.7366	27.2003	37.7272	32.4631	26.4984	26.9762	35.6386	28.9829
LDL1_CH3_VDL1 _CH3_1	0.8699	0.8153	0.736355	0.368578	1.63275	0.474919	-0.0951533	38.2261	32.7568	38.5994	40.5043	39.6656	44.1893	28.6745	32.5842	37.4752	29.4062	37.4356	33.9113	28.3536	23.0485	36.9697	38.16	33.143	31.3614	29.1077	37.1908	35.8935	29.5391	30.6716	32.5898	56.7839	54.7816	46.473	50.4518	62.9532	45.498	47.3505	45.5754	48.0773	34.3019	52.7742	42.2464	55.2695	50.2365	38.1397	43.6424	68.4237	43.7871
LDL1_CH3_VDL1 _CH3_2	0.8853	0.8705	0.25085	0.233661	0.532509	0.234227	0.214325			21.3826			29.5882	15.8612	16.068	21.0406	17.0478	19.0188	16.0922	15.9359	14.3955	21.9022	22.7312	19.6421	18.0779	15.7929	21.9949	21.5407	17.5468	18.3092	15.4868	27.845	27.9468	18.5235	21.7163	33.5099	19.3672	22.2896	20.7596	16.5299	19.1345	24.5693	18.4408	26.2491	21.2343	19.1887	21.1041	38.5207	18.0578
LDL1_CH3_VDL1 _CH3_3	0.8954	0.8851	0.192316	0.190033	0.368251	0.168472	0.0348621	17.7412	15.7826	16.1504	16.4707	20.4459	23.5768	15.5914	15.378	18.5725	16.9808	15.008	10.9246	18.6663	14.6669	16.6841	20.4059	21.8085	17.0127	16.079	17.6613	20.8791	19.1411	14.5974	13.3271	20.0538	15.0911	16.2676	16.9711	21.0883	14.4573	18.4026	19.0591	10.8381	21.4718	17.751	17.0659	19.5038	20.5907	21.2509	20.6558	16.6595	16.5272
LDL1_CH3_VDL1 _CH3_4	0.9078	0.8954	0.117378	0.119295	0.396868	0.123096	0.0788447	21.2325	19.2874	19.4451	19.972	27.1671	28.5089	22.9358	22.671	25.5433	24.3766	19.0514	11.4655	30.6923	20.8333	17.872	26.0219	36.1036	22.6594	21.7047	21.4651	30.7763	25.6069	17.5677	17.8452	24.667	13.3752	23.1139	20.4642	18.6745	16.7572	20.4917	27.111	13.2589	33.1734	25.2881	27.0012	23.1106	28.9185	31.5634	30.7649	10.5489	22.1385
LDL1_CH3_VDL1 _CH3_5	0.9176	0.9078	0.0962187	0.110948	0.249593	0.0820787	0.041316	11.5117	10.5054	10.304	11.2283	14.8055	16.0247	13.9592	14.2002	15.6217	13.5066	10.6527	6.10445	20.5423	12.6922	8.94333	14.425	26.6962	12.4944	11.743	11.7191	19.4414	14.2642	10.1911	10.5018	13.2996	6.1882	12.8173	10.398	7.38196	8.34211	9.46659	15.552	7.3835	18.4137	15.9456	16.6718	11.5755	14.9168	16.8904	15.1875	4.19092	11.8233
LDL1_CH3_VDL1 _CH3_6	0.9293	0.9176	0.107759	0.110894	0.353296	0.126364	0.00766516	7.03398	6.62371	6.73044	8.19747	8.29784	8.98995	7.84216	8.65968	9.49322	7.31246	6.19357	4.80047	11.912	7.36311	6.18787	7.92713	17.3922	7.01261	6.29884	6.99539	10.9448	9.01714	6.8068	6.95726	7.92199	4.80202	6.65527	6.48503	4.80302	5.73174	5.48226	8.7071	5.24927	8.53622	9.41987	8.50122	7.16123	7.61668	7.96189	6.99032	3.66653	5.93462
LDL1_CH3_VDL1 _CH3_7	0.9393	0.9293	0.0148129	0.122475	0.407452	0.114376	0.0812726	3.80033	3.73772	4.14183	5.01001	4.13162	3.98995	3.52253	4.07142	4.42887	3.81973	3.37046	3.63488	4.54662	3.4918	4.11493	3.85201	6.0975	4.00319	3.32911	3.76835	4.25473	4.98138	4.18358	4.25212	4.48341	3.86644	3.36617	4.0208	3.59353	4.0417	3.45069	4.06288	3.751	3.36826	4.12895	3.47024	4.64745	3.96058	3.76467	3.83004	3.10569	3.31595
Leucine	0.9951	0.9626	0.31172	0.146429	1.112	0.383011	-0.00824271	23.9507	20.8324	21.7587	22.1797	21.9071	21.2506	24.1101	25.8758	23.8977	24.3843	20.3804	29.0876	20.7114	20.2188	21.4328	20.3499	17.6308	22.7905	19.4543	23.3199	19.0207	20.7552	19.5096	19.2522	17.4305	27.7912	21.4848	22.1582	15.6842	24.3155	22.708	22.3863	27.9891	23.9849	21.4553	21.1025	24.2266	22.0791	29.7876	24.5639	23.1931	26.2773
Lipid_CH2CH2O_VLDL	1.6403	1.5574	-0.0820881	-0.599117	2.48023	0.489697	0.49136	5.99757	5.96518	6.59329	7.46591	8.9944	7.37466	6.15937	6.64211	7.79165	6.32169	6.02884	4.44915	9.79978	5.55957	5.96195	7.38556	10.174	7.26422	5.61175	6.48818	9.36547	9.02191	6.05594	7.34113	6.18683	4.64695	8.30052	6.28881	5.4406	6.06245	6.3427	8.47455	6.26351	11.3251	8.36928	10.8098	7.60719	9.16701	11.02	10.6554	3.21887	7.66946
Lipids_CH_CH	5.3914	5.2717	9.37898	12.7268	40.3467	40.4049	0.645481	13.9067	12.2213	13.8081	15.0196	4.99858	15.4394	12.1305	12.9748	14.6475	12.9248	12.1689	10.8156	15.1741	15.5785	12.2208	13.9963	15.8102	13.3244	12.8827	13.2911	15.4987	15.4375	13.0584	14.3251	16.1905	14.4505	16.7577	18.2218	16.2528	13.9974	16.2766	16.0954	13.1349	6.4261	5.10471	5.60254	5.08867	5.40491	5.77874	5.27453	14.7679	15.2163
Lipids_CH_CHCH2CH_CH_1	2.7451	2.736											1.09908	0.73511	0.818802	1.01021	0.835993	0.812535	0.79443	0.671685	0.815081	0.954551	1.05031	0.769242	0.88135	0.756552	1.06862	0.907504				1.21875	1.13758	0.904782		1.24868	0.965948	1.32986	0.882278	0.992866	0.614026	0.657668	0.66872	0.922847	0.830978	0.657193	0.678719	1.31693	0.931126
Lipids_CH_CHCH2CH_CH_2	2.7551	2.7451											1.28722	0.908617	1.02798	1.39546	1.07811	0.908205	0.831819	0.989861	0.902118	1.13047	1.2215	1.03802	1.13495	0.976765	1.30019	1.07941				1.49652	1.38349	1.27635		1.46769	1.22765	1.80928	1.14709	1.18659	0.827119	0.842684	0.716921	1.09543	1.00016	0.76047	0.807652	1.36637	1.24997
Lipids_CH_CHCH2CH_CH_3	2.765	2.7551	0.725988	0.609139	0.518479	0.334996	-0.0137927	1.60731	1.49978	1.61727	1.68428	1.43668	1.59612	1.32561	1.47735	1.93396	1.54757	1.1604	1.00337	1.66932	1.19066	1.33428	1.68206	1.54048	1.57333	1.39559	1.66295	1.5736		1.56886	1.57207	1.92093	1.66079	1.85971	2.13897	1.69446	1.50743	2.1156	1.62116	1.4508	1.16875	1.13637	1.02747	1.35625	1.25026	1.06062	1.18624	1.54933	1.77149
Lipids_CH_CHCH2CH_CH_4	2.7832	2.765	1.37496	1.18376	0.823884	0.681463	0.179386	3.09711	2.67326	2.98065	3.06561	2.37291	3.67611	3.00593	3.02291	4.024	3.10358	2.35504	2.26327	3.95477	2.62006	2.58163	3.4744	3.90282	2.95043	2.60398	3.31413	3.64765		2.63263	2.97575	3.29424	2.81093	3.37753	2.9341	2.75337	2.45862	3.27119	2.95435	2.54716	2.09334	2.09875	1.95918	2.33778	2.16942	1.96537	1.91083	2.76017	3.16471
Lipids_CH_CHCH2CH_CH_5	2.7933	2.7832	0.711017	0.556691	0.39879	0.261074	0.0512297	1.1754	1.05891	1.26605	1.27635	1.0439	1.34012	0.960669	1.00896	1.25896	1.00871	0.775571	0.806836	1.24272	0.930507	1.03954	1.28601	1.55328	1.06268	0.829625	1.16875	1.2905		0.982166	0.944899	1.3816	1.21278	1.18848	1.27291	1.29839	1.1358	1.38526	1.23604	1.00834	0.80108	0.864801	0.834211	1.15319	0.948711	0.762527	0.724465	1.29948	1.18864
Lipids_CH_CHCH2CH_CH_6	2.8119	2.7933	0.997399	0.959267	0.615709	0.430954	-0.0229047	1.678	1.54656	1.8561	1.89077	1.63619	2.07494	1.37292	1.36985	1.70915	1.64182	0.952931	1.10887	1.79196	1.40168	1.40159	1.99435	2.22094	1.51349	1.19297	1.79266	1.99541		1.4293	1.26482	2.05037	1.66774	1.72582	1.92498	1.90076	1.76032	2.01996	1.92643	1.35557	1.38394	1.24535	1.18866	1.69127	1.44887	1.1365	1.09481	1.70955	1.90764
Lipids_CH_CHCH2CH_CH_7	2.8267	2.8119	0.692687	0.473607	0.470033	0.149892	-0.176169	1.03092	1.05193	1.10047	1.12042	0.992096	1.51585	0.974496	1.00908	1.1183	1.15075	0.772761	0.842739	1.23014	1.08577	1.01013	1.35872	1.76714	1.21215	0.942545	1.24618	1.35681		0.869332	1.02882	1.0701	0.850308	0.970454	1.06504	0.930788	1.01824	1.0871	1.15438	0.785157	0.773543	0.747587	0.748897	0.968757	0.827351	0.680379	0.57673	0.828326	1.07279
Lipids_CH_CHCH2CH_CH_8	2.842	2.8267	0.514256	0.485063	0.406093	-0.0227055	0.0124089	0.716732	0.739245	0.846249	0.7912	0.867471	0.916227	0.651447	0.609662	0.800684	0.911099	0.476845	0.421328	0.812828	0.780873	0.56573	1.03158	1.13031	0.749476	0.498914	0.944096	0.962204		0.686261	0.654835	0.907602	0.644028	0.71889	0.896113	0.654945	0.985782	0.845318	0.869155	0.576084	0.720534	0.565015	0.555158	0.8809	0.755399	0.574386	0.605946	0.522809	0.790948
Lipids_CH2C_C1	1.9998	1.9501	15.9472	15.9084	8.40553	8.19108	0.187488	8.57349	8.53776	9.033	9.18518	9.21903	8.70373	6.89223	8.2291	8.49128	7.54775	7.75719	9.05803	7.53523	7.77175	8.80382	8.47417	7.67764	8.45925	7.57433	9.29781	8.1301	8.99471	8.7423	9.31174	9.44123	10.0049	9.00469	10.0633	10.207	9.41336	9.45872	9.45351	10.0468	7.99229	9.03852	8.53616	10.9348	9.70272	8.86364	9.65768	9.58615	9.33953
Lipids_CH2C_C2	2.0471	1.9998	6.22491	6.167	4.11412	3.10476	1.26258	26.1001	23.9024	25.0481	26.3606	27.3007	29.1622	23.0139	26.1812	28.1912	24.9396	23.5753	23.4358	26.9815	22.39	22.5502	27.7598	30.8104	25.6714	22.6664	26.3154	28.5933	26.871	22.2047	24.0949	27.2389	23.9729	29.8279	25.5722	29.537	25.1673	29.3501	30.3397	22.9813	30.597	27.873	28.5504	27.7603	28.3207	30.8873	31.2861	26.5785	29.5714
lipids_CH2CO	2.2329	2.1927	0.936642	0.958739	1.22868	0.199904	-0.185756	2.53066	2.34413	2.4583	2.53781	2.43997	2.75801	1.99527	2.22426	2.6357	2.39045	2.3533	2.23521	2.1433	2.45422	2.42128	2.50344	2.28832	2.64169	2.27528	2.7746	2.36287	3.95272	2.22987	2.61443	2.41682	2.3949	2.23939	2.30573	2.42616	2.31489	2.43638	2.19719	2.56741	2.35305	2.09191	2.30797	2.57523	2.58728	2.44022	2.58754	2.61913	2.53281
lipids_n_CH3_3_1	3.2148	3.2019	-1.03635	-1.15483	-0.850877	-1.25672	0.159317						1.00551	1.3655	1.76798	1.80786	1.76953	1.994	2.1545	1.70114	1.22286	1.91875	1.72936	1.10342	2.04912	1.67021	1.88741	1.53457	2.54373			2.08278	3.05031	1.33796		2.30049	2.69229	2.33989	1.77494	2.40362	3.83037	3.79996	4.11541	4.6882	4.74428	4.03958	4.33598	2.07296	2.51533
lipids_n_CH3_3_2	3.2232	3.2148	-0.793005	-0.867495	-0.575698	-0.880292	0.231752						3.63911	4.06835	5.87174	5.68338	5.59813	6.51	6.6451	4.32026	2.56363	4.00211	4.50054	3.19269	4.75019	4.64883	4.05822	3.15911	4.44933			4.74869	5.37736	3.35865		4.26218	5.9805	6.26085	4.0608	5.11463	6.81254	6.83008	8.45018	8.96561	9.66011	7.5926	8.52154	6.68585	6.21346
lipids_n_CH3_3_3	3.2408	3.2232	-2.08762	-2.22398	-0.72338	-2.43992	0.926367						16.1304	15.1305	17.2941	18.2597	15.5532	20.0516	19.466	13.2051	10.35	19.4945	18.5753	12.9757	16.3272	15.595	18.9351	14.4637	11.8886			27.2468	27.7046	19.6998		29.1762	24.5119	23.1455	20.0686	24.4147	22.6119	34.4989	31.8522	35.4337	34.0655	23.9993	33.2859	32.2606	20.0812
liporoteins1	5.4464	5.4089	2.39461	3.26123	10.8968	10.6967	0.422601	2.01067	1.8495	2.18518	2.39866	-0.174146	2.04747	1.97984	2.17638	1.86105	2.04261	2.20187	2.22523	2.46297	2.66227	1.8919	1.79108	1.92265	1.98235	1.9014	1.82239	2.03151	2.92404	2.3226	3.44834	2.12619	2.26443	2.28212	3.74456	2.1694	2.10478	2.26414	1.96618	2.03909	-0.00560175	-0.0573056	-0.0822537	0.0740392	-0.0793502	0.0268891	-0.144804	2.58849	2.02642
Lysine_arginine	1.9306	1.9011	1.67497	0.77898	22.1144	4.08332	10.2476	5.52707	5.45019	5.35236	5.59056	4.4245	5.13385	5.12804	5.7174	5.0294	6.00561	5.50695	7.08368	4.94649	5.43842	5.96785	5.13067	4.53819	6.06985	5.63005	6.54566	4.98172	4.98552	4.45887	5.90387	4.41506	6.94516	4.56901	5.2862	3.99546	6.11798	5.20975	5.59686	6.12588	4.05976	4.59674	3.3784	5.83588	4.83189	5.55476	5.9269	5.34568	6.03469
Lysine_arginine_leucine1	1.7354	1.6709	-0.439026	-0.931136	2.12553	0.328789	0.9976	11.5794	10.8808	11.1249	11.493	8.49108	11.0586	11.3786	12.3115	11.0438	12.6288	11.2853	14.7454	9.90151	10.2155	12.7584	10.9201	8.48529	12.6258	10.4902	12.1375	9.53796	13.6701	9.515	12.7954	9.6364	13.5479	9.22149	11.7476	9.37928	11.7763	10.1976	10.296	13.2218	8.08438	8.82315	7.22451	10.2001	8.6361	10.7775	10.2348	11.3635	12.4442
Lysine_arginine_leucine2	1.789	1.7354	1.28129	0.974211	3.23464	2.15562	2.70131	9.67322	9.33767	9.67852	9.67124	8.97235	8.11678	8.90369	9.98837	9.24192	9.9944	8.79682	12.1061	8.16137	9.73961	9.73727	8.76491	7.51626	10.2146	9.04754	10.9186	8.15272	9.85254	8.31833	9.73298	7.93024	12.3448	8.41094	9.48987	6.78035	10.2577	9.45907	9.67842	11.8294	7.89032	7.95652	7.29102	10.0801	8.7877	10.2788	9.86353	9.63511	10.6103
Lysine_ov1	1.4649	1.4443	0.185457	-0.0329671	0.71099	0.254175	0.0731902	3.19252	3.34135	3.227	3.09476	3.47729	2.91741	3.24704	3.14021	3.05349	3.27444	3.04093	3.5831	2.75034	3.19579	3.32799	2.82323	2.55785	3.00113	2.95927	3.30189	2.56314	3.23745	3.52582	3.38114	2.91666	3.25348	2.47981	2.77406	2.27231	3.02497	2.68974	2.90251	3.43208	2.41395	2.84141	2.72656	3.53474	2.91134	2.87638	3.36336	3.31417	2.94132
Lysine_ov2	1.4829	1.4651	0.087931	0.0823252	0.521746	0.169784	0.0922011	2.67738	2.33714	2.48893	2.40609	2.42387	2.21285	2.44009	2.5412	2.50227	2.75023	2.45338	3.16095	2.2486	2.27717	2.28195	2.02527	2.01724	2.3563	2.26382	2.58753	2.12512	2.70816	1.99562	2.62621	2.21344	2.94299	1.99939	2.46105	1.82083	2.61849	2.30373	2.37276	2.80341	2.12955	2.23942	2.01757	2.57455	2.31545	2.63616	2.7214	2.89449	3.51765
Myo_inositol1	3.2931	3.2869	0.927239	0.879681	0.540957	0.624711	0.285052						2.32474	2.31839	3.11589	3.05655	2.79144	3.36356	3.70728	2.74962	3.33113	2.90113	2.8018	1.93708	2.77936	3.13459	2.99049	2.39521	2.46492			2.35907	2.97592	2.34815		1.93461	2.51129	3.11748	1.88698	2.0303	1.84878	1.96798	2.33416	2.18007	2.01488	1.62227	2.11837	3.07525	2.84544
Myo_inositol2	3.2998	3.2931	0.549387	0.548237	0.271281	0.20814	0.258377						1.55852	1.65145	2.52013	2.28683	2.35404	2.36714	2.45711	1.81076	1.95596	2.34247	1.99998	1.3972	1.81216	2.18827	1.92199	1.7178	1.74134			1.76812	2.10507	1.72286		2.0895	1.91909	2.62431	1.3759	1.51946	1.57353	1.67992	1.67608	1.53161	1.3747	1.82455	1.57166	2.33161	2.09114
Myo_inositol3	3.3073	3.2998	0.387129	0.303062	0.179533	0.0369965	0.22108						1.07592	1.07743	1.46152	1.3031	1.36686	1.56839	1.55169	1.19073	1.31356	1.30225	1.16023	0.859108	1.17595	1.18948	1.22677	1.01644	1.29148			1.15202	1.31357	0.921451		1.07384	1.13482	1.27094	0.850816	0.902836	0.78759	0.788723	0.84415	0.84024	0.898106	0.742203	0.874493	1.32168	1.33401
Myo_inositol4	4.0962	4.0799	2.53367	2.11718	-0.165692	0.177722	-0.27817	1.52504	1.36773	1.57263	1.67144	0.782741	1.6144	1.36286	1.65479	1.46738	1.72635	1.79674	1.78854	1.49732	1.24805	1.53238	1.37886	1.22708	1.55759	1.57778	1.31003	1.36101	1.91242	1.96066	2.51047	1.40169	1.71493	1.38978	2.57879	1.68924	1.76863	1.70424	1.46103	1.61799	0.514152	0.545117	0.669524	0.751571	0.62501	0.517184	0.689301	2.15105	1.6054
N_acetyl_groups_in_proteins	2.0718	2.0465	1.78556	1.71132	1.17177	0.696289	-0.18276	29.9729	29.0172	29.3167	29.2364	32.6583	28.6138	29.55	34.6299	30.9806	32.6534	28.1597	33.8929	28.5811	28.5593	33.9755	33.9599	30.0947	36.6666	27.1122	33.7021	30.7773	30.6338	23.1635	29.8985	31.4585	30.0492	30.0762	25.571	27.4313	25.6031	31.3491	25.9461	27.8359	28.2335	35.5968	29.0014	41.2964	36.7455	34.6963	33.5736	28.9713	33.1077
NAC2_N_acetylcysteine	2.112	2.0721	2.45857	2.6972	2.03712	0.880756	-0.141003	17.0354	16.3952	15.9326	16.3346	16.6275	16.205	15.8066	20.2499	17.9217	19.0412	16.8293	21.816	16.5393	18.1934	18.4185	19.0534	18.1628	19.2749	15.4663	18.8948	16.9046	16.975	13.8582	18.3512	15.0986	14.0774	15.7555	13.4236	14.493	13.6098	15.5864	14.3596	14.307	13.1858	16.3549	14.1896	18.1445	16.3266	15.7471	15.8134	15.0609	17.5259
Phenylalanine1	7.3658	7.3311	1.25102	1.37	4.75744	3.9123	0.0992274	2.80622	2.91637	3.14194	3.28035	1.91788	2.93855	2.6538	2.51289	2.63274	2.90328	2.7183	3.332	2.44029	3.25464	3.46331	3.1794	2.40961	3.47174	3.34888	3.35672	2.71282	4.30168	3.11418	4.04452	2.80919	3.58135	2.74208	3.95462	2.81505	2.93537	2.60805	3.39472	3.82758	1.63577	2.09062	1.83229	2.48018	1.61138	2.27488	2.36121	3.42604	2.59174
Phenylalanine2	7.4107	7.3693	1.44478	1.46572	5.61499	4.46876	0.236396	2.54318	2.59961	2.69476	2.74295	0.90689	2.51168	2.31615	2.34304	2.30444	2.48998	2.41435	2.75188	2.18426	2.93786	2.93389	2.80365	2.22912	3.41572	2.92528	2.99712	2.50989	3.71016	2.81475	3.87082	2.46107	2.81563	2.37927	3.65198	2.43587	2.46054	2.33945	2.70715	3.0015	0.716114	0.941588	0.848005	1.17441	0.678019	0.977431	1.15349	2.79484	2.23353
Phenylalanine3	7.4643	7.4194	1.65073	1.74744	5.84817	4.77064	-0.0416705	2.79528	2.87856	3.09167	3.22601	1.28845	2.82278	2.67124	2.47027	2.60779	2.82599	2.66186	3.28695	2.44449	3.36322	3.36623	3.07701	2.44079	3.20602	3.29851	3.33888	2.62148	3.9592	3.09091	4.08453	2.78246	3.45073	2.91284	4.05036	2.74551	2.90295	2.70076	3.39129	3.73932	1.20032	1.4203	1.30477	1.65413	1.05266	1.65298	1.60061	3.37977	2.40321
Phosphocholine	3.2483	3.2404	1.05126	1.33204	5.04263	1.92633	4.0061						10.9815	8.88512	10.5442	12.4095	8.01114	13.5289	12.8571	7.43009	6.08853	9.86208	10.0508	5.61547	8.16713	7.76102	10.4118	7.88505	6.4415			8.87002	15.7906	5.28483		11.5674	10.641	10.5561	7.66701	7.91956	8.68699	14.2489	9.90515	13.3942	8.72648	9.89172	11.8639	22.733	9.69594
Pyruvate	2.3962	2.3847	0.0343826	-0.0888788	0.223643	-0.163709	-0.00834377	3.11892	3.62425	3.27904	3.47271	7.60771	2.46592	2.53858	3.64784	2.95199	3.66016	3.28408	4.63572	2.44275	4.0409	3.17083	3.46697	2.69624	3.08745	3.17649	3.51489	2.66484	2.62634	2.75755	3.78593	2.37239	2.51216	3.04456	4.16996	3.61811	3.18995	2.73861	2.63148	3.94983	3.5689	4.78646	3.24492	3.62957	2.60533	2.61155	2.77905	4.27643	3.10552
Serine_ov	3.8319	3.8212	1.5679	1.55246	1.55521	0.455795	0.80028						3.60559	3.33623	3.16036	2.9324	3.82516	3.28505	3.61588	2.97861	3.4335	3.08074	2.96684	2.4945	3.2679	3.41006	3.33559	2.88247	3.01177		4.50136	2.99169	3.19239	2.55767	3.99098	3.01191	3.26373	3.16065	2.48083	3.68952	1.93046	2.20997	1.89298	2.1242	1.92544	1.89741	2.04097	3.7681	3.1777
Succinate	2.4278	2.4172	-0.115883	-0.175361	0.101895	-0.234024	0.114169	1.49432	1.72355	1.38109	1.29732	1.5148	1.36046	1.46456	1.52167	1.62008	1.64872	1.79066	1.78877	1.16894	1.52451	2.41336	1.71198	1.10039	1.60015	1.48136	1.49568	1.33246	1.43887	1.61259	1.76456	1.17362	1.66418	0.860015	1.37635	1.40365	1.12986	1.15218	0.881321	1.3055	0.71451	0.874097	0.84924	1.82928	1.2445	0.915719	1.12441	1.38347	1.20491
Threonine	3.6231	3.6148	3.2225	3.0504	1.76305	2.27004	0.00844241	1.65609	1.69528	1.75095	1.71155	1.6512	1.50954	1.54613	2.1821	1.74102	2.05647	2.09323	2.09118	1.78303	1.84162	2.07175	1.66647	1.25223	1.67466	1.73262	1.53121	1.46377	1.78828	1.07587	4.81281	1.50517	1.88987	1.60652	0.845743	1.86751	1.59022	1.99806	0.992169	1.33596	1.14987	1.2787	1.24242	1.35132	1.07623	1.4316	1.04265	1.88037	1.67025
Threonine2	4.2972	4.2556	5.13999	3.84749	-4.05102	-3.11069	-0.960995	3.24441	3.38983	3.60548	3.67543	1.29079	3.40398	3.41187	3.39505	3.30824	3.77724	3.60747	3.97417	3.16616	2.92526	3.7195	3.23023	2.82892	3.55913	3.32075	3.56064	3.24606	4.31514	4.1668	5.5415	3.32801	3.73278	3.38584	5.28527	3.71966	3.64763	3.46121	3.14375	3.42988	0.756513	1.0308	0.929065	1.12434	1.20446	0.951402	1.41175	4.11966	3.46434
Tyrosine_histidine_ov1	3.0818	3.0699	-0.158371	-0.2652	-0.194467	-0.594005	0.0442251	1.13583	1.37142	1.39112	1.16534	1.87585	0.762926	0.820154	1.15913	1.16267	1.1164	1.12683	1.24686	0.884415	1.31726	1.13976	1.03503	0.931327	1.19934	1.10197	1.34564	0.995549	1.74703	1.16111	1.7595	1.21933	1.59698	0.953717	1.15887	0.951904	1.29417	1.31346	1.22254	1.48402	0.90864	0.871615	1.01826	1.28343	1.08826	0.961552	1.11365	1.1759	1.16217
Tyrosine_histidine_ov2	3.0926	3.0818	-0.210481	-0.280895	-0.139549	-0.493726	0.0527769						0.409254	0.413032	0.627181	0.639902	0.610789	0.583704	0.740815	0.460292	0.755365	0.616497	0.575944	0.482581	0.678245	0.578055	0.735321	0.536561	1.21101			0.682825	0.926242	0.524509		0.509526	0.706282	0.693385	0.635799	0.804594	0.607113	0.579398	0.658275	0.842857	0.740952	0.678981	0.772941	0.623035	0.646993
Tyrosine1	3.9766	3.9576	4.85833	4.4932	1.79704	2.17727	-0.280839	3.77343	3.45413	3.81053	3.85947	2.34944	3.74135	3.70516	3.82414	3.36404	3.95212	4.07448	4.76378	3.50002	3.8906	4.14817	3.55863	3.1326	4.41223	4.10747	3.84057	3.56314	4.00031	3.44952	5.74854	3.56226	4.37577	3.72111	5.44184	3.95516	3.74526	3.7883	3.533	4.15334	1.57532	1.78374	1.68023	2.32111	2.03276	1.84007	2.09501	4.60526	3.87711
Tyrosine2	3.9924	3.9766	3.49985	3.21518	0.950609	1.24973	-0.326127	2.62542	2.6036	2.76053	2.80653	1.50123	2.59378	2.56825	2.97673	2.5932	3.03985	3.01372	3.35748	2.69933	2.77482	3.1515	2.6589	2.23305	2.92875	3.03609	2.8564	2.50984	2.6831	2.54685	4.17278	2.56573	3.18821	2.61898	3.70684	2.94319	2.833	2.93055	2.25192	2.54791	1.11846	1.11194	1.267	1.5663	1.24516	1.31552	1.50245	3.34383	2.70346
Tyrosine2b	6.937	6.8989	1.7054	1.88645	5.76974	4.80498	-0.110454	2.63525	2.65652	2.79269	2.98247	1.70668	2.47921	2.45235	2.58253	2.81591	2.58164	2.9253	3.45138	2.47681	2.73886	2.22761	2.60903	2.28088	2.78321	3.09056	3.15722	2.64996	3.61915	2.7884	4.0302	2.33116	3.43215	2.86883	4.07332	2.7011	3.10824	2.77631	3.55623	4.64339	2.0697	2.54786	1.80694	1.75398	1.71917	2.91471	2.21126	3.1854	2.99042
Tyrosine3	7.231	7.1892	1.43357	2.04072	5.77443	4.86457	-0.183872	3.01406	2.96359	3.17348	3.50653	1.92111	2.8481	2.85785	2.90308	3.07639	2.94582	3.27574	3.86499	2.82625	2.92911	2.43295	2.86203	2.49927	3.10912	3.4828	3.48167	2.8702	4.34012	3.23536	4.63499	2.70934	3.80677	3.14448	4.62104	3.12317	3.57573	3.10422	4.06632	5.20659	2.29257	2.83943	1.91256	2.13534	1.87629	3.19406	2.6597	3.53252	3.41654
unknown_histidine1	3.1467	3.1144	-0.968301	-1.13352	-0.901864	-1.82321	0.403191						2.15498	1.06535	1.51701	1.36787	1.58385	1.45166	1.67123	0.87514	1.50145	1.52469	1.43027	0.968528	1.38112	1.37097	1.62186	1.07027	3.44049			0.990324	6.4205	0.637572		0.916037	1.09917	1.00751	0.812686	1.17179	1.51966	1.85933	1.84754	2.03182	2.4455	1.75201	2.30499	1.94097	1.39479
unknown_histidine2	3.1762	3.1483	-1.19164	-1.4245	-1.17255	-2.08918	0.142575						1.61842	1.44178	1.8568	1.66732	1.70468	1.66609	2.02984	1.34153	1.97423	1.95452	2.04671	1.33476	1.81254	1.62469	2.34569	1.44887	3.70746			1.54369	7.15848	0.989518		2.09615	1.68511	1.98999	1.39206	1.53987	1.97953	2.66074	2.2661	2.85302	2.83351	2.46437	3.07374	1.63989	1.78121
Unknown_singlet1	1.2748	1.2611	0.306994	0.172399	0.5492	0.285438	0.131489							11.154	12.2634	15.9687	11.5477	12.6031	9.885	13.405	10.2832	13.4383	14.3361	15.1731	11.8091	11.8414	14.5696	16.2864			10.6435	21.052	16.1971	19.0855	17.3607	23.5455	16.3158	18.6621	19.4762	16.3034	17.1127	19.2687	16.616	19.2115	17.8857	17.5727	16.6827	20.9413	15.5899
Unknown1	1.8307	1.789	-0.678505	-0.904965	2.03976	0.601157	2.19781	1.75769	1.91754	1.93178	1.8326	1.93242	1.51303	1.52557	1.73456	1.46032	1.8356	1.59899	2.15774	1.52086	1.81256	2.12167	1.66464	1.38814	1.99147	1.6592	1.86058	1.50874		1.77036	2.69046	1.61691	2.05923	1.42667	2.18536	1.52147	1.68004	1.69394	1.53072	1.83076	1.38239	1.47651	1.51042	2.05177	1.73662	1.51862	1.77714	1.72235	1.7048
Unknown10	3.4649	3.4585	0.757268	0.766403	1.7643	0.407542	1.51028	1.64055	1.58317	1.68814	1.54476	1.88623	1.32824	1.43604	2.06016	1.65317	1.92742	1.92237	2.20288	1.72913	1.91675	1.86817	1.65356	1.21298	1.63248	1.77343	1.42088	1.43798	1.64742	0.745609	1.99387	1.29448	1.98307	1.42931	1.46702	1.98033	1.4824	1.85579	1.08146	1.11439	1.7597	1.80465	1.75735	1.68741	1.57347	1.85594	1.27087	1.83184	1.6486
Unknown11	3.6504	3.6426	1.63598	1.45097	0.733633	0.932339	-0.0667094						1.09691	1.03291	1.36815	1.10055	1.36528	1.45781	1.55714	1.10826	1.12013	1.33982	1.0525	0.86158	1.3219	1.08162	1.21875	0.956728	1.45561			1.05107	1.37101	1.00761		1.1524	1.0535	1.17501	0.757271	0.958496	0.754222	0.869938	0.895082	1.07083	0.9372	0.768251	0.885254	1.37022	1.26498
Unknown12	3.6789	3.6562	3.81035	4.44463	1.98892	1.74526	0.602682						5.5861	5.31866	7.49647	6.15499	6.18172	7.77269	7.38067	4.8751	5.04641	6.68622	6.29546	3.88104	6.70297	6.49511	6.00441	5.01969	5.84716			5.25311	6.9068	5.04162		5.54933	4.87382	6.44111	14.5927	6.2323	3.72516	6.01302	5.71095	9.99766	5.74251	4.42523	4.45966	6.71666	8.07215
Unknown13	4.1674	4.1604	0.910329	0.754715	-0.311051	-0.19949	-0.231724	0.838525	0.908	0.874917	0.825405	0.456742	0.823705	0.885671	0.864853	0.720062	0.787504	0.863671	0.967784	0.726983	0.833035	0.919778	0.863949	0.694513	0.854637	0.841097	0.882503	0.767224	0.894478	0.99348	1.19147	0.730611	0.822199	0.79932	1.07085	0.891552	0.804742	0.818451	0.852441	0.755494	0.226227	0.276975	0.317413	0.295615	0.250668	0.212255	0.286209	1.04214	0.812877
Unknown2	1.8779	1.831	-1.62364	-2.11992	1.94394	0.34583	1.55383	2.2316	2.61328	2.60333	2.47779	2.50549	1.90981	1.99082	2.45208	2.20264	2.57586	2.36894	2.77408	2.08121	2.45652	2.71564	2.37496	1.91917	2.86409	2.18205	2.83423	2.18634	3.14101	2.61121	3.58929	2.28157	2.99771	1.85708	3.03818	2.2677	2.47362	2.45663	2.18093	2.39133	1.87057	1.83041	2.22323	2.87661	2.55663	2.10821	2.44689	2.19645	2.29473
Unknown3	2.6549	2.6455											0.298254	0.334271	0.367835	0.380675	0.360522	0.370977	0.396578	0.223368	0.348017	0.360016	0.377013	0.261637	0.346499	0.336224	0.451982	0.30606				0.36879	0.573999	0.3088		0.44972	0.412044	0.47177	0.368747	0.52198	0.35156	0.422724	0.372952	0.449653	0.398789	0.438483	0.471498	0.490092	0.420881
Unknown4	2.6729	2.6552											0.800341	0.941832	1.4678	1.18015	1.22042	1.35167	1.27652	0.699437	0.940666	1.01003	0.93698	0.650764	1.0917	1.04616	1.11377	0.753197				0.863375	1.41753	0.812343		1.02586	1.04913	1.16268	0.844661	1.18651	0.874791	1.0202	0.981762	1.13578	1.0105	1.12335	1.18776	1.29662	1.32494
Unknown5	2.9125	2.9004	0.720174	0.566587	0.5405	0.320083	0.486193	0.291592	0.334735	0.317135	0.27348	0.361866	0.194272	0.166384	0.397652	0.375014	0.318107	0.408884	0.3307	0.248787	0.316699	0.320994	0.283263	0.284669	0.283926	0.245336	0.273113	0.245074		0.159168	0.412857	0.234007	0.28195	0.155937	0.203003	0.304101	0.263456	0.382736	0.227861	0.136253	0.291151	0.196123	0.39879	0.3102	0.349605	0.339419	0.323071	0.176929	0.294195
Unknown6	2.9389	2.9276	0.164293	0.0853126	0.0146577	-0.190481	-0.102569	0.598575	0.717499	0.708867	0.633676	0.658633	0.435669	0.442904	0.69594	0.787752	0.668647	0.668615	0.822702	0.569395	0.537902	0.634745	0.547097	0.506322	0.651655	0.679991	0.62914	0.440399		0.706519	1.45087	0.644023	0.781249	0.442324	1.08145	0.631337	0.76217	0.794429	0.51473	0.590385	0.489637	0.438847	0.643357	0.526328	0.565163	0.549343	0.720784	0.539573	0.718104
Unknown7	3.3265	3.3085	-0.144816	-0.202564	-0.187801	-0.725573	0.385583						2.66314	1.74993	2.52157	2.31507	2.27575	2.58629	2.47905	1.93093	2.15168	2.4356	2.03472	1.39938	1.90187	1.98078	2.12207	1.82648	2.47242			1.86899	2.21844	1.56186		1.98245	1.81037	2.24422	1.47112	1.79171	1.54601	1.59324	1.8607	1.60593	1.88572	1.72522	1.54577	2.93677	2.17363
Unknown8	3.3745	3.3619	-1.14672	-1.25528	-0.698214	-1.56709	0.563799						1.97516	2.31799	4.22404	3.44021	3.61634	3.44495	3.70978	2.5755	2.72494	3.6834	3.21012	2.11355	2.52399	2.98906	2.8259	2.43126	2.90661			2.06058	3.05209	2.88598		4.07403	2.98516	4.31328	2.02366	2.06452	3.7604	3.79622	3.69193	3.14687	2.74897	4.72377	3.32582	3.09504	3.02715
Unknown9	3.3867	3.3746	0.548352	1.51954	0.994825	0.483754	3.04874						2.18324	2.32239	3.87357	3.6753	3.88843	3.5333	3.46635	2.435	3.46955	3.89036	3.39689	2.10419	3.44278	3.75387	3.38406	2.50665	3.0817			2.57394	3.47461	2.93523		4.20784	3.31081	4.18109	2.31811	2.86693	3.85345	4.07101	4.1979	3.96589	3.62109	4.44883	3.36846	3.47305	3.12887
Valine_singlet	2.3284	2.2912	0.41031	0.170784	0.767768	-0.167582	-0.0266808	5.63534	5.60236	5.69006	5.86512	4.38137	6.01808	5.58065	5.92009	5.67172	6.01478	5.55378	6.70053	5.0981	5.54867	7.67988	5.99347	4.59366	6.6406	5.29142	5.91427	5.17183	6.77477	4.67325	6.88584	5.27748		5.2776	5.74436	6.08695	5.64565	4.67978	5.23728	6.27877	3.93008	4.4511	3.83744	7.29989	5.49752	4.33429	4.59821	5.70374	5.67047
Valine1	1.0191	0.9953	0.146043	0.100247	0.928326	0.29774	-0.0136338	15.3887	14.0708	14.9655	14.607	13.7212	13.8877	16.0133	15.8964	15.5154	15.7141	13.5862	19.3316	13.6364	14.0476	13.7142	12.3821	10.7999	16.4152	12.4297	15.7644	13.4964	15.5079	12.4593	12.9298	12.8976	19.3756	15.7081	16.1718	10.427	18.1147	14.5379	16.2523	19.8627	15.275	14.7331	12.4139	16.0929	15.0201	19.339	16.3541	14.4194	17.9254
Valine2	1.0765	1.0419	0.409386	0.222026	1.2283	0.465298	0.089733	12.1208	11.2553	11.8931	11.5819	11.4281	11.0361	12.1738	11.9393	12.7882	11.9085	10.9	14.7281	11.4005	11.1833	10.8443	9.13914	8.33681	12.4988	10.6897	12.3361	10.2821	12.6523	10.6044	10.5101	10.2353	15.1608	12.6483	13.1609	8.05257	15.1477	11.5586	13.5307	16.2712	12.6742	11.8327	10.0306	12.8029	12.5152	15.9428	13.1709	11.2689	14.029
Valine3	2.2912	2.2597	0.783653	0.480084	0.758768	-0.129274	-0.156283	4.7275	4.64849	4.8849	5.21693	4.18897	5.35566	4.81641	4.96143	5.18025	4.83661	4.59512	5.00048	5.7994	4.44626	5.30746	5.01998	5.70272	5.48985	4.41015	5.08329	5.37293	6.81126	4.5003	5.64399	4.45861	4.80978	4.94627	4.98021	3.98954	4.7153	4.15328	5.24103	5.39698	4.49278	4.32736	4.48744	4.22169	4.19326	4.82623	4.63703	3.86876	5.2044
Valine4	2.3026	2.2958	0.105148	0.0536951	0.161696	-0.0499551	0.0298349	1.09202	1.17503	1.23411	1.28483	1.16819	1.19435	1.07998	1.0396	1.0435	1.08411	0.975911	1.23373	0.990369	1.13774	1.26969	1.09343	0.883362	1.27967	0.966309	1.16843	0.969342	1.3789	0.949667	1.30614	1.08381	2.47739	1.41766	1.33003	1.68477	1.29673	0.908922	1.32195	1.47044	1.20835	1.23788	1.01119	2.48312	1.73197	1.0785	1.00166	1.2315	1.13567
Valine5	3.6409	3.6231	5.40749	4.95227	2.77289	3.30202	0.0308174						5.06689	5.23805	5.98969	5.71019	5.97797	5.69181	6.92316	5.46175	5.4375	5.83197	4.67956	3.93012	5.75138	5.25274	5.4044	4.79278	5.92453			4.9033	6.77345	5.62556		4.93732	6.45056	6.00512	5.0991	6.37922	4.34355	4.317	3.90182	4.64551	4.3689	5.16465	4.37658	5.85719	5.98316
VDL_2 _aliphatic chain	1.3306	1.2748	0.897268	1.3894	2.376	1.23342	0.622675	105.906	97.2504	104.317	114.327	133.822	134.115	104.374	104.2	129.634	100.33	89.8845	50.4666	154.574	92.3126	82.2833	119.28	168.995	101.842	98.715	102.185	151.311	106.458	107.941	79.8952	123.788	77.115	145.965	99.6099	102.024	97.5066	112.785	150.929	94.218	172.651	129.571	156.939	109.902	140.348	167.813	156.818	73.4996	123.92
Xanthurenate	7.1011	7.0694	1.38264	1.53146	4.6394	3.71943	-0.0332313	2.72715	2.68609	2.72594	2.64483	1.47885	2.64386	2.71443	3.03563	2.66728	3.07342	2.81921	3.52492	2.39327	2.6569	3.0324	2.59784	2.14762	2.63307	2.98012	2.98516	2.38333	2.86828	2.42824	3.36576	2.48586	3.23805	2.39591	3.0197	2.70274	3.13318	2.97127	2.18697	2.4405	1.32981	1.82049	1.57903	2.18133	2.0418	1.76912	2.22506	3.01989	3.02178
[truncated: 61 more columns]

## Sheet: FP_All
Code	Integration limits		PF11	PF22	PF33	PF44	PF55	PF66	PF77	PF88	PF99	PF110	PF2	PF5	PF8	PF12	PF15	PF18	PF21	PF24	PF27	PF30	PF34	PF37	PF40	PF43	PF46	PF49	PF52	PF56	PF59	PF62	PF65	PF68	PF71	PF74	PF78	PF81	PF84	PF87	PF90	PF93	PF96	PF100	PF103	PF106	PF109	PF3	PF9
Class	To(f1)	From(f1)	CCE	CCP	CCE	CCP	CCE	CCP	CCE	CCP	CCE	CCP	Control_sano	Control_sano	Control_sano	Control_sano	Control_sano	Control_sano	Control_sano	Control_sano	Control_sano	Control_sano	Control_sano	Control_sano	Control_sano	Control_sano	Control_sano	Control_sano	Control_sano	Control_sano	Control_sano	Control_sano	Control_sano	Control_sano	Control_sano	Control_sano	Control_sano	Control_sano	Control_sano	Control_sano	Control_sano	Control_sano	Control_sano	Control_sano	Control_sano	Control_sano	Control_sano	Controlador	Controlador
TSP	0.017	-0.0185	1292.06	602.323	989.764	526.84	677.71	488.447	913.43	519.42	953.123	509.156	706.913	584.554	719.044	713.838	694.782	700.846	812.101	569.991	524.894	630.598	668.356	615.398	599.01	598.166	578.085	587.189	716.291	341.241	618.632	542.51	665.015	599.489	552.809	594.847	580.1	615.608	555.303	541.923	516.01	620.329	505	537.641	623.596	527.063	599.915	824.732	930.921
Unknown14	0.8459	0.8277	0.0379739	0.537906	0.0217199	0.488361	0.0256052	0.342231	0.0141847	0.308082	0.0109124	0.42294	0.461012	0.401641	0.439014	0.455657	0.70649	0.981586	0.668588	0.5158	0.449056	0.516732	0.419651	0.338124	0.366746	0.274546	0.233178	0.328061	0.0964217	0.306816	0.235888	0.262916	0.301067	0.369954	0.113294	0.176905	0.527151	0.247417	0.24925	0.329407	0.231789	0.430102	0.739356	0.600447	0.457996	0.696605	0.255431	0.339908	0.396766
2-hydroxybutyrate	0.8759	0.846	0.0401382		0.161026		0.0341115		0.0974256		0.044306	-0.0506449	0.679331	0.658904	0.438986	0.502291	0.602084	0.614413	0.596468	0.628289	0.473463	0.640981	0.514956	0.541317	0.505311	0.417904	0.12902	0.421681	0.264064	0.345897	0.321165	0.1012	0.0977631	0.0263225	-0.0701346	-0.013391	0.0259677	0.0569861	0.0169615	0.0238802	-0.0582647	0.0541174	0.0644389	0.0642935	-0.00658603	0.101128	0.026859	0.268057	0.399456
Unknown22	0.8872	0.883	-0.0301323	0.177943	0.008358	0.117565	-0.00534396	0.133024	0.00818005	0.0822089	0.0240247	0.0546908	0.12092	0.154336	0.103083	0.144444	0.15881	0.154204	0.166924	0.167108	0.146444	0.187721	0.155246	0.183187	0.159925	0.119595	0.127919	0.163299	0.263472	0.0923822	0.11891	0.0317399	0.125042	0.104591	0.0747585	0.108086	0.0793672	0.0855016	0.107957	0.101835	0.11348	0.0843618	0.128146	0.123063	0.0671036	0.128681	0.0905619	0.0933296	0.135005
Unknown21	0.8953	0.8871	0.000933366	0.636847	0.00470282	0.511248	0.0110442	0.606483	0.00447493	0.586248	0.00482377	0.45979	0.646609	0.917924	0.499623	0.543168	0.60788	0.753552	0.718519	0.804389	0.434851	0.658077	0.565004	0.546833	0.534867	0.456991	0.585509	0.773917	1.80698	0.429192	0.4158	0.263969	1.01998	0.703699	0.591961	0.906068	0.543077	0.47365	0.870805	1.03597	0.654972	0.662906	0.594028	1.04753	0.733161	0.687408	0.70361	0.511666	0.617187
Unknown20	0.8998	0.8951	0.0126259	0.30952	0.000162546	0.257377	-1.23786e-05	0.260296	0.015796	0.195691	0.0119115	0.183501	0.333341	0.329602	0.2537	0.260282	0.266108	0.338353	0.285242	0.317975	0.245894	0.315631	0.280979	0.325403	0.242878	0.219261	0.266696	0.378032	0.33634	0.224462	0.208427	0.122624	0.301588	0.227484	0.20855	0.263064	0.201716	0.212197	0.268553	0.273251	0.279136	0.236753	0.287354	0.299923	0.241226	0.343029	0.224222	0.239869	0.298809
Unknown19	0.9057	0.8995	-0.0241413	0.953421	0.0235151	0.74661	0.00735906	0.921478	-0.0141232	1.01537	0.00773157	0.847803	1.05208	1.55876	0.727209	0.749291	0.866883	1.19586	1.16298	1.30818	0.635664	0.909144	0.766009	0.733351	0.701782	0.56763	0.911289	1.32116	1.16745	0.706073	0.642964	0.445013	1.7223	1.20684	1.07484	1.66424	0.95829	0.730959	1.50262	1.87507	1.11122	1.17355	0.965575	1.84628	1.28121	1.08905	1.19891	0.803529	0.933497
Unknown18	0.9125	0.9054	0.0071731	0.461938	0.00941412	0.37437	0.00474822	0.332813	0.00606763	0.316618	0.0311563	0.118914	0.592272	0.675246	0.447426	0.538353	0.621296	0.73494	0.563344	0.74631	0.443535	0.584717	0.482791	0.578952	0.467168	0.425388	0.511371	0.79109	0.49397	0.521113	0.462412	0.0758812	0.414387	0.226863	0.145844	0.288663	0.181794	0.183328	0.262327	0.307139	0.257632	0.26746	0.263735	0.336095	0.218708	0.299138	0.215745	0.254844	0.273193
Unknown17	0.9255	0.9122	-0.0133275	0.978997	-0.015608	0.791157	0.000661796	0.795232	-0.021234	0.683373	-0.0215051	0.282961	1.07878	1.37336	0.784457	0.90036	1.03685	1.26051	1.07576	1.373	0.874322	1.11289	0.956347	1.03731	0.872607	0.789387	0.885628	1.28513	0.86025	0.854681	0.714139	0.162942	1.12321	0.662513	0.485274	0.842195	0.477779	0.395648	0.698018	0.935017	0.663329	0.642058	0.583098	1.00927	0.588156	0.703667	0.599802	0.604965	0.691718
Unknown16	0.9329	0.9254	-0.0021972	1.36619	-0.0201469	1.06513	-0.00368883	1.15439	-0.017062	1.05352	-0.0371384	0.889801	1.53139	1.28894	1.31328	1.47295	1.26421	1.23789	1.66039	1.49742	1.16049	1.06706	1.1702	1.31786	1.08792	0.998141	1.28421	1.43087	1.28765	1.33411	0.882652	0.771919	1.72697	1.51086	1.4194	0.77926	1.25904	1.12169	1.3366	1.46026	1.72791	1.11668	1.23397	0.910994	0.962676	2.08206	1.3668	1.13834	1.74554
Isoleucine_leucine2	0.949	0.9326	0.0181021	4.15335	-0.00464591	3.57372	-0.0174377	3.62005	0.0180713	3.22626	0.0127167	3.04123	4.4239	3.89137	3.92941	4.34814	3.92356	3.63296	4.72223	4.31347	3.45168	3.37723	3.69888	3.87152	3.41531	3.21683	4.01573	4.28765	4.10109	4.0982	2.84204	2.59441	5.48524	4.53068	4.30653	2.73765	4.11425	3.57936	4.50516	4.5615	5.42642	3.71696	4.13503	2.90307	3.4124	6.59692	4.2939	3.6286	5.62723
Leucine	0.98	0.9486	-0.0419118	23.57	-0.0177837	19.3249	-0.0183633	19.444	-0.0380796	19.8861	-0.00319291	19.1312	23.3779	23.3499	25.6712	26.1496	24.5559	19.9207	27.5307	25.3307	17.8259	16.3329	20.0591	20.8332	18.6635	17.3335	21.3925	21.1951	23.3711	22.5553	16.7228	15.8073	29.3564	25.025	24.9295	14.9163	23.2611	24.1816	25.6169	26.0558	28.5767	20.9822	21.8299	17.1764	19.9465	35.2275	25.5137	24.4152	32.0156
Unknown15	0.984	0.9806	-0.00918646	1.41725	-0.00561504	1.1585	-0.00944683	0.97169	-0.000459338	0.955224	-0.0111091	1.01706	1.60794	1.45528	1.31351	1.60618	1.37314	1.20913	1.64175	1.44513	1.14063	1.03697	1.06628	1.3347	1.1943	1.01548	1.1317	1.16095	1.33098	1.00754	0.85961	0.94896	1.64191	1.59182	1.26125	0.848775	1.21362	1.19124	1.4863	1.3674	1.49461	1.18836	1.07524	1.30166	0.99066	1.46992	1.74239	1.40018	1.72405
Valine1	1.0034	0.9838	-0.0188364	18.6656	0.0447796	15.288	0.0164001	15.132	-0.00885374	15.5764	-0.0244571	15.1062	21.2469	19.1655	18.3419	21.7426	19.2481	16.5859	21.8258	21.2073	15.1323	13.8437	15.1726	16.2618	17.0508	14.5538	16.8586	17.706	20.5132	14.9611	13.1493	14.6245	21.576	21.2501	20.4609	11.8946	19.7431	17.7074	21.6733	20.736	21.1194	17.8835	15.0665	14.9169	18.4635	25.2641	20.4217	18.4173	25.3957
Isoleucine	1.0229	1.0034	0.0235212	6.35005	0.0234996	4.90385	0.0182489	4.80075	0.0339434	4.78964	0.00526363	4.21644	7.3222	6.25967	6.30041	7.1111	6.04146	5.66902	7.90263	7.0832	4.80421	4.46662	5.13219	5.42609	4.73618	4.48047	5.29673	5.59043	5.60748	5.5318	3.68412	3.65864	7.72478	6.92257	6.68843	3.56524	5.87568	4.94524	6.25485	6.9105	7.60435	5.03961	5.44607	4.11311	4.60087	8.99883	6.22194	5.80831	9.19684
Valine2	1.0555	1.0326	0.0659415	16.4923	-0.0482958	13.4288	0.00571936	14.8011	-0.0153146	15.1091	0.0147012	14.4752	19.0661	17.225	16.4045	19.3283	16.9689	14.7827	19.2213	19.4623	13.4146	12.3361	13.3794	14.5383	15.1408	12.9181	16.527	17.4826	20.0626	14.7656	13.0527	14.4538	20.7705	20.6486	20.0142	11.494	19.3905	17.2219	21.0471	20.2198	20.7224	17.5586	14.8926	14.3189	18.0406	25.0656	19.5248	16.3272	22.8135
Isobutyrate	1.0639	1.0552	0.038604	0.777404	0.0390213	0.685714	0.0245611	0.570986	0.00539427	0.514185	0.00217405	0.0838304	1.10201	1.21077	0.781149	0.953864	1.04854	1.15871	0.98824	1.31043	0.746381	0.910717	0.762291	0.800557	0.806669	0.777894	0.746411	1.09999	0.882965	0.694763	0.744085	0.268042	0.514909	0.4641	0.447775	0.269527	0.363424	0.338732	0.45932	0.45115	0.555651	0.378493	0.417671	0.277349	0.280663	0.58235	0.349917	0.521449	0.557654
Unknown24	1.0954	1.0643	2.69174	2.98603	1.23659	2.09423	0.826096	1.84604	1.45577	1.96077	3.5335	2.41145	3.06577	3.3591	3.40545	2.8731	3.43332	3.2843	3.0554	3.0651	2.06643	2.81768	2.15559	2.25965	2.22738	2.17242	1.90846	2.42577	2.76445	1.53245	1.9079	0.723219	2.10819	2.30241	1.77437	2.34069	2.33157	1.97497	4.02862	2.84096	3.82124	4.09986	3.40293	3.88391	3.09105	4.22016	3.96409	2.90081	3.32035
2_oxoisovalerate	1.1135	1.0952	0.121956	0.584032	0.0508635	0.464157	-0.00304651	0.217634	-0.0305839	-0.455576	0.00368908	-0.87009	0.550734	0.43301	0.353066	0.328227	0.507645	0.50167	0.605666	0.402857	0.543882	0.626278	0.316813	0.417445	0.41347	0.413646	0.090058	0.193032	0.0357212	0.164056	0.170657	-0.0265737	0.303841	0.271276	-0.107236	-0.0165035	0.0998108	0.115945	-0.0207641	-0.142349	0.758176	0.218484	0.593308	0.0298201	-0.471607	0.750307	0.0432356	0.385503	0.535369
Unknown23	1.1358	1.1162	0.373994	0.965472	0.140409	0.988389	-0.0288682	0.543899	-0.0442426	-0.387247	-0.124758	-0.704042	0.59937	0.519563	0.368833	0.324276	0.611237	0.559284	0.68997	0.393392	0.965678	0.970526	0.642011	0.798227	0.898956	0.84323	0.218761	0.203933	0.063868	0.026248	0.150656	0.515251	0.835884	0.778224	0.151514	0.526725	0.874363	0.582034	0.56975	0.285396	1.45013	1.05167	1.3947	0.749351	0.0706951	1.7354	0.490787	1.17015	1.37864
Isopropanol	1.1589	1.1358
Ethanol	1.2064	1.1668
3_hydroxybutyrate2ov1	1.2144	1.2064	4.16597	1.32222	2.00553	1.77816	0.698895	1.77251	1.67207	3.39872	4.50622	5.52004	1.68272	1.55976	2.53585	2.63803	1.55476	1.82068	1.34956	1.73169	1.3639	6.30774	3.34964	1.50005	1.46137	1.28084	1.23695	2.38314	2.61081	0.768135	0.966897	0.849257	5.45792	2.07543	1.9798	5.28754	2.52815	2.43931	3.39878	2.97592	3.0478	3.8112	3.04456	11.5133	8.45777	3.26028	3.76908	2.40938	2.4719
3_hydroxybutyrate2ov2	1.2233	1.2144	1.83431	0.957391	0.892857	1.2388	0.2527	0.920461	0.681954	1.62842	2.09364	3.2225	1.19415	1.25133	1.44299	1.28778	0.902798	0.984165	0.681875	0.899733	1.10376	1.06723	1.14578	1.05699	0.783922	1.00008	0.959571	0.823982	2.00967	1.1927	0.834123	0.857113	0.940759	1.03833	1.06434	1.44076	1.22617	1.26314	1.68792	1.61692	1.30194	1.76501	1.7813	2.53593	2.82426	1.25284	2.09536	1.19933	1.3202
3-Hidroxyisovalerate	1.2346	1.2232	1.2202	1.04616	0.611294	1.24951	0.135119	0.853461	0.443381	1.38268	1.41225	2.57209	1.16188	1.2692	1.36788	1.259	0.947944	1.07961	0.713773	0.840295	1.11717	0.896575	1.06277	0.965129	0.774674	0.951131	0.923476	0.746346	1.41362	1.25138	0.835063	0.809966	0.78953	0.932399	0.99264	1.16256	1.03909	1.12128	1.47055	1.39757	1.10254	1.4741	1.62866	2.04734	2.22611	1.07515	1.77374	1.12828	1.21222
Unknown_singlet1	1.2577	1.2348	1.55496	1.3069	0.780684	1.11019	0.157543		0.230964	1.13503	1.26849	1.74132	1.4512	1.19405	1.52161	1.57464	1.26488	1.306	1.15001	1.17285	1.42825	0.928596	1.0302	1.21943	0.917655	0.951774	0.678784	0.842199		0.817879	0.497251	0.437404	1.16333	1.06201	0.938277	1.08983	1.0986	1.01378	1.47578	1.28614	1.32111	1.49166	1.35719	1.85013	2.26421	1.53358	1.52126	1.36254	1.77858
Unknown_singlet2	1.2755	1.2577	0.757189	1.35949	0.426227	1.43273	0.062884	0.736774	0.0307627	0.574836	0.393197	0.6626	1.42404	1.30447	1.42657	1.50091	1.362	1.37247	1.47933	1.4285	1.80411	1.15305	1.1492	1.47155	1.07829	1.12929	0.676644	0.703944	2.59113	0.767864	0.519488	0.593337	1.12547	1.05162	0.638661	0.664135	1.03435	0.852272	0.939425	0.890522	1.22158	1.02667	1.04724	1.10792	1.24096	1.43667	1.1792	1.26655	1.77716
Unknown25	1.3065	1.2753	3.25338	4.68575	1.8015	5.97477	0.988363	2.38747	1.66528	1.3078	4.10886	2.34833	3.87101	4.04267	4.07728	3.88266	3.96597	4.13869	3.9327	3.10023	8.38859	4.28877	4.35778	5.66308	4.27181	4.34561	2.23402	1.81742	2.45128	3.09341	2.71676	2.29301	2.41706	1.99129	1.08126	1.63696	2.25226	2.30631	2.32685	1.77388	3.72624	3.87196	3.87707	4.07197	3.38662	4.14229	3.37639	3.72403	4.05956
Lactate1	1.3627	1.3065	1.02185	345.79	0.539496	433.172	0.0373239	259.838	-0.0229171	226.047	0.18179	371.447	292.959	375.618	298.428	334.655	276.005	316.585	219.723	226.101	353.815	277.213	348.285	274.365	228.829	317.208	298.071	211.254	186.836	450.013	289.368	269.547	153.002	210.521	231.69	149.245	194.111	226.424	224.191	269.205	209.033	208.394	325.468	251.646	212.492	157.04	290.283	279.052	175.976
Unknown26	1.3834	1.3625	0.0287373	1.27925	0.0328412	3.32141	-0.0164222	0.539664	-0.015107	1.42472	-0.0246631	2.2035	1.76938	1.87002	1.84217	2.10181	1.29338	1.46017	0.945037	1.37305	1.98089	0.999464	1.63962	1.65858	1.22623	1.56966	0.912216	0.675436	0.644512	1.01537	0.352809	1.04335	0.287567	0.652548	1.0333	0.799297	0.725511	0.791832	0.824965	1.19297	0.428652	0.671943	0.899203	0.819282	1.13935	0.325828	1.08434	1.55641	1.42682
Unknown27	1.4467	1.4271	0.0288312	3.14863	0.0229336	3.24264	-0.0135539	2.35158	0.0128804	2.19809	-0.0291583	2.80516	3.13437	3.46536	3.41894	3.45113	3.11092	3.15298	2.87496	2.85413	3.31324	2.315	2.89431	3.13347	2.24022	2.75288	2.60027	2.10499	1.7089	3.50682	2.15398	2.14343	2.31054	2.31739	2.2936	1.33407	2.31707	2.45748	2.72229	2.54855	2.21953	2.22162	2.48413	2.25127	2.33252	2.5907	2.94839	3.16273	3.39403
Isoleucine_lysine	1.4544	1.4466	0.0166272	1.13284	0.00253692	0.984714	0.000691703	0.808423	0.0542113	0.809218	-0.00207685	0.68612	1.22432	1.19391	1.29403	1.28936	1.27058	1.16241	1.25928	1.17536	1.18922	0.828734	0.892861	1.22184	0.88343	0.946543	0.917988	0.816953	0.724086	0.981933	0.606442	0.631419	1.11677	1.00019	0.92542	0.507543	0.95283	0.95311	1.17152	0.954428	0.948961	0.845958	0.682691	0.714839	0.885802	1.3257	1.08281	1.18914	1.6554
Lysine_ov1	1.4593	1.4543	-0.00687767	0.713686	-0.0197551	0.657035	-0.0230249	0.513014	0.593179	0.773773	0.00475271	0.405905	0.763047	0.763142	0.830241	0.807132	0.848251	0.714576	0.817639	0.755829	0.824266	0.523474	0.611838	0.836878	0.584191	0.624796	0.583802	0.539337	0.516237	0.613305	0.399156	0.410566	0.672103	0.867931	0.838558	0.757216	0.771193	0.824025	0.932159	0.84849	0.553358	0.534251	0.401977	0.458541	0.523188	0.783163	0.676409	0.798496	1.11103
Lysine_ov2	1.4681	1.4593	-0.012359	1.54252	-0.0130387	1.61457	0.00130001	1.23039	0.042259	0.990629	-0.02607	0.862206	1.66595	1.6742	1.64728	1.71667	1.75946	1.53099	1.70372	1.60878	1.90878	1.19173	1.44596	1.98637	1.4265	1.46001	1.47005	1.35901	1.24384	1.46602	0.985397	0.909482	1.5946	1.30869	1.21244	0.764916	1.28483	1.286	1.42889	1.22224	1.34905	1.18399	1.0067	0.920474	1.07565	1.63044	1.42842	1.63968	2.1788
Alanine	1.4995	1.4678	-0.0116028	40.3827	-0.00437073	34.7751	0.0080105	31.7325	-0.0435534	33.7474	-0.017585	34.2405	45.1694	49.6088	39.1797	47.7673	55.4728	42.8962	41.3647	35.7575	43.3141	25.0087	36.4577	45.345	30.635	34.0122	42.0144	39.3527	37.7223	35.5102	29.787	39.0504	30.1437	36.8425	41.5179	40.686	40.0662	47.8217	35.7812	33.2712	43.9901	48.5052	38.3225	27.9935	34.7842	34.8063	52.8244	45.0675	50.9911
Lysine_arginine_leucine1.1	1.6752	1.6376	1.44228	4.16988	2.17128	4.00463	1.68869	2.56237	0.202621	2.39997	0.0815642	1.30588	4.8867	5.10952	4.78412	4.75416	5.27286	4.43284	5.53364	4.72961	4.92209	4.9195	5.5501	4.94139	5.42773	4.47888	3.81557	2.81281	3.7832	2.10467	1.68222	2.13433	3.77667	2.31678	2.29575	1.87203	3.71537	1.92389	3.28395	3.65865	2.72828	2.24867	1.40647	2.40401	1.86754	3.96399	2.27758	4.1785	5.86312
Lysine_arginine_leucine1.2	1.6925	1.6755	-0.0255653	2.36862	0.0102177	2.02044	0.0090544	1.41514	-0.118436	1.34408	-0.129719	0.98996	2.54901	2.49384	2.57113	2.66188	2.56209	2.1633	2.75403	2.66203	2.20536	1.9392	2.2998	2.35652	2.15774	1.96521	1.73195	1.55233	1.57233	1.70471	0.933639	0.903336	2.23436	1.70807	1.59508	0.8133	1.82863	1.51002	1.83073	2.01172	2.01555	1.4014	1.22409	1.22899	1.24496	2.54121	1.64366	2.39907	3.30641
Lysine_arginine_leucine1.3	1.711	1.6926	-0.00365376	3.84311	0.0361836	3.12896	-0.0363978	2.67921	-0.0961258	2.66476	-0.0574234	2.27811	4.06646	3.89549	4.32377	4.27198	4.12882	3.39647	4.5118	4.2859	3.28029	2.94009	3.47964	3.85057	3.27529	3.12331	3.16084	2.87787	2.85216	3.30827	2.20435	2.00229	4.12527	3.22651	3.14603	1.57028	3.3349	3.23629	3.64181	3.52289	3.57256	2.78399	2.43716	2.31543	2.63539	4.68509	3.29323	4.01855	5.56095
Lysine_arginine_leucine1.4	1.7222	1.7112	0.0397915	3.89218	-0.0250684	3.03816	0.00796455	3.00023	-0.0502474	3.14252	-0.00730252	2.8549	4.09004	3.93667	4.29281	4.10624	4.09968	3.60135	4.59332	4.25218	3.08673	2.91925	3.24509	3.78913	3.03632	3.13428	3.49954	3.23484	2.87278	3.60383	2.69562	2.46762	4.47553	3.5519	3.40284	2.00844	3.77728	3.63119	4.44379	3.7985	3.44395	3.27287	2.48741	2.93881	3.34833	4.72508	3.97067	4.13186	5.71643
Lysine_arginine_leucine2.1	1.7377	1.7224	-0.0193929	6.75636	0.0269305	5.39164	0.0367666	5.4949	-0.0616582	5.84234	-0.0355042	5.25001	7.01707	6.90575	7.47123	7.16478	7.1613	6.35033	7.89971	7.33631	5.34179	5.00376	5.69187	6.44675	5.33645	5.48682	6.49527	5.99988	5.43652	6.48224	4.99412	4.63157	8.06242	6.41897	6.2631	3.98013	6.8265	6.69157	7.96878	7.03283	6.42327	5.92189	4.62983	5.41077	6.23437	8.57335	7.14831	7.11564	9.90324
Lysine_arginine_leucine2.2	1.7527	1.7379	0.121541	4.56493	0.265393	3.80663	0.180805	3.78184	0.0355911	3.99894	0.0506046	3.66401	4.72077	4.82728	5.18693	5.04519	4.90042	4.38372	5.40494	5.18816	3.77481	3.55701	3.98843	4.49287	3.74615	3.77484	4.37156	3.87875	3.85578	4.52022	3.41484	3.25469	5.59634	4.35338	4.20744	2.75195	4.72299	4.65295	5.51511	4.87808	4.45792	3.87815	3.21171	3.81852	4.27297	5.76532	4.74459	4.76591	6.85627
Lysine_arginine_leucine2.3	1.7651	1.7529	0.598064	2.10742	0.89779	1.80363	0.73152	1.83387	0.194201	1.76314	0.204623	1.58939	2.10896	2.4448	2.63118	2.48364	2.31078	2.03035	2.65259	2.40384	2.10865	1.94065	2.19998	2.26463	2.14371	1.96919	2.2327	1.60384	2.44191	2.19138	1.61934	1.77761	2.78076	1.89734	1.9157	1.44004	2.43159	2.1891	2.6841	2.41763	2.00692	1.65996	1.51349	1.86975	1.9429	2.62115	1.93267	2.1663	3.20519
Lysine_arginine_leucine2.4	1.786	1.7653	1.19495	1.43664	1.64155	1.40878	1.25765	1.16213	0.280262	0.841961	0.391725	0.702717	1.3891	1.86383	2.14894	1.86928	1.73059	1.46741	1.97843	1.70052	1.92725	1.78519	1.88639	1.86738	2.05912	1.67852	1.41021	0.489868	2.20132	1.361	1.03194	1.22085	1.86511	0.941373	0.833114	0.761148	1.71518	1.33112	1.83938	1.40038	0.938097	0.766353	0.704693	1.1088	0.963984	1.43163	0.672977	1.5902	2.40857
Unknown1.1	1.8047	1.7862	-0.0063416	0.405067	0.175822	0.579647	0.139672	-0.0163521	-0.0808883	-0.382881		-0.241102	0.422542	0.509773	0.650943	0.583373	0.456096	0.489324	0.509772	0.638608	0.591812	0.351715	0.461188	0.619643	0.579482	0.432899	-0.162133	-0.602443		0.161438	-0.0685941	-0.235666	0.0530529	-0.19619	-0.43971	-0.441298	0.0148635	-0.0339552	-0.0298027	-0.28374	-0.290565	-0.135726	-0.370851	-0.083711	-0.200616	-0.302916	-0.502392	0.390076	0.78226
Unknown1.2	1.8165	1.8049	1.42237	0.407635	1.11921	0.453625	0.907273	0.0472852	1.2169	-0.160092	1.40325	-0.0832816	0.4065	0.447904	0.613883	0.593735	0.529952	0.507219	0.482914	0.524091	0.525893	0.349518	0.407504	0.49769	0.394146	0.426895	0.0134933	-0.225452	0.309813	0.328593	-0.0770428	-0.0761702	0.156237	-0.0480441	-0.243702	-0.204893	0.0922329	0.0266204	0.0640642	-0.0981566	-0.155968	-0.0617046	-0.160621	0.0151453	-0.0107753	-0.184178	-0.251894	0.271926	0.546517
Unknown1.3	1.8286	1.8169	-0.0282968	0.697307	0.066452	0.657037	0.0560945	0.229608	0.0167836	-0.0175228	0.102295	0.07977	0.569225	0.588498	0.844667	0.936888	0.793036	0.719743	0.703741	0.673515	0.733327	0.525144	0.605133	0.78474	0.661966	0.538206	0.201451	-0.049653	-0.104263	0.601293	0.0546389	0.163267	0.403223	0.128651	-0.0441191	-0.0320321	0.296176	0.261006	0.340858	0.121238	0.0618516	0.0557278	0.0765551	0.204786	0.218014	0.0357716	-0.0144142	0.379953	0.866258
Unknown1.4	1.8409	1.8288	-0.0665328	0.768159	-0.0284798	0.741201	0.00974324	0.335939	-0.0171786	-0.0122883	-0.0496066	0.122724	0.594581	0.664444	0.966399	1.00645	0.880737	0.868019	0.85132	0.791228	0.804906	0.64553	0.757102	0.851168	0.801836	0.656	0.267262	0.0465822	-0.00731185	0.671978	0.0966887	0.219549	0.483509	0.197916	-0.00634254	0.0364571	0.378371	0.329912	0.398219	0.132369	0.12105	0.0838248	0.139546	0.296362	0.304194	0.061643	0.0637582	0.415009	0.985551
Unknown2.1	1.853	1.8409	-0.133875	0.73649	-0.016705	0.7263	-0.03726	0.255564	-0.0788251	-0.0712959	-0.00523079	0.0738527	0.517887	0.612013	0.892309	1.03683	0.974642	0.971287	0.703231	0.796569	0.772381	0.609013	0.791861	0.794344	0.76252	0.565915	0.252914	0.0326068	-0.0678376	0.54265	0.0498746	0.164107	0.315611	0.121188	-0.0624151	-0.0158383	0.285027	0.239711	0.278229	0.00885495	0.0405918	0.0625328	0.00598109	0.212599	0.233359	-0.0319724	-0.0402879	0.453248	0.874698
Unknown2.2	1.864	1.8531	-0.0221345	0.710034	-0.0173079	0.664734	-0.013789	0.259501	-0.0195685	-0.0398038	-0.0294065	0.0767951	0.575375	0.617744	0.909264	0.927924	0.910807	0.853809	0.750212	0.737884	0.757263	0.571653	0.726838	0.78453	0.771688	0.567081	0.257331	0.116581	-0.00172252	0.443381	0.132465	0.211756	0.368312	0.149037	-0.0478209	0.0618342	0.298972	0.319088	0.283343	0.010601	0.0416421	0.181417	-0.00306235	0.284765	0.26581	0.078336	0.0767714	0.453881	0.926447
Unknown2.3	1.8752	1.864	0.0913672	0.882772	0.0392548	0.777277	0.0262422	0.411167	-0.00180269	0.0990308	-0.0253065	0.168677	0.865778	0.887965	1.15465	1.18739	1.31185	1.14211	0.984087	0.991638	0.908345	0.706158	1.00041	0.954527	0.962401	0.688745	0.461924	0.376065	0.123868	0.528889	0.28478	0.351642	0.568226	0.344259	0.115271	0.176704	0.481488	0.43688	0.507391	0.142547	0.187056	0.374538	0.042446	0.4078	0.43611	0.313162	0.271772	0.686702	1.18672
Citrulline1	1.8872	1.8751	0.217906	1.46625	0.125791	1.28219	0.036884	0.928658	0.0399236	0.608328	-0.035601	0.681379	1.50946	1.46612	1.78778	1.72571	1.94084	1.69415	1.63151	1.57542	1.34921	1.2148	1.46635	1.55033	1.4219	1.2185	1.08028	0.929551	0.609337	1.0596	0.8234	0.838622	1.32367	0.961384	0.596252	0.5697	1.08845	1.07302	1.23247	0.685461	0.712409	0.985062	0.384056	0.993898	1.00872	1.03501	0.996606	1.31163	2.12047
Lysine_arginine	1.9161	1.8875	7.32999	8.21781	4.89767	6.84902	8.96718	6.51725	4.63024	6.28106	4.43227	5.71381	8.95428	8.20439	8.8318	8.33528	9.20255	8.27046	9.56307	8.6037	7.07364	6.73336	7.3327	8.32304	7.02596	7.08886	8.15573	7.50412	5.54499	7.43583	6.1967	6.02048	9.12318	6.9186	5.74104	4.34195	7.86543	7.22595	8.91107	6.93575	6.27625	7.15626	3.99498	6.6135	7.12388	8.94225	8.3174	7.96487	11.7643
Acetate	1.9268	1.9161	341.439	11.0637	257.072	9.06685	194.709	6.47023	256.598	6.00694	271.921	4.32233	12.6191	14.7605	11.264	10.4574	11.6529	11.7329	11.698	15.2127	7.19433	7.52742	7.86426	8.13996	6.94838	8.29544	9.59395	11.1118	14.3346	11.8697	9.54012	5.22365	6.56726	3.80207	3.89592	4.70335	4.58284	4.00646	4.9493	3.78946	3.73725	4.46513	2.82203	3.65518	4.66347	4.95808	4.12888	5.00856	6.60152
Unknown28.1	1.9358	1.9269	8.29312	2.02205	6.83762	1.82948	4.41273	1.70398	6.76122	1.60637	7.23389	1.52291	2.11262	1.97873	2.16603	2.23511	2.21068	2.05268	2.30067	2.21779	1.94226	1.71211	1.9038	2.1399	1.86734	1.90105	2.31067	1.91842	1.3388	2.41369	1.5761	1.6611	2.26261	1.56358	1.40317	1.18453	1.99905	1.77168	2.08342	1.78835	1.5349	1.50392	1.19208	1.62565	1.87518	1.89949	1.82481	1.58306	2.66539
Unknown28.2	1.9529	1.9359	2.53778	2.31607	2.30346	2.2099	1.13864	1.99811	1.95918	1.50184	2.4452	1.8165	1.95451	2.09298	2.76991	2.8028	2.47888	2.35605	2.68041	2.40075	2.33586	1.81204	2.15407	2.47278	2.02813	1.99512	2.38593	1.80869	1.06743	3.16665	1.54273	1.87831	2.58235	1.77214	1.4407	1.18923	2.26088	2.20337	2.50359	1.95922	1.63889	1.26676	1.65747	1.95869	2.25947	1.61203	1.76832	1.64745	3.01777
Unknown28.3	1.9738	1.9531	0.993785	1.89753	0.944755	1.72051	0.369684	1.24247	0.462163	0.62192	0.581417	0.997115	1.83838	1.72755	2.22016	2.28507	1.98139	1.89079	2.32395	2.01416	1.91027	1.41902	1.74271	2.04815	1.59989	1.50962	1.38144	0.923784	0.480782	1.97636	0.920863	0.959433	1.68779	1.32913	0.546265	0.622651	1.39999	1.35121	1.69309	1.12149	1.1513	0.928853	0.902683	1.11355	1.28059	1.13313	1.02331	1.53428	2.59785
Glutamine_Glutamate1	2.0428	1.9736	2.78027	16.8653	2.49157	15.34	1.24537	10.8087	1.44432	9.88449	1.55719	10.0199	18.1219	14.4382	21.4454	17.5195	18.1922	18.3415	24.7717	17.5377	14.6627	10.604	17.4208	18.8553	14.1681	11.6071	13.3894	10.7309	14.2282	12.7521	15.1623	7.83822	9.25447	16.6191	7.94988	15.2196	11.657	14.9623	15.736	8.76967	12.9431	12.615	10.9526	9.30202	10.7861	13.6583	13.7104	16.3594	24.1709
Glutamine_Glutamate2	2.1095	2.0428	4.81107	15.2091	2.82393	13.8795	1.16806	10.576	0.0855417	8.4216	0.41062	7.57705	17.3432	12.8376	22.7294	18.0796	20.1541	18.8527	23.8444	17.6502	15.5073	12.1856	17.9937	18.6574	13.2243	12.8555	14.8276	12.6421	15.2551	13.0648	18.2599	9.3658	7.80466	12.1423	6.13196	10.1316	8.08136	12.3733	10.383	5.38886	8.4098	8.68971	6.9856	7.62021	8.08501	8.93398	8.68055	12.0912	19.8831
Glutamine_methionine_ov1	2.1392	2.1096	1.52107	10.878	1.40171	10.3102	1.21842	11.7154	3.50559	11.2713	1.42148	11.8878	10.2954	7.16807	10.0247	12.2524	10.596	11.0192	10.6405	8.07825	9.79909	7.83681	10.6328	11.3407	7.72492	10.441	13.3177	11.8821	8.73605	9.65935	10.1617	15.0697	17.093	13.7702	11.1595	19.0206	15.1795	16.9115	12.0539	11.9118	12.8455	13.9154	11.7851	12.9665	18.3415	14.7896	15.4282	11.5877	17.3931
Glutamine_methionine_ov2	2.1678	2.1391	0.242967	10.5416	0.190151	9.50402	0.165247	10.7528	0.227413	9.68466	0.232761	11.9752	9.61429	6.80439	8.53314	12.1634	10.0695	10.243	8.57433	6.87033	8.64129	6.45155	9.31871	9.22075	8.51949	9.41941	12.6072	10.727	7.8331	8.45434	7.34758	12.8416	17.1265	12.5672	10.2908	17.1374	14.9127	15.4667	11.4775	12.1291	14.0524	14.1462	12.3267	12.9974	18.3567	14.8278	15.743	13.1354	17.1101
Acetoacetate	2.2534	2.2233	2.55474	2.41391	2.69402	2.66347	0.784961	1.36939			2.44986	1.91307	4.16613	1.80802	3.69635	3.6529	2.55891	2.48952	3.2001	4.10632	2.75448	4.39427	3.89868	3.37758	2.85396	2.5271	1.79138	1.53916	4.83416	1.46697	1.01619	1.01602	2.7844								1.49493	2.2913	0.767474	4.07512	1.97839	4.24283	1.45919	3.00519	3.06777
Valine3	2.2815	2.2533	0.128748	3.47753	0.196238	2.99118	0.0682685	2.83845	2.54831	5.58792	0.0268714	2.98883	4.12024	3.36825	3.42708	3.92654	3.4281	3.08418	3.76713	3.93563	3.01857	2.7093	2.8104	3.24742	3.26282	2.6907	3.11391	3.1304	2.77053	2.90167	2.45461	3.11551	4.59451	5.6852	5.50745	6.46375	5.2548	4.89067	5.98424	6.74318	3.9087	3.69328	2.32849	3.26656	3.9893	5.01657	3.66691	3.60448	4.75803
Valine4	2.2882	2.2814	-9.69503e-05	0.955255	-0.0223168	0.950225	-0.00573503	1.02082	0.122942	1.40058	-0.027154	1.37378	1.02304	0.739089	0.719622	0.893308	0.750663	0.697072	0.833451	0.87934	0.675725	0.634453	0.600529	0.672481	0.71115	0.616894	0.723154	0.781979	0.633125	0.710649	0.612388	0.840378	4.88335	2.31849	1.46887	3.17772	1.69192	0.825354	2.00078	1.90981	2.44615	1.7977	1.38774	3.53823	3.35669	1.88337	1.24706	1.88452	1.55149
Valine_singlet	2.299	2.2882	-0.00110729	1.00436	-0.0380103	0.89877	0.0031517	0.759691	0.0894224	1.16008	-0.0261876	0.821174	1.30444	1.00857	0.958963	1.2494	1.01365	0.930798	1.12584	1.20536	0.89752	1.42982	1.0488	0.930541	0.854378	0.738437	0.896061	1.03088	0.611846	0.826173	0.689491	0.747339	1.78586	1.25714	0.98749	1.40507	1.20976	1.00288	1.44027	1.52921	1.04818	0.971233	0.609001	1.92253	1.55752	1.23721	0.889367	1.05447	1.27588
Glutamate_ov1	2.3066	2.2991	0.0180344	0.458932	0.00602345	0.398332	-0.00576983	0.231775	0.00117924	0.409371	0.0275699	0.261388	0.644955	0.424807	0.422614	0.551802	0.406992	0.430906	0.481031	0.502198	0.459115	0.941612	0.558212	0.40703	0.38546	0.290782	0.264803	0.418236	-0.00518064	0.285219	0.221244	0.197018	0.845296	0.379963	0.196784	0.733197	0.382299	0.323522	0.483726	0.599995	0.303143	0.328962	0.118458	1.28404	0.792951	0.328755	0.198322	0.458549	0.51398
Glutamate_ov2	2.3202	2.3119	-0.0215752	0.458058	0.00485939	0.50758	0.0188234	0.246854	-0.00223112	0.318587	0.0201097	0.201357	0.613253	0.409311	0.621376	0.653926	0.520894	0.532419	0.593145	0.549075	0.584012	1.35627	0.835374	0.582332	0.432347	0.333518	0.290963	0.492775	0.00246328	0.282942	0.311341	0.0598966	0.950863	0.269756	0.0133276	0.855488	0.212068	0.240874	0.325632	0.33973	0.172404	0.168905	0.0338883	1.77574	0.873741	0.110992	0.0132736	0.390847	0.448494
Unknown29	2.3311	2.3204	-0.00773788	1.06692	0.0361016	1.09768	0.0018087	0.64816	-0.0111535	0.701247	-0.014866	0.540136	1.16186	0.851373	1.31374	1.25666	1.16768	1.17796	1.43976	1.16103	1.26133	1.94711	1.57907	1.40441	0.987145	0.821055	0.92777	1.01349	0.525676	0.690585	0.945561	0.372765	1.2412	0.832306	0.275724	1.49093	0.551777	0.853328	0.826534	0.671327	0.614403	0.570185	0.40936	2.24307	1.32237	0.559429	0.489869	0.899636	1.26167
Unknown30	2.352	2.3309	0.00140679	6.90137	-0.0936048	6.61507	-0.0139841	4.50986	2.12777	6.02525	-0.0252474	3.15664	7.72124	5.80491	10.2548	8.10577	9.40616	8.66504	11.8478	8.3989	8.07469	6.10269	9.15665	9.29837	6.50972	6.3474	7.19796	6.46057	7.21856	5.95289	8.71843	3.87201	2.6099	6.80915	5.00558	6.73747	4.201	6.8542	5.27128	4.30977	3.96955	3.63371	3.27212	3.35542	3.38126	4.11743	3.59504	4.41576	8.67832
Unknown31	2.3696	2.352	-0.0195044	9.00897	-0.106418	8.71892	0.00670467	6.05888	-0.0309831	6.59722	-0.00312834	3.95562	10.4216	7.74065	15.1588	11.6349	14.5732	12.4869	16.9912	12.0498	10.976	8.63914	12.7481	12.1324	8.55529	8.93677	9.53364	8.89232	11.0734	8.33528	12.6934	5.65657	2.74403	6.63951	5.74232	4.39475	3.88875	7.21944	4.53473	3.61293	4.30317	3.72895	3.51543	3.76045	3.59625	4.45895	3.25752	4.30796	10.3511
Pyruvate	2.3891	2.3695	0.0509817	6.12559	0.0894706	7.51603	0.0266937	5.70808	0.0097268	6.93553	0.0615487	20.3719	4.1693	3.32066	5.33814	4.50658	4.94796	4.49561	5.72951	4.31391	4.19706	3.36841	5.17802	4.89652	3.67643	4.44064	4.72948	3.63137	3.54342	3.22973	4.32516	5.33832	4.45053	7.37117	11.8634	9.18914	7.63087	5.68383	5.99899	9.24714	10.7701	13.1295	7.45248	6.5331	5.98281	6.6855	7.28276	14.4019	10.5548
3_hydroxybutyrate_3_ov1	2.4021	2.3892	-0.0244681	1.40229	0.00756362	1.8959	0.00646105	0.801084	-0.0273692	0.704454	0.0196641	0.932558	1.52453	1.20887	2.30434	2.00773	2.22732	2.14958	1.93971	1.84208	1.19766	2.17606	1.73623	1.28862	1.04918	1.17134	0.921521	1.00415	0.720361	1.42323	1.31631	0.857334	1.46671	0.584638	0.105279	1.55097	0.525622	0.791739	0.649064	0.661131	0.338845	0.42594	0.314657	2.34659	1.29267	0.504234	0.49898	0.761766	0.982141
Succinate	2.4095	2.4052	0.00623808	1.51082	0.0167481	1.98494	-0.00244337	1.1317	-0.0147502	1.1929	-0.0186796	1.45112	1.64105	1.31119	2.39348	2.07918	2.48954	2.38254	2.09136	1.93163	1.22231	1.57402	1.55827	1.33102	1.0933	1.22365	1.13433	1.14562	1.22461	2.1357	1.96727	1.29495	1.25907	0.736014	1.11186	1.51089	0.748249	1.13078	0.758841	0.780046	0.497587	0.541069	0.619545	1.59904	1.14057	0.823967	0.997118	0.605374	0.864165
3_hydroxybutyrate_1_ov	2.4341	2.4094	0.195949	2.97073	0.0744494	3.85901	0.0510646	2.78796	0.0683793	2.32232	0.0503757	2.95093	2.82892	2.28944	3.80771	3.8837	3.66069	4.04739	3.37122	3.24469	2.49287	3.37928	3.17674	2.57212	2.55933	2.71982	3.21101	2.61551	2.75043	3.26982	2.70683	3.09386	4.30553	2.53315	1.66759	4.61668	2.86465	3.30523	2.59537	2.5996	2.3853	2.53855	2.14431	4.77107	4.05536	3.19258	3.21468	2.37756	3.40142
Glutamine1	2.4463	2.4341	0.031947	2.38812	0.00934056	2.42178	0.0052116	3.17006	-0.0288001	2.91344	-0.0390407	3.80808	1.89368	1.48441	1.69763	2.56874	1.46363	2.16995	1.5912	1.52125	1.70126	1.33389	1.8739	1.95056	1.68608	2.02339	3.35979	2.68448	2.58915	2.12775	1.70874	3.96564	5.01769	3.53564	3.27343	5.43666	4.46564	4.37028	3.60354	3.4905	4.08559	4.36146	3.56817	3.92136	5.06818	4.63313	4.97958	2.93758	4.32125
Glutamine2	2.4583	2.4463	0.239401	3.78359	0.147212	3.60678	0.159506	5.53895	0.177425	5.29284	0.136851	6.90369	3.05166	2.19819	1.92449	3.70605	1.99193	2.96033	1.79178	1.59572	2.29629	1.6285	2.36604	2.91341	2.06745	3.12154	5.35333	4.49078	3.21964	3.39577	2.5877	7.26144	9.48331	6.60397	5.74409	10.5365	8.32436	8.11522	6.34518	6.40353	7.49534	8.28491	6.68638	7.35428	10.6755	8.43992	9.19696	5.50125	7.38691
Glutamine3	2.4691	2.4583	0.117991	3.19717	0.149714	2.8752	0.148212	4.56272	0.0484578	4.33888	-0.0647053	5.73491	2.67162	1.8	1.43912	3.14399	1.65248	2.31261	1.35236	1.11515	1.9131	1.36851	2.0394	2.56624	1.58587	2.6547	4.41628	3.74687	1.99265	2.73727	1.8171	6.25691	8.34304	5.6567	4.56178	9.15611	7.24999	6.89904	5.47334	5.59331	6.35741	7.11555	5.7058	6.4213	9.48941	7.06492	7.88085	4.81769	6.41641
Glutamine4	2.481	2.4691	0.939005	2.04063	1.24738	1.96692	1.07871	2.59406	0.454161	2.35893	0.267555	2.91618	1.90841	1.71283	1.69107	2.36519	1.64534	1.76271	1.64961	1.15259	1.93243	1.67536	1.97381	2.20315	1.81297	2.24278	3.08948	2.29894	1.92263	1.7724	1.44122	3.69172	4.39719	2.92823	2.26464	4.73853	4.15063	3.73692	3.50802	3.37668	3.1981	3.58193	2.75166	3.40423	4.66053	3.95908	3.93183	2.95191	3.63751
Glutamine5	2.5039	2.4811	0.9351	2.33291									2.70455	2.04111	2.52303	2.84101	2.61928	2.5132	2.38078	1.81366	2.54731	2.14267	2.60914	3.00976	2.28513	2.81914	3.40458	2.74926				2.94538		2.13968		3.58995	3.03177	2.85755	3.12897	3.03517	2.0239	2.45135	1.76046	2.47741	3.26496	2.94366	2.89364	2.41309	2.94679
2_oxoglutarate	2.5228	2.5039	0.39555	1.23473									1.6327	0.848155	1.73415	1.6399	1.7633	1.75999	1.37328	1.32831	1.19932	0.902925	1.23555	1.35447	0.89215	1.24315	1.15994	1.0773				0.851612		0.521977		0.994104	0.52118	0.764853	0.679175	0.836773	0.189788	0.447204	0.25829	0.716129	0.802664	0.529836	0.745756	0.7313	0.828545
Citrate1	2.5357	2.5228	2.99047	1.73776									3.20212	1.20861	1.84821	2.23113	2.37275	2.54243	1.43156	1.60905	1.80019	1.74186	1.98705	1.78165	1.27529	1.47677	1.69553	1.74057				1.80362		1.17424		1.65458	1.59464	1.87389	1.68573	1.52136	1.22635	1.70205	1.051	1.61313	2.12499	1.49519	2.11609	1.3036	1.84396
Citrate2	2.5609	2.5405	7.90549	2.64653									4.76339	1.8657	2.46693	3.29063	3.38606	3.83861	1.84496	2.72012	2.82635	2.89334	3.00781	2.93047	1.98759	2.21853	2.36646	2.49523				2.53661		1.75977		2.29176	2.39441	2.75075	2.56775	2.24853	1.91407	2.54506	1.63735	2.39809	3.13422	2.23161	3.35422	2.07288	3.22481
Unknown3	2.626	2.6053	0.428633	0.130124									0.185299	0.0274601	0.23261	0.211304	0.0350022	0.172743	0.0174263	0.134786	0.210508	0.033909	-0.003362	0.168058	0.0514883	0.054477	0.0375301	0.059442				0.0464349		0.11502		0.00367771	0.00201169	-0.00555562	0.202322	0.183692	-0.058642	0.204928	-0.12617	0.111273	0.0827246	0.155712	0.00414536	0.121111	0.329522
Unknown4	2.6515	2.6263	40.1181	0.731587									0.680898	0.485143	0.724593	0.914005	0.597392	0.691625	0.701789	0.565791	0.692417	0.400993	0.486637	0.51558	0.335278	0.587852	0.749529	0.680321				0.762051		1.01884		1.02547	0.872362	1.13797	0.916995	1.20228	0.946756	0.949883	0.749399	0.765139	0.721107	1.26431	1.2096	0.976545	1.19808
Citrate3	2.6732	2.6516	16.6863	2.10981									3.58791	1.54301	2.14655	2.65267	2.62845	3.02638	1.71475	1.99728	2.42309	2.42239	2.5065	2.24594	1.79446	1.9707	2.73441	2.82071				2.54348		2.06005		2.52231	2.51592	3.00814	2.60953	2.58207	2.2115	2.75899	1.88945	2.55566	3.1448	2.47256	3.51813	1.71823	2.3598
Citrate4	2.6958	2.6771	1.46636	1.42923									2.6176	1.04448	1.43226	1.80569	1.84123	2.03475	1.14397	1.3725	1.71734	1.83237	1.81196	1.72167	1.36258	1.46133	1.66798	1.69866				1.44173		1.11138		1.33769	1.32736	1.67309	1.46112	1.41789	1.08814	1.57576	0.947937	1.48642	1.83148	1.26572	1.95854	1.04686	1.45784
Unknown32	2.7035	2.6957	0.0959706	0.197546									0.320952	0.154517	0.268417	0.236701	0.18875	0.226858	0.217906	0.291047	0.317036	0.33135	0.329831	0.320688	0.319581	0.285157	0.254034	0.217985				0.0478316		0.0451939		0.0187936	-0.0441218	0.0652419	0.00798079	0.0455505	-0.0461795	0.0760814	-0.035526	0.0568178	0.0288249	0.0167083	0.021471	0.0211067	0.132123
Dimethylamine	2.7232	2.7131	0.0457622	0.309919									0.337776	0.807904	0.250135	0.314292	0.322848	0.19512	0.230194	0.357297	0.59413	0.151852	0.197931	0.156657	0.103047	0.202082	0.164616	0.274074				0.331591		0.134845		0.0269598	-0.0400485	0.240787	0.035758	0.239569	0.733444	0.179125	0.199715	0.201125	0.219255	1.02015	0.216673	0.082916	0.396377
Unknown33	2.73	2.7232	0.0346718	0.199534									0.156454	0.128216	0.230309	0.214964	0.20495	0.221346	0.169896	0.143927	0.151346	0.123357	0.163616	0.147145	0.126429	0.127246	0.0935354	0.107521				0.112916		0.0829387		0.0654107	0.0294929	0.118719	0.0468716	0.0813839	0.0635121	0.107422	0.181919	0.11991	0.144641	0.151845	0.133314	0.138602	0.273109
Unknown34	2.7362	2.73	0.0478675	0.073632									0.0566975	0.0563981	0.0612555	0.0554954	-0.00146326	0.0499333	0.0328739	0.0443834	0.0193374	0.0389295	0.0570836	0.100911	0.0182775	0.0724964	0.0319217	-0.0177657				-0.00476734		-0.0143488		0.0595893	-0.0588478	-0.011398	-0.0525232	0.0349253	-0.0523756	0.0227387	-0.023913	0.0135556	-0.0183953	-0.00462507	-0.0140921	0.00667441	0.0676377
Unknown35	2.7496	2.7407	0.0345988	0.116981									0.10105	0.131232	0.109816	0.141014	0.101073	0.153916	0.113486	0.126169	0.143782	0.0596082	0.0636125	0.093654	0.0243849	0.108162	0.0569302	0.0874705				0.000671024		0.0485716		0.0575747	-0.0683897	0.035673	0.0558279	0.124603	-0.0113873	0.122812	0.0250624	0.0546986	0.0406962	0.0320689	0.0222161	0.0532978	0.115692
Unknown36	2.7608	2.7497	0.307604	0.497251									0.944396	0.730278	0.410304	0.824465	0.729337	0.592404	0.698787	0.765202	0.629305	0.353926	0.427769	0.488818	0.306124	0.459115	0.527213	0.614196				0.0324401		0.0650887		0.115724	-0.0610288	0.0667895	-0.00161287	0.13401	-0.0251299	0.115365	0.0139987	0.0638976	0.0262034	0.0810689	0.0718283	0.0442702	0.137416
Aspartate1	2.8114	2.7952	-0.0237927	0.264881	0.00544067	0.343768	0.00540031	0.158644	0.0110634	0.178867	0.00893239	-0.00896105	0.440528	0.252592	0.424401	0.389232	0.382429	0.372001	0.349948	0.405403	0.455087	0.402562	0.369316	0.443012	0.450098	0.455395	0.534942	0.40336	0.449691	0.650597	0.417424	0.115127	0.0549175	0.0554246	0.0992497	0.113697	-0.0906184	0.0934662	0.0415918	0.125954	-0.0976495	0.0525421	0.0629924	0.0616916	0.00675845	0.042769	0.0999441	0.0465161	0.236636
Unknown37	2.834	2.8114	0.0243998	0.376704	0.00328215	0.476559	0.0113216	0.217684	-0.00755661	0.220607	-0.0423213	0.0293219	0.443023	0.274056	0.381884	0.546829	0.677399	0.516963	0.271786	0.434049	0.666074	0.299213	0.560721	0.410779	0.388265	0.394884	0.63834	0.414005	0.33155	0.535111	0.400666	0.35011	0.281418	0.27769	0.30207	0.266304	0.00355829	0.30328	0.126579	0.224504	0.0575946	0.170292	0.211739	0.240336	0.157065	0.229086	0.225279	0.169754	0.529292
Asparagine_ov1	2.8399	2.834	0.014118	0.133966	0.00809968	0.168392	0.0088879	0.0665781	-0.0110173	0.0673387	0.0194977	-0.0492893	0.167382	0.123218	0.170962	0.143982	0.156047	0.177216	0.140255	0.156747	0.195901	0.156793	0.158847	0.186534	0.154918	0.183374	0.16656	0.132042	0.0378203	0.214509	0.0996883	0.0639589	0.0563301	0.0463014	0.0399809	0.0451985	-0.0325654	0.0741801	0.0265085	0.0541183	0.0237944	0.0545702	0.0543346	0.0546533	0.0585785	0.0685611	0.0569233	0.0640302	0.101917
Asparagine_ov2	2.8492	2.8399	-0.0303056	0.155743	0.0179123	0.211278	-0.0134319	0.0975868	0.00576669	0.0801751	0.00146549	-0.0419339	0.19358	0.106369	0.0527739	0.143748	0.23328	0.0832655	0.101615	0.101918	0.191185	0.0841821	0.038516	0.115176	0.0506324	0.152751	0.104779	0.0282151	-0.092299	0.160185	0.0451288	0.0606211	0.175824	0.156114	0.109117	0.156886	0.0425556	0.197995	0.064578	0.129785	0.0992046	0.158228	0.163989	0.0976887	0.162218	0.167222	0.176779	0.227711	0.346518
Asparagine_ov3	2.8656	2.849	0.00854799	0.328125	-0.0132726	0.424866	0.00882552	0.164003	-0.00180516	0.139751	0.0104953	-0.0468907	0.297944	0.193857	0.179126	0.242308	0.283694	0.163161	0.148861	0.208873	0.328917	0.0910121	0.0838626	0.184464	0.114813	0.266587	0.206138	0.0717867	-0.109376	0.28151	0.175994	0.223844	0.372121	0.294383	0.202793	0.353918	0.109571	0.373473	0.114197	0.283423	0.184323	0.309692	0.370284	0.166823	0.235249	0.306464	0.386245	0.42706	0.63848
Asparagine_ov4	2.8807	2.8654	-0.0201583	0.398347	-0.0422172	1.24764	0.0093808	0.589123	-0.0284122	0.831481	0.00257339	0.55678	0.395638	0.233226	0.204999	0.31363	0.444085	0.215062	0.273157	0.22385	0.427265	0.127705	0.165466	0.268552	0.167351	0.274481	0.21302	0.0747022	-0.0330119	0.307625	0.766978	0.275875	0.770183	0.357425	1.55558	0.349156	0.146789	0.442683	0.150985	0.330833	0.268638	0.319132	0.39988	0.241847	0.307096	0.421795	0.497971	0.399204	0.701245
Aspartate_ov5	2.8973	2.8827	0.0306445	0.211315	0.00434799	0.379813	-0.0415149	0.039298	0.00255677	0.00982857	-0.00846009	-0.335979	0.101047	0.0897326	0.192462	0.260077	0.218043	0.304768	0.12505	0.195338	0.0742101	0.0051259	0.0125192	0.0644994	-0.0550607	0.0511009	-0.0668824	-0.111893	0.0605134	0.0139563	-0.0761067	-0.0670425	-0.0402687	-0.0277083	-0.0962975	0.200102	-0.121919	0.110351	0.0125031	-0.0111867	0.0518907	-0.0122966	0.298572	-0.0579977	0.0669928	0.146231	0.201509	0.129267	0.273481
Dimethylglycine	2.9097	2.8976	-0.0104445	0.349919	0.000240912	0.431346	0.0143171	0.158026	0.017546	0.0879602	-0.00276566	-0.187246	0.174838	0.107863	0.433596	0.518936	0.358055	0.545606	0.314569	0.335684	0.109049	0.0613881	0.0493034	0.103898	-0.00039825	0.0893408	0.01578	-0.0203707	0.151053	0.107622	0.199928	0.0338825	0.141298	0.0398873	0.239697	0.481569	-0.0105807	0.310641	0.164016	-0.00561708	0.268273	0.0237116	0.648187	-0.042945	0.230964	0.337762	0.42793	0.206409	0.559408
Unknown5	2.9217	2.9135	0.0178225	0.194912	0.00382932	0.322063	0.010604	0.0766235	0.0026709	0.133161	-0.00517158	-0.0680626	0.12696	0.0717688	0.214908	0.281517	0.247053	0.274786	0.220141	0.199093	0.0936108	0.0894479	0.10728	0.0898625	0.0165584	0.0732933	0.00467479	-0.000541788	0.0220191	0.07282	0.816773	0.0210661	0.0901833	-0.00897622	0.693298	0.221918	-0.024392	0.152565	0.0721387	0.0218287	0.109691	0.0510621	0.306169	-0.0335252	0.101801	0.152611	0.20285	0.138141	0.312091
Unknown6	2.9314	2.9217	0.0245585	0.572085	-0.0114852	0.573203	0.030572	0.349213	-0.0056286	0.436354	-0.01688	0.206457	0.332501	0.339366	0.638675	0.623169	0.780538	0.630255	0.577972	0.385453	0.537793	0.258308	0.351833	0.307885	0.230231	0.270643	0.348775	0.26335	0.92915	0.32171	1.55925	0.349889	0.342622	0.282632	1.46947	0.368635	0.347017	0.454822	0.481069	0.534147	0.251565	0.578424	0.430419	0.309572	0.51273	0.64332	0.497576	0.317475	0.710311
Asparagine ov6	2.9374	2.9314	0.026255	0.281174	0.00159476	0.274921	-0.019015	0.269345	0.0112472	0.263196	0.011613	0.1446	0.351167	0.158658	0.149854	0.282532	0.389831	0.180845	0.187663	0.226777	0.25501	0.0970224	0.104452	0.172081	0.14403	0.214585	0.247464	0.0979899	0.199359	0.33346	0.728635	0.2671	0.361934	0.296791	0.711218	0.352199	0.255836	0.400043	0.196171	0.289876	0.241513	0.287309	0.350526	0.211083	0.267658	0.348282	0.373437	0.363415	0.66699
Asparagine ov7	2.9476	2.9374	-0.000583212	0.438473	0.0184431	0.32464	0.00876418	0.256037	-0.00147789	0.216737	0.00865618	-0.0664765	0.563785	0.185927	0.234401	0.291556	0.39096	0.205181	0.237385	0.255201	0.320393	0.0880461	0.113739	0.191371	0.130756	0.254807	0.228033	0.106827	0.202566	0.407266	0.168015	0.255062	0.393195	0.329871	0.171046	0.40329	0.247292	0.435205	0.216948	0.451428	0.367859	0.372321	0.444034	0.260884	0.331748	0.37557	0.422345	0.604477	0.688324
Asparagine ov8	2.9752	2.9562	-0.031057	0.313684	-0.00870063	0.440521	0.0133101	0.185552	-0.0168756	0.12577	-0.0287663	-0.446443	0.476263	0.214082	0.224133	0.322178	0.353533	0.240097	0.252442	0.230909	0.32299	0.054074	0.0653684	0.268193	0.0461164	0.26835	0.0128536	-0.167857	-0.0184383	0.309491	0.434968	0.179267	0.245405	0.225878	0.170698	0.330942	0.0866112	0.380811	0.10262	0.289879	0.197285	0.267346	0.310904	0.154317	0.188608	0.330348	0.344309	0.448748	0.665481
Tyrosine4.1	3.0158	2.995	0.00034981	0.526212	-0.00918958	0.937709	-0.00885727	0.426383	-0.0405841	0.321637	0.00828025	-0.258959	0.447602	0.379173	0.346685	0.596061	0.802826	0.638286	0.499251	0.324463	0.625525	0.367078	0.377134	0.512846	0.395929	0.514754	0.259129	0.143325	0.190389	0.31353	0.571686	0.3356	0.347504	0.229387	0.692718	0.445825	0.256217	0.20804	0.38035	0.421654	0.303567	0.390632	0.209142	0.303138	0.236907	0.487718	0.285792	0.421875	0.539803
Tyrosine4.2	3.0378	3.0158	0.0590506	6.19416	-0.0136968	5.4427	0.0334908	5.23127	0.0486392	5.45687	-0.00158107	4.71189	6.00338	5.86893	6.18189	6.30078	6.61567	5.96642	7.15985	6.03463	4.66651	4.45738	4.3819	5.59838	4.35642	4.75978	5.91132	5.11462	4.59719	6.07006	5.80807	4.51656	7.03636	5.93005	5.99943	3.71633	6.1946	6.27828	8.06629	6.33006	4.88375	5.75439	3.89997	5.29672	6.12747	7.27403	6.89472	6.23984	8.25655
Creatine1	3.0441	3.0378	-0.0285207	3.87971	0.00565415	2.78964	0.0192654	2.91477	-0.0147232	2.62992	-0.010258	2.53378	5.94554	6.04628	2.35784	1.93874	2.0755	1.69492	3.95146	4.03584	2.6768	4.0828	2.17386	3.77765	3.41515	2.31798	4.98338	2.414	1.7847	3.45015	3.13511	2.47381	3.99723	4.99284	2.34822	1.73615	2.95105	1.91736	2.4465	4.90094	2.21597	3.53868	1.61078	2.65116	2.36962	2.75175	2.80085	4.11073	4.05171
Creatinine1	3.0535	3.0441	0.0132944	7.94417	0.000560733	6.78008	-0.0234444	6.64212	-0.00459663	6.95694	-0.000502102	6.51173	6.36188	6.31677	9.19291	8.67787	10.5242	8.9679	8.7948	7.01773	5.86901	6.74215	6.62066	6.2925	5.95173	4.89651	6.60987	6.45914	7.5288	7.30486	8.111	7.14781	9.26126	6.26127	8.52645	6.21885	7.44025	9.23594	8.16893	5.07323	7.48865	6.26814	7.09883	6.70624	8.78798	9.1519	10.2921	8.33935	10.1685
Tyrosine5	3.0794	3.0546	-0.0166784	4.32332	0.00810267		0.00375715		0.0360952		0.0350064		2.99417	3.76824	4.81489	5.30343	4.59737	4.51776	4.85601	4.01754	3.98799	2.78928	3.55311	3.98833	3.47265	3.4425	3.69522	2.98318	2.66946			3.35877	4.38027	3.15445		3.08587	3.58464	4.10475	4.52664	4.6382	3.5664	2.50015	3.51554	3.23409	3.67463	4.14476	3.65824	2.99728	5.16289
unknown_histidine1	3.1298	3.1024	0.114554	2.61503	0.194902		0.089898		0.133125		0.0835743		4.94533	1.76496	2.1627	2.10431	2.29028	2.09726	2.26822	1.89713	1.88185	1.7896	2.07347	2.42993	1.7362	2.05341	1.53211	1.30839	2.37451			1.09657	7.10199	1.09378		1.46178	1.35476	1.51876	1.52429	2.01978	1.06578	1.61074	1.31252	1.20399	2.19883	1.83297	2.10874	3.24123	2.68473
unknown_histidine2	3.1537	3.1297	-0.0376038	2.52374	0.125827		0.0180394		0.0463996		0.0183838		2.69242	2.28435	3.0486	2.70934	2.93091	2.73104	2.8887	2.47244	2.12457	2.24481	2.53818	2.74633	2.10508	2.38038	2.82602	2.37858	2.38531			2.44727	8.29731	2.19249		2.85589	2.55938	3.10869	2.50808	2.26481	1.97717	2.62717	2.12528	2.55891	2.37416	3.14757	3.77307	2.35587	3.12609
Unknown38	3.1605	3.1536	0.0622056	0.76484	0.00610837		-0.0049079		-0.0224874		-0.0161718		0.781058	0.789191	0.801092	0.66686	0.653521	0.725391	0.816937	0.611632	0.56846	0.556445	0.928649	0.807186	0.634759	0.53066	1.07541	0.700468	1.37156			0.774187	1.06832	0.485354		1.95369	0.639372	1.12974	0.944528	0.604891	0.779886	1.18749	0.662824	0.771689	0.884801	0.876581	0.784415	0.726275	1.00209
Citrulline2_ov	3.1888	3.1605	-0.0212621	1.07617	-0.00159629		-0.0245017		-0.0292505		-0.0157342		0.692753	0.640176	0.833282	0.693928	0.999459	1.13455	1.16035	0.677692	0.78554	0.88009	0.668285	0.834946	0.804255	0.857669	-0.0700748	-0.244007	-0.114318			0.617579	2.32967	0.412297		0.59446	0.42408	0.182792	0.771432	0.687317	0.423317	0.714712	0.278657	0.488291	0.200187	1.27636	0.635646	0.793088	1.23554
Tyrosine6	3.2128	3.1884	-0.0570395	4.64797	-0.0308768		-0.0159512		-0.00521811		-0.0766473		3.76374	3.50106	4.76587	4.97594	5.23841	5.03338	5.46638	4.21847	3.46807	3.74654	4.60763	3.15076	3.63093	3.87463	4.8344	3.50971	3.65119			4.79919	5.39833	3.54083		4.53825	4.18639	5.26134	4.33787	5.43371	5.09741	4.01708	4.84056	5.13812	4.25197	4.92577	4.84684	3.57611	4.30151
Phosphocholine	3.2323	3.2236	0.267325	9.79621	0.133329		1.08382		1.0866		1.02539		7.61936	8.13603	11.287	12.1684	8.56491	11.9513	12.7052	10.5865	8.47957	7.37003	9.83745	7.80398	9.85282	7.9992	10.1229	9.28909	7.74179			7.80217	9.91467	7.95854		10.0194	10.2006	11.0709	9.06171	7.23425	10.4595	9.69082	8.70956	7.68311	5.22402	10.9297	11.9536	8.33249	11.2738
D_Glucose1	3.2576	3.2323	31.9479	51.7873	25.3144		28.9058		36.2818		38.1238		66.1806	55.6173	61.4871	51.7537	65.1568	64.5776	74.6164	75.4841	49.9013	54.517	59.3327	59.2001	56.8131	59.9968	45.9145	63.692	58.9655			53.6087	63.9645	63.8785		77.3862	58.0746	56.2494	59.4983	47.9394	67.2926	66.0302	50.9769	39.8023	57.7234	60.5032	45.0256	66.7601	75.0397
D_Glucose1.1	3.2664	3.2576	11.4877	21.273	9.3081		9.94894		12.876		13.3846		25.1316	22.029	27.3833	22.9245	26.1441	28.6012	30.3813	30.4189	20.6096	19.9175	23.5295	23.3912	20.6535	21.9744	19.7649	24.157	23.0921			20.5336	22.9051	25.2302		28.6154	22.3656	24.1947	22.2731	18.4831	25.7401	25.0513	20.0032	17.0808	22.8106	23.1369	18.1562	25.0542	29.3397
Myo_inositol1	3.2716	3.2663	0.540466	9.29204	0.568641		1.13945		0.994204		0.960877		6.88829	6.44652	11.3385	15.0215	12.0488	18.395	10.818	9.77596	7.22432	8.29645	14.2684	8.2881	9.44254	11.435	12.7095	12.2434	14.0275			9.78337	11.0448	7.15201		8.6439	11.2916	14.328	8.74911	7.53628	10.6562	9.17064	8.26067	8.28029	10.8024	8.99907	10.0783	7.41686	12.149
Myo_inositol2	3.2762	3.2716	0.131915	2.29436	0.146234		0.228686		0.228464		0.186338		2.61754	2.27492	3.68396	2.68993	3.03186	3.408	3.28408	3.63888	2.84013	2.80281	3.97884	2.60056	2.7975	3.35326	3.20759	2.30431	2.53634			1.68319	2.23972	2.43743		1.68716	1.69958	2.49453	1.5627	1.72414	1.63932	1.54088	1.42766	1.89024	1.76046	1.63321	1.52261	2.20054	2.93381
Myo_inositol3	3.2888	3.2762	0.187368	3.00587	0.106076		0.142913		0.261132		0.164872		3.09595	2.796	4.74891	4.05763	4.23019	3.87839	3.58693	4.18165	3.04424	3.56563	4.00413	2.97444	2.6382	3.34399	2.55584	2.46838	2.49764			2.06121	2.53825	2.76247		3.73465	2.32921	3.62	2.00594	1.99235	2.79502	2.70965	2.47925	2.2002	2.08629	3.34268	2.1879	3.52859	3.84028
Unknown7	3.3083	3.2934	0.152493	2.4627	0.0409808		0.0585562		0.0876227		0.0536295		4.23076	1.71163	2.85036	2.34884	2.57558	2.31636	2.27936	2.58575	1.93801	2.19604	2.21576	1.74343	1.64328	1.97687	1.35219	1.32028	1.54967			1.14241	1.47385	1.52447		2.065	1.25313	1.98826	1.2803	1.72917	1.58393	1.58914	1.69824	1.23021	1.51086	2.10272	1.21772	3.33573	2.94194
Choline1	3.3361	3.3174	0.0512343	1.31666	-0.120518		-0.0403246		-0.0325671		-0.0505634		1.31319	1.06094	1.44804	1.08543	1.1542	1.21289	1.92545	1.11044	1.36008	0.952507	1.25838	1.44438	1.13622	0.988802	1.13367	0.683479	1.06799			0.521937	0.658386	1.43716		1.80349	0.734069	1.22001	1.27902	0.459807	1.12145	1.04998	0.962503	0.565512	0.661173	1.24857	1.05996	1.2725	1.62916
Choline2	3.3474	3.3361	0.157746	1.26758	-0.024224		0.00240856		-0.00706864		-0.0290304		1.24722	0.986285	1.4457	1.15572	1.23078	1.26723	1.74581	1.06479	1.32838	1.09302	1.3725	1.41847	1.20857	0.997012	1.31182	1.0979	1.48501			0.708682	0.88487	1.62104		1.85557	0.988755	1.54776	1.38591	0.678613	1.42322	1.25986	1.22512	0.768777	0.800342	1.56482	1.29442	1.33279	1.69622
Choline3	3.3595	3.3473	0.825044	3.40778	0.231042		0.46435		0.122158		0.183797		2.99827	2.8898	5.01903	4.37572	4.49814	3.94978	4.13545	3.52772	3.46161	4.10303	4.35518	3.37345	3.19238	3.50146	4.93948	5.05893	4.81787			3.79694	4.63751	5.75861		7.6591	4.22979	7.25406	3.87947	3.04955	5.64118	5.25459	5.30177	3.94473	3.65059	7.1522	4.62588	3.84257	4.05108
Unknown8	3.3716	3.3595	41.9348	13.2563	17.1252		9.3793		3.20044		10.0978		20.3803	10.2848	20.1637	16.4047	18.2736	17.2317	15.0511	10.6261	11.1338	11.7594	12.3894	10.055	12.1219	11.873	11.9029	11.2315	12.9982			21.0406	12.5347	6.24781		8.05569	5.35422	7.27458	5.00724	4.54191	9.74427	10.2221	9.52507	8.98294	10.832	10.5681	9.14313	17.731	21.3914
Unknown9	3.3888	3.3715	1.00768	1.56854	0.184423		0.793021		0.542068		0.593539		1.34416	1.13531	1.4195	1.41282	1.87144	1.75035	1.94324	0.951789	2.1919	1.92772	1.68076	1.66116	2.19746	1.77471	1.23691	1.43347	1.52331			1.59358	1.86337	1.46893		1.27078	0.806738	1.15398	0.93851	0.592136	1.50908	1.22127	1.13511	0.825093	0.920497	1.85509	0.758802	1.28668	1.59965
D_Glucose2	3.4414	3.3885	49.6544	94.4982	37.5955	71.352	54.1168	87.3763	69.7155	99.8807	73.5264	77.0035	114.279	97.0415	110.788	94.2805	118.256	117.673	135.465	133.221	90.4385	95.0973	105.564	102.698	98.9169	103.318	87.9455	123.635	117.105	51.5052	111.003	102.963	122.981	130.44	138.996	154.535	111.208	114.148	117.312	91.1567	132.949	128.806	102.803	78.8766	113.55	116.519	87.9234	115.844	128.501
Unknown10	3.4511	3.4412	1.46565	3.40885	1.39358	3.44292	2.07918	3.04379	1.90233	2.95234	1.87059	2.41756	3.24039	2.98091	4.41364	3.82662	4.55343	3.81773	4.12674	4.09028	3.66416	4.34288	4.25791	3.96631	3.83864	4.00975	2.85595	3.56759	3.37207	1.71592	3.91811	2.60629	5.46143	3.95748	3.83569	5.55237	2.97731	3.71549	2.90285	2.31734	4.25656	3.72703	3.18679	3.6165	3.50462	4.16482	2.51138	4.43751	4.25745
D_Glucose3	3.5497	3.4511	122.296	112.128	100.415	83.2852	97.0047	126.692	115.471	143.499	120.727	110.225	150.931	126.885	144.44	115.223	142.898	144.218	161.81	181.129	107.363	118.521	127.417	137.626	125.323	132.567	119.654	181.519	170.099	68.5249	158.974	154.352	183.283	186.428	206.286	231.675	166.388	162.779	173.933	136.169	198.203	194.245	151.493	115.275	172.419	172.737	126.17	160.51	177.137
D_Glucose4	3.5897	3.55	165.501	68.713	360.119	64.7283	438.327	199.897	282.919	203.143	244.541	101.297	40.6945	27.4421	41.5505	41.8639	45.0907	38.6353	53.4662	76.8279	101.985	217.079	65.1998	114.21	238.571	127.97	107.034	128.115	170.915	64.8219	103.836	148.9	133.889	84.7946	62.5929	106.383	154.584	101.95	92.0932	130.428	69.8168	91.1337	84.9739	219.142	126.607	132.903	85.8111	64.1671	36.0112
Glycine_ov	3.5948	3.5893	0.64073	1.44481	3.13926	1.07139	2.13318	2.67149	1.36155	3.19507	1.08578	2.11345	1.70139	1.42757	1.47881	1.91254	2.26697	1.59511	1.78516	1.32594	1.6332	0.841286	1.2461	0.970814	0.582566	0.90389	2.529	2.53198	2.49134	1.74542	3.9988	2.11643	2.58451	2.48398	2.95352	2.54265	2.76594	2.74299	1.67018	2.28114	1.93486	2.23501	2.07364	2.73494	2.49555	2.60928	2.32743	1.34458	1.58957
Threonine1	3.6077	3.5991	0.34405	1.211	1.43654	1.146	0.94185	1.30948	0.719754	1.56564	0.572709		1.08802	1.01916	1.64663	1.59229	1.70292	1.53157	1.49992	1.39038	1.4614	1.28549	1.33411	1.24084	0.961888	1.05728	1.1346	1.25552	1.56383			1.25663	1.41489	1.33887		1.75522	1.29566	1.69864	0.825647	0.991558	1.15846	1.1927	1.15218	1.42486	1.0172	1.76256	0.901338	1.10381	1.23263
Valine5	3.624	3.6074	0.212597	6.37763	1.36498	5.57217	1.38874	5.2708	0.962227	5.45272	0.892335		6.58388	5.6713	6.30222	7.00056	6.93442	6.08117	7.3487	6.63391	6.27411	6.70019	5.49636	6.09087	7.63468	5.69333	5.43801	5.66361	6.75817			5.20465	6.8528	6.58074		4.99931	6.31037	6.14742	6.2829	6.27831	6.57604	5.81131	5.08442	5.29083	5.79863	8.21945	6.0168	5.59937	7.22429
Unknown11	3.636	3.624	-0.228159	2.61214	0.587323	3.25186	3.37585	2.19461	0.904862	0.994812	0.924445		2.30273	1.71445	2.55129	2.12583	2.55788	2.60635	2.70712	2.45497	3.59818	6.98579	3.06588	3.74138	7.85783	4.52853	1.72576	1.61616	2.42605			1.236	1.94649	0.867218		1.09762	0.94288	1.00207	0.789174	0.805119	1.01738	1.03019	1.05238	1.62013	0.97343	1.37036	0.818393	2.15608	2.33845
Glycerol2	3.6624	3.6366	80.6535	102.036	167.887	88.5125	240.793	140.716	155.227	163.216	207.62		84.7037	64.9108	103.774	84.6161	83.3143	84.0619	91.7768	105.874	121.031	233.906	97.6154	142.173	264.127	158.483	83.4628	97.0724	136.616			94.7634	106.42	78.1311		96.5184	139.478	101.706	116.936	126.009	111.72	148.859	122.502	234.566	170.604	167.04	131.435	112.062	100.918
Glycerol3	3.6864	3.6624	76.677	76.395	118.153	63.6786	159.251	102.27	121.247	129.69	185.071		69.795	53.8533	85.9828	69.0325	66.7247	67.8392	70.2088	80.2567	85.9086	154.061	71.6157	100.93	175.48	111.526	66.3218	74.5679	103.799			70.489	85.1355	68.5046		84.3736	114.521	88.7329	104.087	106.792	105.759	138.692	112.125	195.622	155.288	148.04	122.555	88.1345	86.5435
D_Glucose5	3.7319	3.697	51.058	26.3875	54.4658	20.6375	49.1755	45.7087	46.6955	56.9399	42.05		36.5846	30.8545	39.9149	26.5271	31.5258	30.9335	40.7468	44.106	26.3305	30.1124	33.7556	36.6063	33.272	32.1482	51.2851	66.9481	72.0987			60.7961	69.0902	66.8941		82.7323	71.2524	62.3471	72.533	58.1702	69.967	70.2119	54.8697	42.0502	62.575	63.4444	45.6731	39.4318	41.7187
D_Glucose6	3.7553	3.7314	30.6817	12.3267	25.5635	9.17945	21.5319	31.081	25.8326	36.9513	26.5503		15.8086	13.3308	16.059	12.6248	15.2565	14.7951	17.8146	19.3722	12.0904	12.923	13.7925	15.1494	13.8948	14.0335	31.5619	44.7003	45.1332			38.8321	45.6479	46.0285		55.0954	42.6084	41.2625	44.9802	35.7952	48.483	47.1473	36.9137	28.3092	43.1425	43.4146	32.0305	16.7705	18.8826
D_Glucose7	3.7768	3.7545	8.49898	14.5567	13.0417	11.9816	22.8301	28.6457	15.5011	30.4637	14.5267		13.9222	11.187	13.0204	13.4255	15.7372	14.4183	17.2705	14.9548	16.8693	20.1035	13.9338	16.8648	21.4555	16.2091	26.6994	31.6082	31.5679			30.1265	33.3905	29.2246		34.9611	31.6186	30.4636	28.6441	26.595	29.3373	30.5476	24.6223	28.6507	33.1373	31.881	26.784	13.832	15.9872
D_Glucose_Serine_Alanine	3.8061	3.777	21.7332	37.5897	89.6175	32.0262	141.724	92.1672	74.3151	98.0183	58.0075		27.5052	21.1534	23.9734	26.1648	30.7619	26.3294	33.9278	39.2737	49.4939	91.029	34.025	50.433	98.3837	56.0973	56.1489	70.7596	85.536			75.6062	70.6891	53.7578		66.5676	82.7006	60.5265	57.9252	70.2415	51.275	60.7863	51.2495	101.292	71.4356	71.8414	52.1534	34.3927	25.4446
Alanine_ov	3.8153	3.806	0.602553	3.51584	3.75373	3.23314	8.35048	6.10594	4.26671	6.50707	3.25152		3.63617	2.32947	2.25414	2.39412	3.19101	2.33529	2.97634	3.99716	4.80762	8.96521	3.44966	4.95757	9.6974	5.96546	4.16541	4.59367	5.86406			4.75593	4.41847	2.9822		3.71063	5.34179	3.64172	3.34165	5.23076	3.0548	3.663	3.02605	6.27873	4.16637	4.25835	3.48028	3.02288	2.2458
Serine_ov	3.8268	3.8173	2.21989	7.93568	1.79327	5.72841	5.02774	7.10164	6.26821	8.56701	6.59472		10.3342	8.23796	8.78151	7.7007	9.99058	9.5756	11.1423	11.0341	7.69002	8.23008	8.27586	8.57093	8.57161	8.70628	6.96089	10.3251	9.92234			8.79349	10.4154	10.7023		13.1673	9.7226	9.3051	9.9718	8.50175	11.3058	11.0402	8.62016	6.65745	10.0093	9.72199	7.33314	9.4779	10.3939
D_Glucose8	3.8347	3.8268	1.61461	6.91238	1.32294	5.08335	4.26983	6.13872	5.20803	7.0887	5.46455		9.0215	7.27606	7.79062	6.77059	8.95775	8.45652	9.76932	9.6795	6.76881	7.13123	7.42471	7.54105	7.36996	7.67521	6.06496	8.85393	8.57819			7.65563	9.04621	8.96337		11.11	8.10884	7.81873	8.28593	7.07544	9.37072	9.1543	7.24042	5.5136	8.26765	8.06019	6.15315	8.30599	9.2255
D_Glucose9	3.8546	3.835	8.18765	27.8739	6.72884	20.3314	15.9458	25.7477	20.7269	30.4522	22.0542		35.4506	29.2056	32.215	28.3075	35.5525	34.0486	39.6437	39.7578	27.1596	28.0523	30.1721	30.3872	29.3453	31.1317	26.1624	36.8011	34.4822			32.0886	37.9373	38.9126		47.312	34.4407	33.8721	35.6348	28.8587	40.2856	39.0106	31.1726	23.8452	36.266	34.6783	27.3313	35.4776	38.0323
D_Glucose10	3.8662	3.8546	2.023	9.23029	1.86837	6.54067	4.96276	7.67853	6.69423	9.55346	7.09092		12.111	10.0914	11.1895	9.46493	11.6225	11.6741	13.4979	14.0617	8.82216	8.98713	9.77862	10.4806	9.43407	9.89072	7.39326	11.0979	10.8129			9.7083	11.5604	12.2122		14.8746	10.7526	10.5364	11.2651	9.10744	12.7388	12.4089	9.70948	7.39344	11.3727	10.8779	8.19544	12.3904	13.4983
Glycerol4	3.8883	3.8676	0.105928	3.07893	0.473019	3.22836	0.972221	2.83123	0.85353	3.13922	0.826834		3.78887	3.12169	4.71447	3.89341	4.00773	3.76955	3.9411	4.75941	3.56014	4.14543	4.22331	4.11395	3.78913	4.03477	2.6517	3.59051	3.55808			2.72046	3.99268	3.25331		4.58773	2.80918	3.50874	2.48631	2.75137	3.03245	3.15703	2.60613	2.28218	2.88892	3.35405	2.24305	4.08086	4.65895
D_Glucose11	3.9058	3.8886	13.5279	14.1555	11.4106	10.8647	12.0463	19.959	15.5837	23.4827	16.4251		21.1072	17.3081	21.2885	16.1423	18.2105	19.5395	20.1178	26.3496	12.9546	14.6163	17.3731	18.9005	15.8098	17.8735	20.2231	28.7217	27.0812			24.4202	28.5845	29.0971		36.4064	27.064	27.3278	27.1528	22.6196	31.7367	30.608	24.1474	18.5787	27.6497	27.3629	20.8244	22.3592	25.2427
D_Glucose12	3.9254	3.9086	10.6869	6.81547	9.04604	4.98281	9.14645	13.7337	11.9848	16.688	12.5955		10.8095	8.72496	10.469	7.39848	8.72754	9.16836	9.78483	13.7069	6.1964	7.09539	8.27015	9.50856	7.81254	8.90369	13.4463	19.9911	18.8336			17.3518	20.013	21.0024		26.3432	19.0192	18.3128	19.6708	15.9997	22.3922	21.8425	16.8466	12.6006	19.6658	19.165	14.1902	11.4174	12.7124
Creatine2	3.9395	3.9285	0.100569	0.668375	0.197817	0.537102	0.05026	1.67045	0.0783932	1.94366	0.146375		1.21596	1.15843	0.88424	0.588457	0.434348	0.499769	0.809591	1.30174	0.656577	0.67905	0.636679	1.05614	0.714502	0.654727	2.91564	1.69605	1.43332			1.69558	2.47076	3.03285		1.77355	1.881	1.34332	1.75934	3.0119	1.59736	2.28754	1.13326	1.61243	1.88	1.78282	1.77604	1.12641	1.19329
Tyrosine1	3.9522	3.9391	0.0776609	0.399082	0.190508	0.381633	-0.046339	1.22039	-0.0438103	1.72496	-0.0407996		0.590297	0.432543	0.665454	0.519167	0.365799	0.484653	0.590378	0.755102	0.576163	0.444365	0.496902	0.685963	0.519968	0.575343	1.68185	1.54157	1.71571			1.36968	1.62435	1.74533		1.86504	1.33562	1.23548	1.73835	2.07867	1.42344	1.49398	1.00875	1.1254	1.6223	1.69523	1.41212	0.619022	0.812128
Histidine1	3.9775	3.9523	-0.03139	0.816288	0.136062	0.708773	0.0297393	2.18805	-0.00839062	2.5547	0.00553673	2.10091	0.925138	0.780603	1.09321	1.13635	0.8787	0.649167	1.01663	1.01034	1.231	0.804843	0.901117	1.04999	0.74839	1.02129	3.43438	2.56862	2.23224	1.93777	2.86968	2.2732	2.99874	2.7061	2.91753	3.10238	2.22394	2.64625	1.9713	2.11894	2.29827	2.26678	2.10003	2.01514	2.59813	2.38566	2.62723	1.00433	0.930334
Histidine2.1	3.9846	3.9776	0.0336277	0.481096	0.0455127	0.403799	-0.00294688	1.34478	-0.0247073	1.42805	-0.00982213	1.26284	0.445208	0.347636	0.448442	0.556573	0.5697	0.415153	0.617376	0.377426	0.600672	0.42261	0.398289	0.374591	0.405222	0.428008	1.81841	1.45592	1.05205	1.19696	1.74961	1.45831	1.70765	1.55694	1.53438	1.7655	1.3276	1.71662	0.99721	0.99292	1.22393	1.18888	1.27293	1.25219	1.41367	1.52252	1.57284	0.349861	0.344376
Histidine2.2	3.9937	3.9847	0.00348463	0.599067	0.033369	0.489405	0.0110393	1.67247	-0.00827365	1.74581	-0.0144843	1.64558	0.582148	0.468224	0.493618	0.673933	0.669597	0.46164	0.74097	0.390273	0.727003	0.481328	0.491054	0.432854	0.442287	0.512813	2.29381	1.80177	1.45377	1.65313	2.02998	1.68768	2.15444	1.95623	1.7574	2.07969	1.69268	2.10707	1.3564	1.45216	1.80658	1.70433	1.75949	1.65281	1.7916	1.92559	2.0336	0.540456	0.470687
Histidine2.3	4.0054	3.9937	-0.0571677	0.939243	-0.00149635	0.665246	0.0271108	1.82956	-0.0154565	2.00517	0.0240967	1.86879	1.24741	0.818639	0.663683	0.889528	1.20856	0.67533	0.903806	0.806201	0.942272	0.690838	0.736629	0.595773	0.54566	0.80351	2.44674	1.90296	1.48744	2.11906	2.14236	1.50381	2.40934	2.10582	2.08597	2.39465	2.08908	2.28634	1.72916	2.54586	2.16785	2.01565	2.06994	1.89522	1.93402	2.27162	2.38731	0.731274	0.780543
Histidine2.4	4.0135	4.0055	0.000674067	0.541434	-0.0246404	0.355104	0.0914725	0.657908	0.0590519	0.812552	0.100205	0.699596	0.966977	0.534053	0.346656	0.439284	0.692729	0.30254	0.466135	0.560155	0.532648	0.314172	0.360687	0.306262	0.308239	0.506388	1.05469	0.790136	0.540273	1.07867	0.796751	0.529322	0.959231	0.822142	0.800591	0.808777	0.893751	0.881449	0.717538	1.50506	1.02273	0.878379	0.90707	0.842322	0.72733	0.813051	1.00585	0.413303	0.44999
Unknown39.1	4.0239	4.0136	-0.0102008	0.459799	0.00983952	0.306318	0.076411	0.217657	0.0734691	0.41095	0.111733	0.224565	1.13673	0.509823	0.256587	0.285294	0.581046	0.253133	0.316978	0.626968	0.358429	0.267039	0.228642	0.256079	0.239095	0.559885	0.567911	0.292104	0.2048	0.578575	0.464649	0.182451	0.305707	0.259614	0.494416	0.332756	0.431744	0.597938	0.218144	0.940822	0.490091	0.434514	0.502715	0.64446	0.199427	0.237492	0.341207	0.259966	0.359646
Unknown39.2	4.0344	4.024	0.00249343	0.19218	0.0309637	0.127065	-0.00485301	-0.0660831	0.0353297	0.0854332	0.0104156	-0.0736379	0.25771	0.137262	0.154475	0.154745	0.165095	0.0831869	0.152216	0.181422	0.228191	0.150971	0.175719	0.163478	0.190291	0.293046	0.0234129	-0.0477845	-0.0352849	-0.0668501	-0.14552	-0.0700895	0.0083556	-0.0522958	0.0649557	0.0327255	-0.0246098	0.434175	-0.0323566	0.0405949	0.0565532	0.0960561	0.253238	0.539052	0.00921377	-0.105428	-0.138285	0.188292	0.287803
Unknown39.3	4.0453	4.0346	0.0557066	0.331972	0.0406537	0.233707	0.0318602	0.0639205	-0.0553079	0.183007	0.00910144	-0.00242241	0.844888	0.340159	0.159227	0.164688	0.416462	0.144638	0.237127	0.447133	0.313198	0.179276	0.175778	0.205983	0.216624	0.409647	0.198839	0.0586658	0.0212923	0.282574	0.150097	-0.0166724	0.0889435	0.0165466	0.144607	0.116894	0.178679	0.39386	0.00649239	0.526182	0.199913	0.138892	0.240997	0.377413	-0.012813	0.00598381	0.0710403	0.16985	0.284652
Unknown39.4	4.0522	4.0457	0.0241009	0.0784175	0.00400561	0.0978898	-0.0226245	-0.0179786	-0.0274543	-0.00993093	-0.010178	-0.0466695	0.16736	0.0868241	0.132234	0.0891526	0.138883	0.0613235	0.112122	0.124906	0.158847	0.0996054	0.119801	0.103823	0.116332	0.105639	0.0138285	-0.0272687	0.0161228	-0.0532443	-0.0746255	-0.0741344	-0.0135099	-0.0530396	-0.0122427	-0.028634	-0.0418864	0.0685087	-0.0409249	-0.0424184	-0.0584654	-0.0228627	-0.00963517	0.0938387	-0.0378436	-0.096741	-0.085169	0.0698274	0.0883817
Creatinine2	4.0681	4.054	-0.054184	2.07546	-0.015088	1.57274	-0.00825889	1.44851	0.0144914	1.67718	0.00588594	1.48064	1.94149	1.57777	2.50493	2.26237	3.08437	2.46092	2.29482	1.74902	1.70579	1.8093	1.83118	1.55924	1.4874	1.15731	1.39733	1.50908	2.07018	1.60475	1.87943	1.76332	2.1535	1.23712	2.22494	1.61157	1.65678	2.29365	1.65871	0.767903	1.9385	1.44649	1.88626	1.57087	2.23549	2.10561	2.57053	2.25586	2.45083
Myo_inositol4	4.0958	4.068	-0.0172592	0.530549	-0.00757182	0.693032	0.0154172	0.498743	-0.0105483	0.480796	0.00164104	0.273466	1.20477	0.332653	0.820933	0.545228	0.727179	0.588467	0.822687	0.607547	0.987864	0.73118	0.789059	0.672995	0.703431	0.768186	0.921354	0.587581	0.639643	1.0477	0.404115	0.751508	0.570998	0.454075	0.739941	0.721358	0.43014	0.147663	0.585681	0.466495	0.492184	0.47587	0.605728	0.381883	0.780904	0.446341	0.399691	0.591526	0.975322
Lactate2	4.1425	4.0961	-0.0373441	24.3554	-0.0104244	31.2813	0.0245004	29.2217	0.0590267	26.9759	0.0695226	42.3746	24.6866	30.0461	25.891	24.7913	19.2536	23.8577	16.4805	19.9195	24.0716	20.1383	27.0931	22.9089	17.4468	25.0898	33.5937	23.7171	21.9485	50.379	33.8189	31.393	17.4218	25.4376	26.9491	19.338	23.3966	26.7977	27.7198	31.9213	25.8287	24.5807	37.4517	29.7756	25.3926	18.5877	33.1143	23.9025	15.8615
Unknown13	4.1504	4.1425	0.0231175	-0.0556029	-0.00757325	-0.207797	-0.0173547	0.443312	0.000395608	0.623734	-0.0197734	0.616237	0.150698	-0.00596149	0.235433	0.00363199	-0.0749936	-0.0591665	0.192151	0.176484	-0.0816958	-0.0341031	-0.0148425	0.172876	0.0343895	-0.0903723	0.654628	0.557804	0.710246	0.443132	0.561743	0.415064	0.443974	0.805198	0.501322	0.969449	0.560032	0.670393	0.820509	0.497688	0.699703	0.659215	0.644218	0.644285	0.665603	0.60439	0.720227	0.272549	0.410434
Threonine2	4.282	4.2307	0.00812036	0.484596	-0.0327715	0.130317	0.161419	0.669626	0.0898438	1.26115	0.124606	1.10815	0.273737	0.35102	0.0109944	0.382037	0.398856	0.135704	0.433615	0.00907999	0.919792	0.328756	0.1195	0.154919	0.0678266	0.141215	1.62261	1.57001	1.00456	1.13481	1.37959	1.34071	1.28636	1.57943	1.21693	1.20582	1.33742	1.52225	0.893066	0.821942	1.21089	1.53387	1.09883	1.13947	1.55726	1.20682	1.6131	0.178117	0.0345812
Glycerol_of_lipids	5.1957	5.1828	0.0632994	0.10575	0.00276655	0.0454446	0.00405386	0.129663	-0.0273355	0.161586	-0.0402912	0.0826836	0.116362	0.0703036	0.154752	0.187897	0.128829	0.177559	0.113119	0.0822084	0.095417	0.0839489	0.1126	0.0839645	0.237017	0.101879	0.102412	0.254054	0.208949	0.0252129	0.14783	0.205463	0.183727	0.175698	0.101981	0.148319	0.114067	0.0931785	0.22749	0.124229	0.11928	0.135696	0.114924	0.1753	0.191975	0.197452	0.170405	0.06589	0.239343
D_Glucose13	5.2568	5.2234	-1.06688	11.0794	-1.30248	6.89176	7.70229	12.4011	10.1694	14.4253	10.6512	11.0432	12.5604	10.5064	10.2985	10.4672	14.2005	12.9709	15.7776	13.1175	9.73165	9.70206	9.74992	8.95245	9.8069	9.90172	11.7914	17.8679	16.8036	6.70796	15.4439	15.6354	18.3099	18.6892	20.0308	23.3981	16.6991	16.3166	17.453	13.5662	19.8807	19.1584	14.9411	11.3116	17.3123	16.9751	12.5534	11.5142	12.8617
Unknown40	5.9248	5.8971	0.0590603	0.368082	0.0360175	0.156555	0.0185692	0.120389	0.0647843	0.129702	0.078342	0.129257	0.127692	0.0530048	0.412084	0.272299	0.450354	0.085394	0.149644	0.241075	0.154968	0.0538736	0.166418	0.114127	0.186943	0.0238859	0.153716	0.0904276	0.100725	0.100256	0.0198849	0.249805	0.131582	0.264888	0.0475146	0.0540126	0.14744	0.129206	0.077972	0.0843486	0.0957269	0.161499	0.182198	0.25021	0.182115	0.0525558	0.153901	0.0859921	0.356786
Unknown41	6.1096	6.0918	-0.0323408	0.0826998	-0.0263399	0.0913537	-0.00693378	0.0638226	0.0188496	0.0525345	0.00254603	0.0357994	0.00593322	0.154207	0.125036	0.0610091	0.149302	0.241663	0.1311	0.0653165	0.013055	-0.00354536	0.0157745	-0.0208964	0.0664215	0.0200135	0.00246046	0.0681279	0.0191557	0.0020775	-0.00462467	-0.000454628	0.0267782	0.0623902	0.00810027	0.0260803	-0.00607323	0.00666579	-0.000411492	4.98932e-05	0.00969585	-0.00551584	-0.000673149	0.0348876	0.0441711	0.029614	0.048167	0.0263668	-0.0316464
Unknown42	6.5254	6.521	-0.0124002	0.034074	-0.0183139	0.0414017	0.0105576	0.028342	-0.00322101	0.0324455	-0.0144959	0.0514222	0.0294323	0.0238858	0.0288025	0.0649281	0.0235492	0.0259722	0.0351568	0.00984982	0.0524009	0.0620534	0.0459967	0.053558	0.0294016	0.026979	0.039388	0.00801971	0.0396761	0.0865038	0.0142368	0.0393788	0.0405626	0.0109848	0.0572566	0.0578847	0.0413314	0.0268516	0.0309291	0.0647327	0.0374791	0.0378445	0.0432357	0.03606	0.0640809	0.0386833	0.0470514	0.0126937	0.024868
Unknown43	6.5918	6.5818	-0.00527365	0.0350764	-0.00989472	-0.0157143	0.014254	0.00656898	0.00853321	0.0494392	0.0141782	0.0329475	0.00666944	-0.0064875	0.035287	0.0212168	0.214191	0.0337257	-0.00550192	-0.00702549	0.00183316	0.026877	0.0377701	0.0492253	0.00735468	0.00578704	0.000508784	0.110056	0.0153868	0.0106206	-0.0435201	0.0178762	0.253608	0.127303	0.210284	0.237543	-0.00337652	0.11476	0.0251248	0.0459558	0.210863	0.165182	0.0193426	0.00871119	0.0179808	0.180966	0.0264924	-0.0307354	-0.000676861
Tyrosine2	6.9222	6.8845	0.0404112	2.71818	-0.0494584	2.16164	0.0359492	2.80857	0.0569597	3.27518	0.0378466	2.90329	2.64161	2.43509	2.61844	3.18713	2.64674	3.0964	3.59178	2.89408	2.08272	1.45806	2.64738	2.611	2.38707	2.81308	4.39397	3.86935	3.94836	2.46004	3.31312	2.53117	4.26079	3.89538	3.63656	3.29257	3.41208	3.22292	5.33338	7.01621	4.0716	4.38166	3.0294	2.89762	3.3162	5.7958	4.26627	3.21339	3.81052
Xanthurenate	7.0866	7.0557	0.0609379	2.08877	-0.0120124	1.59674	-0.00839301	2.09427	-0.00604293	2.01555	-0.00471892	1.88768	2.32157	2.07747	2.45856	2.26388	2.40914	2.03853	2.7143	1.92722	1.59128	1.83464	2.01152	1.79328	1.49039	2.07356	2.90626	2.43471	1.66281	2.29523	1.88333	2.26412	2.8222	2.28087	1.50648	2.22843	2.72407	2.75538	1.73828	1.6878	1.96642	2.37509	2.15056	2.08743	2.64795	2.51547	2.91661	2.61383	2.77733
Tyrosine3	7.2151	7.1794	-0.0368115	3.57797	0.0152563	2.96358	-0.0286859	2.73847	0.0454067	3.12906	0.0214712	2.84305	3.57385	3.13177	3.51332	3.97558	3.39467	4.09008	4.81061	3.91916	2.88204	1.86751	3.56235	3.53973	2.91453	3.8196	4.20769	3.75001	3.89808	2.43215	3.21893	2.33785	3.98988	3.86456	3.63837	3.2022	3.32291	3.06604	5.23305	6.89399	3.99471	4.32609	2.97815	2.85077	3.1686	5.67691	4.18377	4.34448	5.05567
Phenylalanine1	7.3482	7.3189	0.0832465	2.85042	0.0505298	2.86206	0.0598023	2.69825	0.0235537	2.82543	0.0312786	2.62927	3.45579	2.65123	3.04794	3.04865	3.26902	2.64376	3.34033	2.95607	3.19014	3.02399	3.52501	2.93964	3.07079	3.43385	3.42282	3.0804	3.04015	2.90959	2.18021	2.45497	3.61616	3.27534	2.85912	2.68584	2.52036	2.44725	4.31693	4.21301	3.12969	3.24488	2.91359	2.94839	2.67049	3.82218	3.80746	3.92014	3.75338
Phenylalanine2	7.4016	7.3638	0.0142373	1.35603	-0.0260728	1.27335	-0.0298639	1.29413	0.0337911	1.29456	-0.0132531	1.20751	1.66908	1.28203	1.42073	1.42461	1.63815	1.25544	1.55815	1.41334	1.61682	1.56254	1.69013	1.33189	1.86599	1.58254	1.60557	1.40642	1.48474	1.32838	0.900179	1.09402	1.71472	1.47048	1.39436	1.15632	1.1095	1.13486	1.98141	1.94093	1.42149	1.4589	1.31093	1.30784	1.11681	1.68468	1.73741	1.70741	1.74911
Phenylalanine3	7.4551	7.4137	0.0271705	2.19218	-0.0807203	2.05106	-0.0298653	2.50188	-0.0303213	2.58424	-0.00541911	2.36677	2.74006	1.9254	2.15251	2.27095	2.53085	1.9384	2.61661	2.21569	2.38371	2.32256	2.49996	2.04191	2.11305	2.38644	3.13775	2.76291	2.76598	2.72753	2.04859	2.23771	3.47498	2.98966	2.7664	2.42631	2.37303	2.32097	3.95025	3.84378	2.89188	2.91719	2.70533	2.64815	2.28835	3.54086	3.5198	2.79311	2.77507
Histidine3	7.8291	7.7894	-0.02107	2.1129	0.0157923	1.79082	0.00644998	2.09494	-0.0347056	2.02331	0.0617377	1.91449	2.32332	2.1063	2.41472	2.23355	2.36695	2.11304	2.62409	1.9912	1.75294	1.90567	2.16057	1.99556	1.57664	2.1748	2.87959	2.37721	1.55183	2.27532	2.00045	2.15192	2.80688	2.26426	1.51797	2.19236	2.7031	2.76139	1.66255	1.71358	1.93244	2.34732	2.09514	2.10124	2.71725	2.51526	2.94399	2.73317	2.89578
Unknown44	7.8873	7.8599	-0.0206836	0.29864	0.00369159	0.168367	0.00153259	0.157408	0.0126294	0.191555	0.0330033	0.121784	0.156078	0.205952	0.388879	0.235095	0.33175	0.329472	0.188257	0.323287	0.247568	0.155602	0.184666	0.186068	0.184095	0.155716	0.0424294	0.0613939	0.121674	0.160067	0.0529038	0.14685	0.173818	0.15873	-0.027867	0.0533384	0.146016	0.16055	0.165338	0.108608	0.139054	0.0532169	0.158904	0.189993	0.153857	0.0477796	0.120937	0.0380698	0.25585
Hypoxanthine	8.23	8.1826	0.038565	1.16523	-0.00945223	1.93453	0.046504	1.25689	-0.0315474	0.794583	0.0179554	0.503258	1.26918	1.24565	2.78954	1.0627	1.83093	1.99137	2.12974	1.68031	0.747836	0.648294	0.95381	0.623333	0.736357	0.342178	0.632014	0.494602	1.2256	0.621076	0.477563	0.703524	0.624649	1.22599	-0.0495828	0.437512	0.389287	0.940767	0.387938	0.566386	0.371703	0.223905	0.509358	0.951789	0.388284	0.414673	0.419774	0.581075	0.854654
Inosine1	8.2445	8.2311	0.00329358	0.129538	-0.0234707	0.11356	-0.0144749	0.178974	0.0298061	0.0817029	-0.00519249	0.0584896	0.0907681	0.164166	0.194721	0.160933	0.188934	0.260632	0.0777745	0.164753	0.00739448	-0.00295054	0.103622	0.0325421	0.101816	-0.0169942	0.0400779	0.0182502	0.049869	0.00241801	-0.00240457	0.0199943	0.0885273	0.0987134	0.0305618	0.0491904	0.0260579	0.0436853	0.0191865	0.0541371	0.00170348	0.00547422	0.00793928	0.108012	0.00244004	0.0277477	0.0153214	0.089731	0.00315114
Inosine2	8.3566	8.3382	-0.0187345	0.14568	0.0336	0.145952	0.013818	0.165229	-0.0186375	0.132852	-0.0750632	0.062136	0.0497548	0.186285	0.214167	0.139067	0.128108	0.29273	0.142862	0.18695	-0.0175694	0.0511956	0.0554834	0.053391	0.110382	0.020484	0.00874961	0.0719676	0.0638442	0.0223476	0.0593325	0.02747	0.151232	0.144055	-0.000993846	0.10287	0.0612487	0.0586493	0.00191265	0.0824047	0.0919502	0.0433921	0.11337	0.170888	0.0559181	-0.00790421	0.0905963	-0.00850561	0.0396759
Formate	8.466	8.4503	278.744	0.450219	209.897	0.428821	178.157	0.551748	231.991	0.617959	247.05	3.56498	0.641917	0.445058	0.532237	0.384673	0.469644	0.308332	0.494576	0.495698	0.426977	0.418351	0.462369	0.375637	0.550014	0.34773	0.634233	0.505592	2.34272	0.348247	1.82371	0.788119	0.842497	0.390807	1.58652	0.380276	0.33338	0.288039	0.267669	0.585594	0.250801	0.270151	0.301137	0.359124	0.425908	0.265147	0.340245	0.449579	0.323412
[truncated: 63 more columns]

## Sheet: DP-QQ
Code	Integration limits		PD2	PD5	PD8	PD12	PD15	PD18	PD21	PD24	PD27	PD30	PD34	PD37	PD40	PD43	PD46	PD49	PD52	PD56	PD59	PD62	PD65	PD68	PD71	PD74	PD78	PD81	PD84	PD87	PD90	PD93	PD96	PD100	PD103	PD106	PD109	PD3	PD9	PD16	PD25	PD31	PD38	PD47	PD53	PD60	PD69	PD75	PD82
Class	To(f1)	From(f1)	Control_sano	Control_sano	Control_sano	Control_sano	Control_sano	Control_sano	Control_sano	Control_sano	Control_sano	Control_sano	Control_sano	Control_sano	Control_sano	Control_sano	Control_sano	Control_sano	Control_sano	Control_sano	Control_sano	Control_sano	Control_sano	Control_sano	Control_sano	Control_sano	Control_sano	Control_sano	Control_sano	Control_sano	Control_sano	Control_sano	Control_sano	Control_sano	Control_sano	Control_sano	Control_sano	Controlador	Controlador	Controlador	Controlador	Controlador	Controlador	Controlador	Controlador	Controlador	Controlador	Controlador	Controlador
2_oxoglutarate	2.5222	2.5134	0.554358	0.397337	0.527946	0.608098	0.50864	0.599304	0.470017	0.33889	0.633953	0.583979	0.576218	0.546675	0.593207	0.68592	0.846015	0.632895				0.754832	0.863264	0.528092		0.792434	0.769393	0.770888	0.574586	0.710515	0.484222	0.512813	0.505949	0.679286	0.678601	0.54783	0.698793	0.685808	0.644454	0.586837	0.692543	0.685517	0.816858	0.391984	0.569959	0.712971	0.604671	0.811774	0.692842
2_oxoisovalerate	1.1349	1.1018	1.78649	1.7009	1.61119	1.599	1.6577	1.76392	1.49256	1.61952	2.00349	1.90957	1.69616	1.64747	1.6484	1.81807	1.69375	1.67865	3.06128	2.68851	2.78193	1.73758	1.62394	1.69498	2.58386	1.92308	1.633	1.8759	2.15687	1.7842	0.813902	0.937638	0.791065	0.96557	0.889643	0.905924	0.898076	1.6799	1.94585	1.70751	1.87967	1.65234	1.71494	2.07308	1.78814	1.59823	1.8968	1.65474	1.80867
3_hydroxybutyrate_1_ov	2.4378	2.4273	0.934666	0.963412	0.942315	1.13429	1.04956	1.15756	1.12114	0.775932	1.24143	1.59236	1.18739	0.773455	1.23724	1.10465	1.20759	0.975323	1.92659	0.858391	1.07546	1.0603	1.52786	0.882616	1.00437	1.37469	1.05574	1.09569	0.815077	1.15647	0.773383	0.934884	0.820187	1.52532	1.25111	0.940232	1.05216	1.1984	1.07486	0.973452	1.34359	1.19512	1.17812	0.934285	0.957236	1.15114	1.03127	1.18153	0.998318
3_hydroxybutyrate_3_ov1	2.4055	2.3962	1.17864	1.14843	1.51507	1.27741	1.47497	1.39991	1.81323	1.0875	1.3128	1.56064	1.42192	1.02272	1.39002	1.23659	1.40063	1.08888	1.4797	1.05183	1.53676	0.942048	1.10087	0.936147	1.09319	1.18814	0.989316	1.06103	1.0286	1.06934	0.705393	0.862186	0.825446	1.15701	0.8869	0.784771	0.900713	1.32931	1.18476	1.01599	1.10618	1.01091	0.945328	1.06272	0.950199	1.12365	1.02236	1.08808	1.02663
3_hydroxybutyrate_3_ov2	2.4172	2.4055	1.20554	1.20888	1.40442	1.35426	1.47295	1.3835	1.58061	1.02584	1.39498	2.22994	1.59112	0.92442	1.39528	1.2616	1.32487	1.18042	1.43253	1.00028	1.44978	0.954994	1.58483	0.827371	1.00057	1.34161	0.966756	1.02097	0.915959	1.15519	0.593767	0.81891	0.769135	1.5462	1.04159	0.762072	0.953186	1.35667	1.10089	0.9934	1.44593	1.09471	0.987341	1.14963	0.927968	1.02982	1.00405	1.22578	1.01447
3_hydroxybutyrate2ov3	1.2188	1.1983		7.25394	7.69977	8.70939	7.29223	8.21009	7.92568	6.19643	5.86145	10.3942	7.57714	5.40061	7.40567	10.9211	8.12713	6.18587			7.62715	6.955	11.0156	6.47457	7.56986	9.02613	6.53341	10.2514	39.586	8.04377	5.01525	9.20105	12.2521	20.4335	6.26384	4.77439	4.76614	7.85448	12.7615	6.54928	9.21048	7.71651	7.162	8.59094	6.10297	6.861		6.89154	6.25791
Acetate	1.9498	1.9307	7.06887	8.89035	7.04714	6.54565	7.58013	7.66283	8.75273	8.19856	6.68814	7.28205	5.9775	5.1183	6.6329	7.10551	7.21632	6.38649	7.65934	8.06801	7.1942	3.93595	5.87404	3.52919	4.22098	3.91797	4.78258	3.90892	4.29024	4.71171	3.49389	4.16321	3.41465	4.85579	4.42565	4.43287	4.31432	4.4571	4.54297	4.02348	5.15504	4.10459	4.34903	3.14661	3.81414	4.76712	4.08888	5.05558	3.83215
Acetoacetate	2.2593	2.2385	3.87989	3.40193	4.11261	4.96971	3.5506	3.79782	4.81106	5.86839	3.21315	8.12397	5.57468	4.26042	3.78423	3.09804	3.59894	4.96134	24.1477	3.55524	3.26134	2.61875	4.64667	3.73654	3.05308	3.2944	3.33633	3.9975	4.09566	3.55048	6.02267	3.95301	5.3496	7.20287	5.88619	5.29193	6.80862	3.80283	4.57449	4.68661	5.36508	2.78754	3.53046	3.1954	3.56687	2.72158	2.60619	2.98791	3.4877
Alanine	1.5145	1.483	23.0432	28.6023	24.0365	26.7327	32.5049	26.0697	27.6862	19.0339	29.612	18.8599	21.1113	21.99	22.6641	24.1843	28.3288	22.3908	21.0132	21.0003	21.657	25.1996	21.7806	21.8632	25.0262	25.3022	30.1499	30.7877	21.4485	25.8405	29.4613	35.2263	29.0405	26.9202	25.6292	23.845	37.3793	26.6508	25.9163	22.1213	14.1699	25.0413	26.5735	17.1802	21.0865	26.6283	25.1549	25.345	28.9973
Alanine_ov	3.821	3.8091	6.25009	6.25947	5.84789	5.59834	6.93714	6.30553	6.73236	5.25181	7.12271	5.46436	5.4056	4.82774	5.79087	6.16118	5.98894	5.57566	5.15606		7.22999	5.70061	5.98626	5.39778	7.18169	6.21857	6.52055	6.51978	4.97414	6.70446	3.72229	4.41959	3.91658	4.05864	3.72904	3.30824	4.09119	6.95888	6.07938	5.3879	4.71909	5.93032	5.84889	4.94966	5.47467	6.56967	5.9891	5.75436	6.19556
Albuminlysil1	3.0211	3.0073	1.53231	1.54564	1.9174	1.69984	1.91818	1.78128	2.17151	1.43697	1.33257	1.90779	1.59627	1.15675	1.85999	1.52261	1.67893	1.30225		1.37439	2.45654	1.76387	1.85091	1.21538	1.68479	1.66801	1.71911	1.45875	1.41572	1.74253	0.91161	1.14851	0.947911	1.41327	1.18878	1.10194	1.30342	1.56898	1.67826	1.50235	1.71087	1.51788	1.67593	1.37124	1.28013	1.50065	1.50772	1.71856	1.47098
Albuminlysil2	3.0395	3.0211	3.15427	3.21955	4.07537	3.76768	4.05587	3.82367	4.65098	3.19075	3.15084	4.15323	3.58617	2.71136	3.99246	3.81868	3.95362	2.98238		2.7593	4.37405	3.6589	4.45479	2.93593	3.48267	3.39829	3.83453	3.4543	3.38988	4.1257	1.54352	1.99826	1.70815	2.42288	2.16637	1.94026	2.33978	3.85252	3.82299	3.32439	3.66558	3.55964	3.63898	3.127	3.13235	3.5425	3.45767	3.95527	3.54933
Albuminlysil3	3.0518	3.0395	2.08838	2.20703	2.80042	2.60498	2.70794	2.54244	3.25813	2.24116	2.52772	2.78235	2.35311	2.02935	2.75371	2.66323	3.0962	2.1268	2.883	2.04615	3.1378	2.29502	3.41864	2.27621	2.30727	1.93824	2.78903	2.6046	2.69589	3.03782	1.16691	1.52227	1.24464	1.89464	1.67118	1.56622	1.92531	2.73191	2.84192	2.45322	2.43088	2.58121	2.39747	2.10752	2.40959	2.59118	2.46315	2.8785	2.54243
Asparagine ov6	2.962	2.9472	0.787773	0.508129	0.545012	0.676592	0.630621	0.526304	0.707711	0.568229	0.879335	0.671047	0.666979	0.514217	0.703264	0.685113	0.858901	0.660836		0.519574	0.84736	0.815764	1.1063	0.719822	0.693581	0.794308	0.911065	0.940698	0.697421	0.990891	0.771828	0.827984	0.94425	0.947853	0.836559	0.811164	0.973449	0.934941	0.798222	0.640699	0.793001	0.890615	0.905162	0.644856	0.678488	0.878508	0.810224	0.998455	0.908219
Asparagine ov7	2.9748	2.962	0.376879	0.324604	0.497278	0.449338	0.497176	0.446166	0.534097	0.351587	0.445112	0.505838	0.436298	0.333605	0.457781	0.418798	0.473556	0.377286		0.309406	0.766072	0.469812	0.518581	0.292431	0.316343	0.418856	0.466797	0.415652	0.362701	0.494548	0.308703	0.412683	0.353564	0.488363	0.450984	0.345706	0.411119	0.365665	0.480391	0.369949	0.455264	0.40189	0.406655	0.347372	0.298095	0.373654	0.348105	0.459747	0.397138
Asparagine ov8	2.993	2.9748	1.01255	0.858338	1.10773	1.16481	1.15679	1.14052	1.28975	0.912299	1.01046	1.18866	1.00004	0.769748	1.16676	1.02231	1.18999	0.917234		0.938978	1.67302	1.2224	1.42516	0.853229	1.07127	1.26056	1.20505	1.13644	0.930922	1.20862	0.817184	0.985143	0.919918	1.12831	0.968487	0.926464	1.18117	1.07713	1.1726	1.03578	1.22776	1.07208	1.20027	0.857406	0.858471	1.00381	0.989839	1.33448	1.09832
Asparagine_ov1	2.8559	2.8421	0.880375	0.650773	0.618677	0.704984	0.76682	0.515467	0.570996	0.75865	0.750654	0.783724	0.839539	1.05275	0.819321	0.712959	0.846416	0.852394		0.562897	0.766706	0.717421	0.587404	0.652252	0.653408	0.500695	0.772214	0.740211	0.764664	0.605046	0.680201	0.628782	0.710902	0.769242	0.747307	0.672088	0.662979	0.512221	0.783544	0.674524	0.781316	0.659618	0.764781	0.7982	0.501789	0.521211	0.580095	0.507093	0.897604
Asparagine_ov2	2.8658	2.8559	0.388013	0.26672	0.191692	0.316396	0.249779	0.163083	0.203002	0.30231	0.350639	0.302537	0.333282	0.482149	0.335585	0.245659	0.36405	0.399932		0.252206	0.365717	0.383028	0.336476	0.326854	0.314468	0.297073	0.412211	0.38909	0.365555	0.34156	0.308818	0.348891	0.384687	0.398729	0.352515	0.338959	0.333469	0.301323	0.323151	0.295012	0.38284	0.371298	0.357612	0.361958	0.263322	0.3268	0.30256	0.375292	0.455549
Asparagine_ov3	2.882	2.8658	0.496847	0.43566	0.421434	0.500253	0.536366	0.289101	0.424388	0.425794	0.55676	0.441514	0.515311	0.565379	0.50126	0.450223	0.589454	0.53295		0.346866	0.663369	0.516215	0.581718	0.468218	0.436675	0.495674	0.605915	0.613915	0.444129	0.560077	0.477382	0.510978	0.603152	0.656769	0.578899	0.524695	0.610822	0.548608	0.664828	0.441009	0.575967	0.601617	0.579545	0.533988	0.415557	0.550075	0.471428	0.581777	0.753836
Asparagine_ov4	2.9003	2.882	0.373929	0.348162	0.324494	0.402354	0.339805	0.324675	0.394474	0.34237	0.585843	0.496987	0.442334	0.415745	0.423052	0.430465	0.551011	0.421883		0.413149	0.767059	0.499305	0.912236	0.354334	0.71232	0.449077	0.574793	0.600279	0.374834	0.527125	0.526122	0.468234	0.574467	0.662624	0.62403	0.603154	0.718778	0.483675	0.463388	0.42077	0.534457	0.514963	0.51992	0.450898	0.385723	0.43281	0.39581	0.579622	0.647639
Aspartate_ov5	2.9271	2.9135	0.368315	0.329473	0.757675	0.742641	0.717867	0.766449	0.657706	0.50847	0.447006	0.57005	0.491662	0.406545	0.538437	0.495295	0.459916	0.382394		0.597058	1.19001	0.459753	0.554513	0.263811	0.664214	0.615122	0.645491	0.7208	0.417542	0.379945	0.509052	0.313236	0.772257	0.472744	0.561889	0.500946	0.64426	0.413134	0.648797	0.338939	0.485955	0.359679	0.760095	0.284182	0.429442	0.642764	0.441237	0.573895	0.777066
Choline1	3.3417	3.3311	0.515894	0.448874	0.659775	0.624704	0.515409	0.603846	0.787764	0.426811	0.542481	0.478245	0.541487	0.408517	0.509069	0.434574	0.646891	0.413567	0.922969			0.458406	0.633109	0.456542		0.449111	0.514832	0.561402	0.475831	0.450967	0.524193	0.505349	0.502623	0.513947	0.533734	0.505639	0.61042	0.75307	0.701723	0.561858	0.398524	0.577789	0.546742	0.351889	0.335458	0.462737	0.447476	0.506076	0.470637
Choline2	3.3519	3.3417	0.63438	0.578724	0.940481	0.740083	0.700502	0.739877	1.08175	0.553384	0.594171	0.567005	0.736603	0.592838	0.622348	0.490819	0.859143	0.524856	1.07385			0.573251	0.707408	0.665095		0.771816	0.758205	0.829219	0.742857	0.548038	0.836641	0.944126	0.868028	0.780382	0.83576	0.879164	0.942249	0.873604	1.01499	0.725852	0.550987	0.728706	0.728982	0.402992	0.452545	0.616166	0.58798	0.718153	0.681906
Choline3	3.3623	3.3519	0.821258	0.716808	1.15439	0.924847	0.869386	0.95249	1.37669	0.71945	0.820718	0.72004	0.967131	0.746442	0.836317	0.701097	1.03733	0.705727	1.31273			0.620346	0.853686	0.85475		0.995757	0.844089	1.01826	0.875184	0.650126	0.99171	1.06518	0.974657	0.942778	0.873591	1.05617	1.06942	1.16237	1.19273	0.829048	0.687773	0.864196	0.942305	0.532222	0.522782	0.800067	0.743143	0.856704	0.751598
Citrate1	2.5519	2.5305	2.03509	1.3189	1.6529	1.73972	1.79431	1.91151	1.68706	1.27673	1.93477	2.29161	2.00088	1.51529	1.81465	1.81327	2.09862	1.73753				2.16706	3.07414	1.62261		2.08496	2.4414	2.1095	1.96387	2.37966	1.78884	2.13074	1.72508	2.58824	2.60573	1.81626	2.4986	2.92124	1.67713	1.68564	2.10194	2.24318	2.38437	1.78512	1.88133	1.95053	2.05911	2.38367	2.0136
Citrate2	2.5772	2.5522	2.32325	1.44493	1.61525	1.85067	1.8585	2.12406	1.65382	1.64992	2.21266	2.75497	2.37222	1.68968	2.05251	1.95484	2.40315	1.96724				2.66115	5.47342	1.97489		2.46303	2.89932	2.51629	2.52611	2.95226	2.20641	2.68308	2.2696	3.43295	3.36073	2.20782	3.17895	3.48792	1.85172	1.94765	2.44899	2.7654	2.70555	2.27033	2.40278	2.56309	2.52196	2.91659	2.5286
Citrate3	2.6977	2.673	3.23929	2.62798	3.12658	2.92744	3.1334	3.27445	3.30861	2.39281	3.13746	3.93176	3.51449	2.3997	3.50654	3.07531	3.74406	2.82041				3.61929	4.77396	2.7799		3.304	3.84476	3.60748	3.21424	4.03518	2.76697	3.56963	2.8381	4.33825	4.01825	3.0191	3.89705	4.64183	3.0831	2.90174	3.51613	3.80323	3.59545	3.31185	3.08968	3.53112	3.34373	3.97873	3.44646
Citrate4	2.7254	2.6981	4.051	3.30723	3.64341	3.7722	3.59003	3.69224	3.99215	2.86335	3.79816	4.87899	4.46994	2.96929	4.25371	3.63781	4.54276	3.58924				4.63571	5.37482	3.85158		4.44574	4.2447	4.47098	3.84133	4.80822	2.61156	3.66247	2.76961	4.3709	4.06338	2.93729	3.6299	5.67003	3.70744	3.66089	4.27059	5.11442	4.31934	4.74826	3.56626	4.33781	4.24742	4.87208	4.08853
Citrulline1	1.9005	1.8786	1.59962	1.69598	2.0821	1.84855	2.20901	2.07836	2.28863	1.66571	1.83112	2.00105	1.82669	1.40152	2.15157	1.75116	2.18132	1.69966	2.09458	1.57264	2.37296	1.60476	2.18045	1.44956	2.05307	1.72198	1.96982	1.77516	1.66219	1.83477	1.23814	1.3821	1.14019	1.89605	1.57064	1.59182	1.79709	1.68855	1.94078	1.62595	1.60618	1.73902	1.71727	1.3669	1.56346	1.71543	1.6568	1.96527	1.64982
Citrulline2_ov	3.1975	3.1761	0.179984	0.130233	0.273274	0.379585	0.341067	0.212575	0.338907	0.255434	0.460252	0.403274	0.389934	0.11824	0.479402	0.266906	0.403891	0.151091	1.81715			0.548462	2.3874	0.125827		0.434775	0.461689	0.183785	0.30005	0.384421	1.39451	1.5593	1.51706	1.77368	1.75662	1.56727	1.87216	0.211615	0.476569	0.343378	0.644567	0.371064	0.611364	0.0338811	0.411924	0.590379	0.37162	0.443278	0.489469
Creatine	3.9575	3.9459	3.40913	3.60962	3.04224	2.50275	2.88856	3.0618	3.90008	3.11157	2.93006	3.57113	2.64333	2.59573	3.56789	3.06112	3.35285	2.68879	2.8413	2.61798	3.86559	2.73563	3.63664	3.25767	3.72521	2.92591	3.14419	2.73767	2.67073	3.6122	1.34293	1.87586	1.3164	1.91857	1.61964	1.48576	1.64608	3.80887	3.33878	3.39285	3.00859	2.6316	2.97125	3.50535	3.40949	3.29262	3.08101	3.085	2.68575
Creatinine	4.0799	4.067	1.35583	1.19129	1.46042	1.30316	1.5768	1.6256	1.58642	1.35133	1.12664	1.45644	1.04039	1.08627	1.35579	1.31765	1.15789	1.25146	1.73797	1.67679	2.25353	1.35122	1.71994	1.26291	2.17689	1.55436	1.53004	1.64784	1.33719	1.39328	0.550089	0.535453	0.690312	0.738035	0.680074	0.536323	0.834325	1.94459	1.46409	1.25486	1.34963	1.3715	1.51935	1.34289	1.38283	1.54053	1.55053	1.50723	1.5128
Creatinine_creatine	3.0699	3.0516	5.69112	6.59946	6.00358	4.92171	5.87403	5.43319	7.1858	5.14324	5.47085	7.30767	3.94205	4.59469	6.18854	4.67092	7.01269	4.20562	5.41967	5.39261	6.52163	5.13752	7.70744	5.47898	5.16972	4.12332	6.23282	5.65151	4.83263	6.31949	4.75533	5.71921	5.10893	6.58215	6.03634	5.5764	7.08425	6.78513	6.4791	5.99191	5.87047	5.0072	5.87963	5.80523	6.31946	5.75422	5.84688	6.54133	5.61846
D_Glucose_Serine_Alanine	3.809	3.7705	33.2688	34.1049	38.359	32.6031	40.5252	41.8762	48.1514	36.0108	37.3845	38.0953	33.9284	30.5678	38.8249	41.259	34.6852	35.7776	33.5209		43.8373	35.8487	45.3227	36.755	46.117	46.1695	44.7814	40.3624	34.9966	37.5668	36.8322	40.7076	33.4567	34.8144	38.5399	35.6112	31.7579	42.1598	41.0961	36.1256	36.2338	35.1997	40.1572	33.4369	39.8399	48.2056	40.0887	39.0189	39.7086
D_Glucose1	3.2875	3.2484	55.7741	54.6339	64.4635	55.3759	62.9701	76.0026	83.0155	60.4869	51.9796	63.6962	54.1583	44.8437	62.5444	67.5484	52.4831	55.3399	53.0314			54.3441	71.0018	54.4475		72.5569	69.5969	66.0872	51.9418	53.1429	59.9943	62.5422	50.6307	49.5808	58.0414	53.5102	49.1081	72.0441	65.9048	59.899	55.7077	54.7193	63.5941	54.315	59.3559	76.1488	67.0023	60.2637	57.1562
D_Glucose10	3.8849	3.8684	10.2292	10.35	11.436	8.83114	11.6998	12.3664	14.5407	11.5877	10.5902	11.2939	9.46105	8.39683	11.6503	11.6986	8.69579	10.3357	10.1405		12.5368	10.0911	13.0041	11.0192	13.6628	13.3913	12.133	10.8074	10.1913	10.2319	10.9361	12.0066	9.77135	9.04704	10.6067	10.1891	8.1013	13.4297	11.7789	10.722	11.3517	9.52997	10.8101	10.9727	11.853	13.929	11.8155	10.5725	11.0092
D_Glucose11	3.9233	3.9033	19.6167	19.9946	21.1314	17.0667	21.9876	24.2347	27.5876	21.2901	18.4296	22.4083	18.2359	15.8605	22.822	23.03	16.8096	18.9436	19.1411		22.9935	19.0889	24.3148	20.3927	24.7712	26.165	23.0513	22.2191	17.8852	19.5204	27.923	29.9972	23.2262	21.6927	26.3568	26.1103	20.4386	24.5137	22.2579	19.9208	20.6167	18.2855	21.4564	20.4928	21.7601	27.2342	23.2721	20.1363	20.0208
D_Glucose12	3.9433	3.9234	15.7818	15.7842	15.9748	12.716	17.058	18.6985	21.5294	17.0741	14.868	17.2407	13.7177	12.6393	17.7292	17.964	12.397	14.914	14.816		17.611	15.1332	19.1093	16.2913	19.7337	20.8044	18.0228	16.7151	14.2745	15.3725	19.9647	21.2028	16.4835	14.3902	18.4474	17.9667	13.8772	19.1704	17.5146	16.0425	16.3059	14.2211	16.1035	16.3193	17.6061	21.663	18.2713	15.4587	15.6387
D_Glucose13	5.2699	5.2448	9.41587	9.42926	10.44	8.1651	10.9597	11.7559	13.6206	10.6115	9.77671	10.4188	8.46978	7.91753	10.7509	11.5387	7.28657	10.0022	9.30741	2.82716	11.3444	9.63349	12.4571	10.3932	13.3023	13.9209	12.396	10.7277	10.0804	9.33232	6.59602	7.68328	5.88601	4.95765	6.29583	6.21093	4.44675	11.3103	11.2658	10.4033	10.8145	9.02724	10.4119	10.7061	11.2732	13.6925	11.7252	9.90032	10.4935
D_Glucose2	3.4581	3.4031	60.4822	62.3847	69.7102	53.0333	70.1595	79.4888	93.2154	73.085	60.6623	70.5763	57.7671	51.7212	72.0586	76.308	50.5377	62.1012	61.2457	16.2762	71.6044	58.9173	79.3537	68.1261	81.0497	87.9703	76.2705	70.2544	59.0482	59.1782	83.3849	87.112	68.9628	59.1622	75.0163	74.9358	56.6422	75.3003	72.1291	64.9486	66.7375	56.9527	66.474	65.5789	73.2842	89.4456	74.7866	64.1069	66.2774
D_Glucose3	3.5384	3.4652	79.1112	81.1539	82.3315	64.3715	87.6486	100.514	116.667	91.8871	78.3155	89.9737	69.6597	66.7348	93.1048	97.4464	59.3693	79.1991	76.6411	14.1552	87.1935	77.7964	101.73	86.2962	102.977	115.349	97.7393	90.0542	73.3131	77.1464	98.1276	101.406	79.05	64.0743	87.0498	86.6425	63.422	99.3457	92.2249	85.3936	87.1366	72.4261	86.1281	85.4829	95.6036	118.777	97.0652	79.7829	80.5801
D_Glucose4	3.5874	3.5409	33.5514	32.9204	38.8208	30.8669	39.2309	41.6149	48.2352	36.3997	37.6714	39.8855	32.4798	31.5288	41.9766	44.1963	32.634	34.5946	32.8267	8.21769	34.544	35.7407	46.6235	37.0272	34.599	48.0103	41.0876	38.2421	32.6395	33.4768	36.5989	38.7219	34.5871	32.7562	38.4302	33.5181	30.7628	42.1608	39.0311	38.9601	42.0332	33.3667	39.8226	35.1772	39.1756	46.8707	40.0344	36.8819	37.9359
D_Glucose5	3.7282	3.7123	9.62016	9.10364	10.416	8.16872	10.9323	10.7446	12.5006	10.3387	8.6067	11.2664	9.00235	7.2593	10.0493	11.2488	8.71309	9.11664	8.82022			8.32468	11.0156	8.84786		11.4496	10.3384	9.57045	8.30939	9.51043	11.1608	11.9452	9.78137	8.84552	10.0169	10.8073	8.36784	11.4588	10.0801	8.46953	9.41474	8.14153	9.56684	9.23924	9.84844	12.385	10.2313	9.13479	9.02541
D_Glucose6	3.7481	3.7282	29.4296	28.8769	30.3645	23.456	32.2532	34.6382	40.6628	32.841	26.6433	32.0735	25.3893	23.1096	32.3555	34.4083	23.1715	28.3293	27.2459		36.0066	27.0692	36.0309	30.2952	39.7891	39.3774	35.0125	30.5758	27.4742	29.2533	35.0561	37.0947	28.8748	24.7667	31.7353	31.599	24.1878	35.3368	32.6452	29.2553	30.5438	25.2392	29.7087	29.8072	33.1331	40.7408	33.8048	28.3843	29.6191
D_Glucose7	3.7706	3.7483	27.8619	28.4458	29.953	23.4885	31.5361	34.4909	40.7593	31.7029	27.3959	31.3286	25.003	23.2462	32.323	33.2163	22.3023	27.5955	27.2276		36.8531	26.7109	35.4088	29.8567	40.9634	37.9976	34.2675	30.5633	26.8405	27.9581	32.0697	33.5848	26.8043	22.8024	29.5465	29.0903	22.1684	34.2196	32.1963	29.1366	29.8047	24.9302	29.188	28.9339	32.4558	39.4857	32.601	28.3399	28.7291
D_Glucose8	3.8456	3.8324	8.82747	8.76355	9.71841	7.38774	10.1315	10.406	12.1633	9.68819	7.66795	9.68269	7.93714	6.92789	9.69461	10.0629	7.62792	8.58432	8.55205		10.9747	8.23124	10.6558	8.74765	11.6259	11.3948	10.4423	8.87425	8.35187	8.94964	10.2497	11.115	8.82643	8.09471	9.85705	9.73477	7.52098	11.6955	9.93632	8.73148	8.98306	7.6854	9.40389	8.92007	9.8996	11.77	9.72842	8.53438	9.28237
D_Glucose9	3.8683	3.8456	27.6688	28.113	30.8362	23.8127	32.061	33.6223	40.0975	31.6857	26.9753	31.3786	25.7641	23.186	31.7889	33.6262	23.7828	28.2955	26.0639		32.3697	26.7558	35.3749	29.955	36.0518	38.5057	34.4808	29.7885	27.8873	27.7505	34.1093	36.5962	29.3651	26.1965	32.1218	31.2331	24.5903	36.4214	31.9586	29.0723	30.6427	25.0951	29.9306	29.3467	32.334	38.8815	32.6268	28.7627	29.8247
Dimethylamine	2.7359	2.7256	1.10022	0.888579	0.798134	0.992324	0.812539	0.837165	0.849057	0.654984	0.90276	1.00594	1.02059	0.715447	0.876101	0.717711	1.09064	0.961642				1.38766	1.30246	0.978766		1.3192	0.890235	1.33001	0.890228	1.08715	1.04142	0.753374	0.644175	0.881656	0.816509	1.04372	0.701437	1.57713	0.968315	0.919625	1.27292	1.71423	0.98766	1.49721	0.728538	1.15063	1.19699	1.2799	1.00364
Dimethylglycine	2.9482	2.9389	0.392628	0.387993	0.699852	0.746471	0.802496	0.689282	0.654132	0.449302	0.589161	0.503195	0.581952	0.457994	0.571094	0.549445	0.623313	0.474121		0.552092	1.01374	0.585646	0.700425	0.378101	0.757927	0.533973	0.7624	0.743184	0.566936	0.695826	0.480085	0.728883	0.592023	0.639851	0.679433	0.671098	0.717008	0.439138	0.644801	0.454737	0.588234	0.534643	0.704258	0.361623	0.434282	0.504009	0.652159	0.664487	0.65816
DSS	0.0608	-0.0664	7.58785	8.03683	6.7555	8.27552	8.2527	7.46683	9.50712	7.34529	8.69142	8.56454	8.40116	7.37396	9.04304	10.064	10.6593	7.43273	15.7598	9.62624	13.1511	10.1144	13.0208	10.64	12.7664	7.37769	10.364	9.21296	10.315	10.6187	5.52109	9.37128	9.48904	6.32325	4.53121	6.51195	7.19585	14.5542	8.25527	8.80793	10.4454	9.84093	10.4104	8.87355	8.19902	12.3863	11.3888	9.84482	9.19997
Ethanol	1.1982	1.177		4.01349	4.33364	4.55733	4.13841	4.92145	4.43116	3.67494	4.43397	5.26594	4.71507	3.85524	5.4118	9.73008	6.16814	3.81724			4.80331	5.45011	7.47649	5.18285	6.18929	4.43749	4.44376	21.9144	16.672	5.98257	3.66883	5.30699	12.2796	26.1498	2.30536	2.43162	2.51547	6.38793	13.2181	4.06054	4.11432	3.81796	4.13356	8.23851	3.48544	3.81471		3.44984	3.64493
Formate	8.4868	8.4643	1.06352	0.984739	1.01481	0.973944	1.02646	1.01837	1.1088	0.94021	1.12876	1.02699	0.969346	0.831586	1.11529	1.0058	1.11052	0.976109	1.99062	1.33952	2.30969	1.1504	1.30353	0.974675	1.99032	1.08899	0.984405	0.9823	0.938546	1.06119	0.0595352	0.148366	0.135328	0.266945	0.188376	0.073711	0.155813	1.20177	0.946875	0.943516	1.00868	1.02511	0.851797	0.937694	0.95597	1.03427	1.07138	0.957441	0.934555
Glutamate_ov1	2.3558	2.3284	4.21412	4.04589	5.09695	4.44797	4.74183	4.55198	6.14893	3.77496	4.27383	6.32593	5.16156	3.67187	5.00221	4.14517	4.94667	4.13689	4.76389	3.52381	5.51123	3.52461	4.79489	3.69745	3.76669	4.72622	3.96632	4.08557	3.5978	4.22689	2.48188	2.91891	2.715	4.69948	3.46679	2.79438	3.29341	4.4607	4.35711	3.55605	4.37446	3.95722	3.7293	3.6921	3.09632	3.69333	3.52582	4.13176	3.79567
Glutamate_ov2	2.3851	2.3558	9.32557	9.43753	16.566	12.3715	16.1836	14.3599	20.2812	10.5854	13.7777	12.5624	14.14	11.2547	12.356	12.2675	13.4287	10.2497	11.6099	10.1284	15.974	5.50097	5.38437	7.21721	8.11318	5.94556	6.29153	7.82897	5.95061	6.06453	4.74856	4.63832	4.80035	5.59974	4.78654	4.81757	4.59815	6.56126	10.1245	6.46532	5.42776	5.40288	4.88461	6.37679	5.80034	6.90537	5.82988	6.22015	7.35921
Glutamine_methionine_ov1	2.1596	2.1544	2.17843	2.09322	2.47049	2.87781	2.55194	2.70992	2.99248	1.79183	2.55958	2.31465	2.49941	2.0511	2.31786	3.08258	3.47309	2.49598	2.21346	2.11849	2.32922	3.78522	5.08291	3.3835	2.98677	4.56407	4.52474	4.33194	3.20225	4.33092	4.02572	4.35678	3.98999	4.939	5.12971	4.74009	4.97827	3.75921	3.7976	3.31909	3.56185	4.11069	4.67	2.39659	3.44304	4.82335	3.79178	4.65051	3.99722
Glutamine_methionine_ov2	2.1924	2.1368	12.7623	11.4745	14.0018	16.1336	14.8412	15.737	15.5213	10.2926	16.0225	13.8888	14.9354	12.6106	14.7354	17.3895	20.1914	15.0499	13.7431	11.8227	14.2302	21.6351	26.1601	17.4641	15.6733	25.0947	24.0039	22.689	15.9615	21.1208	19.7202	21.9862	20.3657	27.2897	28.2088	23.282	25.015	18.4214	20.6965	17.7443	20.0549	21.4446	26.4664	12.7582	18.7907	25.3405	20.0733	23.6138	21.5595
Glutamine1	2.4495	2.4378	0.997257	1.07368	1.15671	1.34139	1.07326	1.37964	1.33641	0.901143	1.2424	1.70748	1.34422	0.924873	1.38697	1.32844	1.60972	1.20032	1.30496	0.98978	1.26117	1.4081	2.05071	1.16855	1.328	1.84159	1.76533	1.62483	1.18242	1.48807	1.20819	1.37389	1.20798	2.01141	1.75614	1.44928	1.51845	1.43639	1.56984	1.34926	1.72161	1.59529	1.80332	1.07026	1.38015	1.7309	1.44359	1.67647	1.48448
Glutamine2	2.1365	2.1121	4.77668	4.30434	5.84681	5.68667	6.21736	5.71327	6.54306	4.45143	5.39079	5.98417	5.79048	4.94496	5.73264	5.64888	6.49618	5.15064	5.44267	4.46432	6.22758	5.68795	6.01972	4.91305	4.61643	5.71227	5.36373	5.69529	4.6231	4.98144	4.97155	5.66863	4.9463	7.11055	6.93301	5.80565	6.22145	4.83393	6.15999	5.12657	5.33541	5.52637	5.97914	4.41676	4.75458	5.8678	5.18316	5.84474	5.78674
Glutamine2b	2.4603	2.4495	1.42301	1.38631	1.54238	1.94417	1.37671	1.95027	1.62673	1.2095	1.66582	1.59912	1.67606	1.3791	1.81134	2.13665	2.55317	1.76707	2.39721	1.49905	1.82544	2.91886	3.7396	2.26484	2.37965	3.69343	3.69672	3.25478	2.3174	2.82874	2.45379	2.80876	2.4242	3.44833	3.62291	3.02655	3.22663	2.458	2.9995	2.55775	2.85824	2.98093	3.96122	1.62789	2.81625	3.72986	2.89999	3.22604	3.06648
Glutamine3	2.474	2.4603	2.60943	2.46864	2.24628	3.52299	2.21433	3.27572	2.42645	1.80921	2.929	2.49664	2.68719	2.50091	2.85154	4.0545	4.69473	3.27076	3.96049	2.67787	3.05889	6.59494	8.29672	4.98324	4.71295	8.30665	8.01044	7.12239	4.7952	6.24844	5.45356	6.2894	5.39797	7.64414	8.35299	6.58191	7.18099	5.27873	6.13538	5.45778	6.14677	6.59498	8.82649	3.13117	5.91317	8.22327	6.23037	7.15296	6.65199
Glutamine4	2.4874	2.474	2.31714	1.9603	1.64825	2.85665	1.74861	2.46422	1.71684	1.35251	2.47301	2.0338	2.23338	2.16669	2.15839	3.47211	4.085	2.88274	2.72981	2.06113	2.36979	5.99358	7.51179	4.5238	3.77299	7.40622	7.02209	6.24187	4.18246	5.63803	4.92956	5.79049	4.9562	7.11338	7.66335	5.8391	6.48065	4.66752	5.15391	4.79512	5.56753	5.99156	7.81124	2.61235	5.19488	7.32354	5.54589	6.29071	5.81073
Glutamine5	2.4999	2.4874	1.18522	1.00727	0.934186	1.38343	0.987333	1.26301	0.902031	0.708893	1.4683	1.13815	1.26914	1.25554	1.26639	1.80044	2.16101	1.56417	1.60255	1.0141	1.32771	2.62826	3.27833	1.9848	1.71059	3.13755	3.04514	2.76676	1.86806	2.47953	2.04543	2.43462	2.18744	2.96632	3.21828	2.46348	2.73923	2.10223	2.28117	2.10601	2.45491	2.62812	3.44984	1.20401	2.24995	3.1146	2.44601	2.78283	2.55294
Glutamine6	2.5133	2.4999	0.81287	0.673604	0.787785	0.964792	0.819451	0.943892	0.753783	0.52799	1.16274	0.890913	0.922497	1.05374	0.986854	1.32371	1.5215	1.12631	1.70133	0.720091	1.13641	1.25973	1.49	0.879462	0.910247	1.46478	1.30369	1.39195	0.877965	1.20785	0.865324	0.98577	0.969762	1.25945	1.32354	0.996758	1.22321	1.07495	1.21171	1.02302	1.17229	1.2468	1.64208	0.619302	0.984485	1.34331	1.0813	1.3972	1.14822
Glycerol_of_lipids	5.2142	5.2008	0.501986	0.53119	0.58392	0.562787	0.571742	0.569567	0.684539	0.470685	1.52491	0.554873	0.591701	0.462638	0.65124	0.558747	0.513073	0.503529	0.889452	0.712516	1.02958	0.54456	0.50724	0.493307	0.931961	0.487196	0.515392	0.605374	0.523988	0.579911	0.170627	0.125052	0.103259	0.16217	0.180819	0.176681	0.0899667	0.552487	0.497491	0.529947	0.658712	0.547386	0.53553	0.52507	0.515491	0.510245	0.541457	0.535248	0.630169
Glycerol1	3.6131	3.592	8.00459	7.23885	8.425	7.80909	9.16297	8.7465	9.14204	7.07632	8.64877	8.85954	7.78989	5.63956	7.80589	7.72352	7.90959	7.01641	6.62441	2.7782	7.35446	7.01972	8.55624	7.29335	2.77789	8.09936	7.56789	8.39934	5.16075	8.03145	4.95167	6.08766	5.40898	7.12082	6.13329	6.08492	6.06807	9.11513	7.91489	6.51205	7.17308	8.42685	8.01858	8.13628	6.54912	8.728	7.64923	8.5535	7.1967
Glycerol2	3.6919	3.679	4.36698	4.27775	5.54219	4.8187	4.64492	5.61032	5.7793	3.54888	3.70625	4.8078	4.62047	2.86225	5.11075	4.93452	4.54401	3.71743	4.09654			3.90577	5.23949	3.84805		3.95676	3.79479	4.79183	11.6308	5.07935	3.21266	4.6981	4.37946	7.23417	4.24502	3.80242	3.61644	5.21937	6.39862	4.14252	3.97524	4.68314	3.58126	4.63507	3.68586	4.0918	5.27942	4.2582	3.99982
Glycerol3	3.7115	3.6919	4.53481	4.95104	5.90823	5.31419	5.69593	5.87887	6.54784	4.25635	4.90848	6.24194	5.03777	3.2129	5.37116	5.07436	5.13038	4.05262	4.9123			4.32328	5.62352	4.03312		4.60203	4.17092	5.43507	7.10552	4.94732	4.40335	5.05793	4.95201	5.78229	4.44224	5.17829	4.41087	7.53755	6.48651	4.31388	4.72093	4.89724	4.88066	4.56767	3.9929	5.33404	5.25827	4.97523	4.54937
Glycerol4	3.9034	3.8876	4.16062	4.48359	5.5633	4.43678	5.39874	5.38743	5.92812	4.54531	4.41673	5.44755	4.57247	3.48535	5.12518	4.7171	4.30359	4.29373	4.83178		6.72352	4.55721	5.3944	4.15792	5.8682	5.03107	4.37525	4.98413	3.61076	4.32967	3.86286	4.61876	3.95214	4.95819	4.3144	4.7643	3.94843	6.06288	5.259	4.35082	4.74144	4.64683	5.04701	4.73888	4.44788	5.53094	4.61935	4.86816	4.39258
Glycine_ov	3.5918	3.5864	1.85849	1.66641	2.27218	1.90036	1.95035	2.31524	2.21926	1.46966	2.77322	2.38569	2.15358	1.59883	2.27726	2.04776	1.96905	1.79915	1.67238	0.5054	1.49822	1.89971	2.33283	1.79571	0.589974	2.08114	1.75184	1.9114	1.48588	2.10591	0.908124	1.38941	1.40252	2.22187	1.6583	1.10741	1.17446	2.46046	2.05886	2.14428	2.35382	2.26272	1.89254	1.97115	1.71418	1.88069	1.62974	1.85423	1.83689
Histidine1	4.0104	3.9926	3.59481	3.60032	4.49024	3.74147	4.49494	4.24702	4.87219	3.68624	4.25972	4.84299	4.16101	3.27965	4.4121	4.77	4.54276	3.70424	3.61057	3.6137	5.70367	3.56937	4.75168	3.77851	4.93194	4.27465	4.09533	4.35027	3.09089	3.61771	1.92255	1.95801	2.23851	2.66189	2.2224	2.17249	2.58031	4.77139	3.80119	3.6451	3.80772	3.8435	4.47003	3.61588	3.51849	4.42873	4.08912	4.63749	3.56066
Histidine2	4.0212	4.0104	2.35912	2.02191	2.15437	1.9192	2.374	2.11182	2.30646	2.10673	2.1411	2.38127	1.99367	1.60254	2.09833	2.45384	2.31372	1.92308	1.97062	2.17914	3.08881	1.85517	2.52732	2.04203	2.64857	2.29658	2.26625	2.37484	1.71339	2.4556	1.21723	1.21585	1.37519	1.37367	1.03638	1.31197	1.4192	2.69765	1.96786	1.82013	1.98694	2.05096	2.27088	1.93894	1.91551	2.4647	2.25929	2.37767	1.94115
Histidine3	7.8491	7.7945	3.93525	3.73282	4.07237	3.78366	3.99074	4.0352	4.74508	3.48459	3.80887	4.30741	3.80456	3.2054	3.85336	4.02379	4.23199	3.56733	4.81313	4.14474	5.87423	3.58986	4.55992	3.49895	5.04626	4.05996	4.39595	3.99838	3.32537	3.44651	1.69137	2.05162	1.77908	2.6735	2.41557	2.07955	2.62332	4.35359	4.37064	3.71699	3.63104	3.86717	4.18841	3.3286	3.27281	4.00466	3.89657	4.27698	3.82601
Hypoxanthine	8.2357	8.1928	1.69783	1.72162	1.85228	1.63806	1.80957	1.98755	1.97571	1.68443	1.87303	1.79715	1.75668	1.47608	1.81642	1.68713	1.6845	1.66318	2.67246	2.11399	2.90522	1.68723	1.8379	1.79249	2.88174	1.80697	1.76374	1.83495	1.69008	1.77374	0.0137741	0.0545079	0.0993445	0.245192	0.108035	0.0937292	-0.00991494	1.9098	1.67237	1.67787	1.78955	1.89131	1.68798	1.81004	1.70845	1.81742	1.82054	1.98714	1.82922
Isobutyrate	1.1017	1.0768	1.74133	2.21275	1.7968	1.70416	1.95845	1.92716	1.74587	1.7475	1.95683	2.04104	1.50166	1.41043	1.68868	1.70484	1.73571	1.72134	2.63894	2.167	2.2161	1.34318	1.64123	1.63811	2.0431	1.66352	1.62078	1.54961	2.636	2.06901	1.09059	1.26653	1.11091	1.34038	1.14759	1.14676	1.52655	1.79986	1.82006	1.65909	1.7223	1.43791	1.52192	1.78501	1.8032	1.48158	1.66675	2.00654	1.59553
Isoleucine	1.0407	1.0191	5.30097	6.2681	5.5085	5.52669	5.22012	4.97436	7.36324	4.85575	5.72265	4.82499	4.92666	3.91695	5.38073	4.08473	5.98444	5.2351	5.80158	5.13315	5.021	4.4701	7.41991	5.70637	6.02551	3.73478	5.77665	5.23741	5.34388	7.53421	4.86596	5.13888	4.86643	4.69615	4.47691	6.26434	4.62701	6.00009	6.56551	5.2997	5.67394	5.1705	4.01472	5.44106	5.44321	6.91757	5.26953	5.2193	4.70095
Isoleucine_leucine1	0.9483	0.939	4.284	4.06072	4.49027	4.54766	4.34691	4.02399	4.9071	4.2407	3.79258	4.93326	4.34443	4.43785	4.8152	3.87807	4.56314	4.20394	5.0201	4.2465	4.6573	4.35154	4.83934	3.95625	4.42881	3.7925	4.64186	3.94189	4.1621	4.70755	3.95318	4.28654	3.55329	5.01364	4.36073	4.71153	4.52824	3.9217	4.21046	3.94037	4.14103	4.3136	3.5427	3.96619	3.32582	4.12826	3.91003	4.54249	4.85815
Isoleucine_leucine2	0.9624	0.9488	7.27358	7.50381	8.02432	7.49783	7.67692	6.90163	9.17292	6.62882	6.84098	8.32763	7.48959	6.34815	8.29486	6.47355	8.2208	6.97246	7.41591	6.50929	7.3778	6.64509	8.41963	6.98307	7.17343	6.08521	7.48909	6.96084	6.96045	8.15682	6.85406	7.25169	6.43022	8.54226	7.5181	8.41617	7.54305	6.9786	8.06273	6.77798	7.00033	7.21217	6.06202	6.83536	6.09096	7.43484	6.77433	7.59851	7.47232
Isoleucine_lysine	1.4442	1.407	6.89323	6.4118	6.80702	6.95321	6.94969	6.34723	7.14322	6.5061	6.36405	8.23151	6.84795	6.20973	7.22331	6.09759	7.01348	6.37793	8.03427	5.24185	7.24626	7.1547	6.86056	5.63447	5.80789	6.62309	6.40256	5.78877	6.35292	7.32022	5.51744	6.8942	6.21984	8.14756	7.32404	6.66653	7.52529	7.25869	6.55232	6.19917	6.84085	6.31893	6.36674	6.77822	5.11264	5.89646	5.61054	6.5666	7.39996
Isopropanol	1.1744	1.1468		2.41048	2.45998	2.47342	2.41296	2.81159	2.57544	2.41024	2.58718	2.96917	2.62594	2.41282	2.56477	2.9987	2.92342	2.42899			3.84281	2.59463	2.59974	2.69815	3.54919	3.14701	3.0061	3.18371	3.5176	3.09134	1.50199	1.69482	1.63521	1.78339	1.51014	1.52069	1.74383	2.80196	3.20851	2.66022	2.76603	2.47236	2.67796	2.93784	2.4679	2.76292		2.5702	2.6579
Lactate	1.3653	1.3308	144.523	205.544	150.612	163.537	144.494	163.471	118.252	124.23	208.87	173.023	175.851	146.173	137.796	172.816	179.203	132.237	107.827	374.712	159.064	151.784	100.634	128.621	120.059	95.4635	127.263	124.736	139.826	174.149	113.198	113.49	170.565	155.594	113.889	94.8586	133.604	149.751	93.0093	113.975	135.213	155.92	118.677	127.066	164.818	119.818	145.501	177.61	127.257
Lactate2	4.1602	4.1102	11.4116	14.9973	11.5	10.8177	11.3718	13.0853	11.238	9.00112	14.9115	13.6485	12.9034	9.00018	11.0972	12.9653	13.2644	9.74425	10.5352	28.2594	15.7964	11.0776	9.51864	10.1991	12.6387	9.63312	10.8829	10.1203	10.7862	14.0766	8.42686	9.27122	15.0731	14.3817	9.26333	6.72667	11.1611	13.6692	8.18421	8.94229	10.3539	11.6952	9.34665	9.85236	13.0782	11.1223	11.8862	13.6171	9.55276
LDL1_aliphatic chain	1.261	1.2189		20.7156	22.5943	26.358	20.9152	23.5215	21.1937	21.0102	18.2447	27.4727	24.7495	23.7	20.3137	20.0025	24.4231	25.1126			23.5192	35.7714	30.8548	34.1314	33.62	41.3323	29.6565	30.6673	33.4995	33.1518	23.7213	33.7366	27.2003	37.7272	32.4631	26.4984	26.9762	35.6386	28.9829	29.3644	29.7037	36.0619	29.236	44.954	26.3404	28.1207		31.5289	33.0679
LDL1_CH3_VDL1 _CH3_1	0.8699	0.8153	44.1893	28.6745	32.5842	37.4752	29.4062	37.4356	33.9113	28.3536	23.0485	36.9697	38.16	33.143	31.3614	29.1077	37.1908	35.8935	29.5391	30.6716	32.5898	56.7839	54.7816	46.473	50.4518	62.9532	45.498	47.3505	45.5754	48.0773	34.3019	52.7742	42.2464	55.2695	50.2365	38.1397	43.6424	68.4237	43.7871	45.4424	40.133	60.5424	44.46	61.1946	35.6026	47.4722	55.0869	54.5709	44.6023
LDL1_CH3_VDL1 _CH3_2	0.8853	0.8705	29.5882	15.8612	16.068	21.0406	17.0478	19.0188	16.0922	15.9359	14.3955	21.9022	22.7312	19.6421	18.0779	15.7929	21.9949	21.5407	17.5468	18.3092	15.4868	27.845	27.9468	18.5235	21.7163	33.5099	19.3672	22.2896	20.7596	16.5299	19.1345	24.5693	18.4408	26.2491	21.2343	19.1887	21.1041	38.5207	18.0578	19.9172	19.8467	35.8832	21.3352	33.1379	15.5242	23.5259	28.9992	23.5325	19.3912
LDL1_CH3_VDL1 _CH3_3	0.8954	0.8851	23.5768	15.5914	15.378	18.5725	16.9808	15.008	10.9246	18.6663	14.6669	16.6841	20.4059	21.8085	17.0127	16.079	17.6613	20.8791	19.1411	14.5974	13.3271	20.0538	15.0911	16.2676	16.9711	21.0883	14.4573	18.4026	19.0591	10.8381	21.4718	17.751	17.0659	19.5038	20.5907	21.2509	20.6558	16.6595	16.5272	19.9386	18.39	22.3325	19.5559	25.1966	16.1831	13.0506	19.6863	13.6853	16.7914
LDL1_CH3_VDL1 _CH3_4	0.9078	0.8954	28.5089	22.9358	22.671	25.5433	24.3766	19.0514	11.4655	30.6923	20.8333	17.872	26.0219	36.1036	22.6594	21.7047	21.4651	30.7763	25.6069	17.5677	17.8452	24.667	13.3752	23.1139	20.4642	18.6745	16.7572	20.4917	27.111	13.2589	33.1734	25.2881	27.0012	23.1106	28.9185	31.5634	30.7649	10.5489	22.1385	28.3217	23.3944	20.6406	25.1245	24.9683	23.0075	11.6423	19.5252	13.8725	21.6855
LDL1_CH3_VDL1 _CH3_5	0.9176	0.9078	16.0247	13.9592	14.2002	15.6217	13.5066	10.6527	6.10445	20.5423	12.6922	8.94333	14.425	26.6962	12.4944	11.743	11.7191	19.4414	14.2642	10.1911	10.5018	13.2996	6.1882	12.8173	10.398	7.38196	8.34211	9.46659	15.552	7.3835	18.4137	15.9456	16.6718	11.5755	14.9168	16.8904	15.1875	4.19092	11.8233	14.8987	11.6062	8.65456	11.7083	10.7407	11.367	5.45195	8.32046	6.6768	11.7558
LDL1_CH3_VDL1 _CH3_6	0.9293	0.9176	8.98995	7.84216	8.65968	9.49322	7.31246	6.19357	4.80047	11.912	7.36311	6.18787	7.92713	17.3922	7.01261	6.29884	6.99539	10.9448	9.01714	6.8068	6.95726	7.92199	4.80202	6.65527	6.48503	4.80302	5.73174	5.48226	8.7071	5.24927	8.53622	9.41987	8.50122	7.16123	7.61668	7.96189	6.99032	3.66653	5.93462	7.06471	6.58447	5.13106	5.56497	5.95641	5.34676	4.07265	4.98006	4.81679	7.76195
LDL1_CH3_VDL1 _CH3_7	0.9393	0.9293	3.98995	3.52253	4.07142	4.42887	3.81973	3.37046	3.63488	4.54662	3.4918	4.11493	3.85201	6.0975	4.00319	3.32911	3.76835	4.25473	4.98138	4.18358	4.25212	4.48341	3.86644	3.36617	4.0208	3.59353	4.0417	3.45069	4.06288	3.751	3.36826	4.12895	3.47024	4.64745	3.96058	3.76467	3.83004	3.10569	3.31595	3.47037	3.86876	3.78552	3.28462	3.60909	2.81104	3.27417	3.4175	3.80845	4.81726
Leucine	0.9951	0.9626	21.2506	24.1101	25.8758	23.8977	24.3843	20.3804	29.0876	20.7114	20.2188	21.4328	20.3499	17.6308	22.7905	19.4543	23.3199	19.0207	20.7552	19.5096	19.2522	17.4305	27.7912	21.4848	22.1582	15.6842	24.3155	22.708	22.3863	27.9891	23.9849	21.4553	21.1025	24.2266	22.0791	29.7876	24.5639	23.1931	26.2773	21.7547	18.7967	19.4604	18.1119	19.6697	19.6077	23.2057	17.9841	23.8336	20.052
Lipid_CH2CH2O_VLDL	1.6403	1.5574	7.37466	6.15937	6.64211	7.79165	6.32169	6.02884	4.44915	9.79978	5.55957	5.96195	7.38556	10.174	7.26422	5.61175	6.48818	9.36547	9.02191	6.05594	7.34113	6.18683	4.64695	8.30052	6.28881	5.4406	6.06245	6.3427	8.47455	6.26351	11.3251	8.36928	10.8098	7.60719	9.16701	11.02	10.6554	3.21887	7.66946	8.22261	7.66238	5.70517	7.46079	6.27923	6.96991	4.5493	5.33296	5.55247	8.20344
Lipids_CH_CH	5.3914	5.2717	15.4394	12.1305	12.9748	14.6475	12.9248	12.1689	10.8156	15.1741	15.5785	12.2208	13.9963	15.8102	13.3244	12.8827	13.2911	15.4987	15.4375	13.0584	14.3251	16.1905	14.4505	16.7577	18.2218	16.2528	13.9974	16.2766	16.0954	13.1349	6.4261	5.10471	5.60254	5.08867	5.40491	5.77874	5.27453	14.7679	15.2163	16.5594	16.6298	17.7415	16.3361	19.2658	13.9739	14.0469	16.0748	13.8622	15.7836
Lipids_CH_CHCH2CH_CH_1	2.7451	2.736	1.09908	0.73511	0.818802	1.01021	0.835993	0.812535	0.79443	0.671685	0.815081	0.954551	1.05031	0.769242	0.88135	0.756552	1.06862	0.907504				1.21875	1.13758	0.904782		1.24868	0.965948	1.32986	0.882278	0.992866	0.614026	0.657668	0.66872	0.922847	0.830978	0.657193	0.678719	1.31693	0.931126	0.910877	1.19038	1.62983	1.10437	1.54586	0.776022	1.06445	1.10556	1.1316	1.01183
Lipids_CH_CHCH2CH_CH_2	2.7551	2.7451	1.28722	0.908617	1.02798	1.39546	1.07811	0.908205	0.831819	0.989861	0.902118	1.13047	1.2215	1.03802	1.13495	0.976765	1.30019	1.07941				1.49652	1.38349	1.27635		1.46769	1.22765	1.80928	1.14709	1.18659	0.827119	0.842684	0.716921	1.09543	1.00016	0.76047	0.807652	1.36637	1.24997	1.44006	1.69223	1.90039	1.76239	2.01777	0.986624	1.23423	1.39419	1.3146	1.35807
Lipids_CH_CHCH2CH_CH_3	2.765	2.7551	1.59612	1.32561	1.47735	1.93396	1.54757	1.1604	1.00337	1.66932	1.19066	1.33428	1.68206	1.54048	1.57333	1.39559	1.66295	1.5736		1.56886	1.57207	1.92093	1.66079	1.85971	2.13897	1.69446	1.50743	2.1156	1.62116	1.4508	1.16875	1.13637	1.02747	1.35625	1.25026	1.06062	1.18624	1.54933	1.77149	2.09822	2.2256	2.2827	2.35053	2.32506	1.43225	1.44145	1.70576	1.60474	1.72363
Lipids_CH_CHCH2CH_CH_4	2.7832	2.765	3.67611	3.00593	3.02291	4.024	3.10358	2.35504	2.26327	3.95477	2.62006	2.58163	3.4744	3.90282	2.95043	2.60398	3.31413	3.64765		2.63263	2.97575	3.29424	2.81093	3.37753	2.9341	2.75337	2.45862	3.27119	2.95435	2.54716	2.09334	2.09875	1.95918	2.33778	2.16942	1.96537	1.91083	2.76017	3.16471	3.4767	3.55457	3.67213	3.40471	3.81438	2.45721	2.58807	2.8614	2.57544	2.96577
Lipids_CH_CHCH2CH_CH_5	2.7933	2.7832	1.34012	0.960669	1.00896	1.25896	1.00871	0.775571	0.806836	1.24272	0.930507	1.03954	1.28601	1.55328	1.06268	0.829625	1.16875	1.2905		0.982166	0.944899	1.3816	1.21278	1.18848	1.27291	1.29839	1.1358	1.38526	1.23604	1.00834	0.80108	0.864801	0.834211	1.15319	0.948711	0.762527	0.724465	1.29948	1.18864	1.26425	1.39792	1.53334	1.30819	1.77882	0.871864	1.11871	1.30901	1.08345	1.27221
Lipids_CH_CHCH2CH_CH_6	2.8119	2.7933	2.07494	1.37292	1.36985	1.70915	1.64182	0.952931	1.10887	1.79196	1.40168	1.40159	1.99435	2.22094	1.51349	1.19297	1.79266	1.99541		1.4293	1.26482	2.05037	1.66774	1.72582	1.92498	1.90076	1.76032	2.01996	1.92643	1.35557	1.38394	1.24535	1.18866	1.69127	1.44887	1.1365	1.09481	1.70955	1.90764	1.99589	2.08343	2.30937	2.06191	2.67965	1.34651	1.59628	1.93892	1.55909	2.07156
Lipids_CH_CHCH2CH_CH_7	2.8267	2.8119	1.51585	0.974496	1.00908	1.1183	1.15075	0.772761	0.842739	1.23014	1.08577	1.01013	1.35872	1.76714	1.21215	0.942545	1.24618	1.35681		0.869332	1.02882	1.0701	0.850308	0.970454	1.06504	0.930788	1.01824	1.0871	1.15438	0.785157	0.773543	0.747587	0.748897	0.968757	0.827351	0.680379	0.57673	0.828326	1.07279	1.01598	1.1456	1.13668	1.01354	1.4723	0.755147	0.779937	0.969689	0.757397	1.17124
Lipids_CH_CHCH2CH_CH_8	2.842	2.8267	0.916227	0.651447	0.609662	0.800684	0.911099	0.476845	0.421328	0.812828	0.780873	0.56573	1.03158	1.13031	0.749476	0.498914	0.944096	0.962204		0.686261	0.654835	0.907602	0.644028	0.71889	0.896113	0.654945	0.985782	0.845318	0.869155	0.576084	0.720534	0.565015	0.555158	0.8809	0.755399	0.574386	0.605946	0.522809	0.790948	0.782261	0.952724	0.895602	0.912988	1.09023	0.577184	0.507829	0.684353	0.572823	0.950428
Lipids_CH2C_C1	1.9998	1.9501	8.70373	6.89223	8.2291	8.49128	7.54775	7.75719	9.05803	7.53523	7.77175	8.80382	8.47417	7.67764	8.45925	7.57433	9.29781	8.1301	8.99471	8.7423	9.31174	9.44123	10.0049	9.00469	10.0633	10.207	9.41336	9.45872	9.45351	10.0468	7.99229	9.03852	8.53616	10.9348	9.70272	8.86364	9.65768	9.58615	9.33953	9.04343	8.44334	9.82583	8.48979	9.89403	7.67842	9.06227	9.24189	9.23871	9.05053
Lipids_CH2C_C2	2.0471	1.9998	29.1622	23.0139	26.1812	28.1912	24.9396	23.5753	23.4358	26.9815	22.39	22.5502	27.7598	30.8104	25.6714	22.6664	26.3154	28.5933	26.871	22.2047	24.0949	27.2389	23.9729	29.8279	25.5722	29.537	25.1673	29.3501	30.3397	22.9813	30.597	27.873	28.5504	27.7603	28.3207	30.8873	31.2861	26.5785	29.5714	29.2562	27.8705	31.2194	28.7356	31.3385	24.7587	22.8498	26.6067	23.6072	27.2495
lipids_CH2CO	2.2329	2.1927	2.75801	1.99527	2.22426	2.6357	2.39045	2.3533	2.23521	2.1433	2.45422	2.42128	2.50344	2.28832	2.64169	2.27528	2.7746	2.36287	3.95272	2.22987	2.61443	2.41682	2.3949	2.23939	2.30573	2.42616	2.31489	2.43638	2.19719	2.56741	2.35305	2.09191	2.30797	2.57523	2.58728	2.44022	2.58754	2.61913	2.53281	2.37327	2.51241	2.33127	2.6256	2.26878	2.08435	2.0251	1.91823	2.34367	2.34009
lipids_n_CH3_3_1	3.2148	3.2019	1.00551	1.3655	1.76798	1.80786	1.76953	1.994	2.1545	1.70114	1.22286	1.91875	1.72936	1.10342	2.04912	1.67021	1.88741	1.53457	2.54373			2.08278	3.05031	1.33796		2.30049	2.69229	2.33989	1.77494	2.40362	3.83037	3.79996	4.11541	4.6882	4.74428	4.03958	4.33598	2.07296	2.51533	2.29732	2.27703	1.91873	2.36212	1.57954	2.11784	2.31952	2.12781	2.39106	2.40696
lipids_n_CH3_3_2	3.2232	3.2148	3.63911	4.06835	5.87174	5.68338	5.59813	6.51	6.6451	4.32026	2.56363	4.00211	4.50054	3.19269	4.75019	4.64883	4.05822	3.15911	4.44933			4.74869	5.37736	3.35865		4.26218	5.9805	6.26085	4.0608	5.11463	6.81254	6.83008	8.45018	8.96561	9.66011	7.5926	8.52154	6.68585	6.21346	6.65986	4.43519	4.04584	5.43742	4.32354	4.54839	4.69634	4.64805	5.52886	5.49633
lipids_n_CH3_3_3	3.2408	3.2232	16.1304	15.1305	17.2941	18.2597	15.5532	20.0516	19.466	13.2051	10.35	19.4945	18.5753	12.9757	16.3272	15.595	18.9351	14.4637	11.8886			27.2468	27.7046	19.6998		29.1762	24.5119	23.1455	20.0686	24.4147	22.6119	34.4989	31.8522	35.4337	34.0655	23.9993	33.2859	32.2606	20.0812	24.212	19.3757	23.706	22.7465	23.2839	16.0065	24.5541	24.9354	29.0547	20.0114
liporoteins1	5.4464	5.4089	2.04747	1.97984	2.17638	1.86105	2.04261	2.20187	2.22523	2.46297	2.66227	1.8919	1.79108	1.92265	1.98235	1.9014	1.82239	2.03151	2.92404	2.3226	3.44834	2.12619	2.26443	2.28212	3.74456	2.1694	2.10478	2.26414	1.96618	2.03909	-0.00560175	-0.0573056	-0.0822537	0.0740392	-0.0793502	0.0268891	-0.144804	2.58849	2.02642	1.99044	2.0832	2.16079	2.15718	2.38907	1.91703	2.11459	2.18207	2.13473	2.48303
Lysine_arginine	1.9306	1.9011	5.13385	5.12804	5.7174	5.0294	6.00561	5.50695	7.08368	4.94649	5.43842	5.96785	5.13067	4.53819	6.06985	5.63005	6.54566	4.98172	4.98552	4.45887	5.90387	4.41506	6.94516	4.56901	5.2862	3.99546	6.11798	5.20975	5.59686	6.12588	4.05976	4.59674	3.3784	5.83588	4.83189	5.55476	5.9269	5.34568	6.03469	4.95725	4.66866	5.46843	4.78332	4.04121	4.94812	5.49503	4.994	6.45307	5.06706
Lysine_arginine_leucine1	1.7354	1.6709	11.0586	11.3786	12.3115	11.0438	12.6288	11.2853	14.7454	9.90151	10.2155	12.7584	10.9201	8.48529	12.6258	10.4902	12.1375	9.53796	13.6701	9.515	12.7954	9.6364	13.5479	9.22149	11.7476	9.37928	11.7763	10.1976	10.296	13.2218	8.08438	8.82315	7.22451	10.2001	8.6361	10.7775	10.2348	11.3635	12.4442	10.3753	9.58104	10.1747	9.66631	9.5465	9.47896	11.1947	9.35933	12.3051	9.51342
Lysine_arginine_leucine2	1.789	1.7354	8.11678	8.90369	9.98837	9.24192	9.9944	8.79682	12.1061	8.16137	9.73961	9.73727	8.76491	7.51626	10.2146	9.04754	10.9186	8.15272	9.85254	8.31833	9.73298	7.93024	12.3448	8.41094	9.48987	6.78035	10.2577	9.45907	9.67842	11.8294	7.89032	7.95652	7.29102	10.0801	8.7877	10.2788	9.86353	9.63511	10.6103	9.30372	8.32958	9.12626	8.1208	7.43061	8.6555	10.1485	8.30424	10.7488	8.38758
Lysine_ov1	1.4649	1.4443	2.91741	3.24704	3.14021	3.05349	3.27444	3.04093	3.5831	2.75034	3.19579	3.32799	2.82323	2.55785	3.00113	2.95927	3.30189	2.56314	3.23745	3.52582	3.38114	2.91666	3.25348	2.47981	2.77406	2.27231	3.02497	2.68974	2.90251	3.43208	2.41395	2.84141	2.72656	3.53474	2.91134	2.87638	3.36336	3.31417	2.94132	2.75532	2.77904	2.99091	2.59882	2.58943	2.67989	2.8462	2.69548	3.30613	2.91403
Lysine_ov2	1.4829	1.4651	2.21285	2.44009	2.5412	2.50227	2.75023	2.45338	3.16095	2.2486	2.27717	2.28195	2.02527	2.01724	2.3563	2.26382	2.58753	2.12512	2.70816	1.99562	2.62621	2.21344	2.94299	1.99939	2.46105	1.82083	2.61849	2.30373	2.37276	2.80341	2.12955	2.23942	2.01757	2.57455	2.31545	2.63616	2.7214	2.89449	3.51765	2.64272	2.0452	2.45219	2.22025	2.01595	2.16442	2.6087	2.08867	2.42794	2.43637
Myo_inositol1	3.2931	3.2869	2.32474	2.31839	3.11589	3.05655	2.79144	3.36356	3.70728	2.74962	3.33113	2.90113	2.8018	1.93708	2.77936	3.13459	2.99049	2.39521	2.46492			2.35907	2.97592	2.34815		1.93461	2.51129	3.11748	1.88698	2.0303	1.84878	1.96798	2.33416	2.18007	2.01488	1.62227	2.11837	3.07525	2.84544	2.57582	2.33781	2.50624	3.01941	2.26983	2.20844	2.6996	2.83006	2.66711	2.604
Myo_inositol2	3.2998	3.2931	1.55852	1.65145	2.52013	2.28683	2.35404	2.36714	2.45711	1.81076	1.95596	2.34247	1.99998	1.3972	1.81216	2.18827	1.92199	1.7178	1.74134			1.76812	2.10507	1.72286		2.0895	1.91909	2.62431	1.3759	1.51946	1.57353	1.67992	1.67608	1.53161	1.3747	1.82455	1.57166	2.33161	2.09114	1.69219	1.84463	2.0304	2.49151	1.76486	1.61506	2.31596	2.17781	2.33775	1.63469
Myo_inositol3	3.3073	3.2998	1.07592	1.07743	1.46152	1.3031	1.36686	1.56839	1.55169	1.19073	1.31356	1.30225	1.16023	0.859108	1.17595	1.18948	1.22677	1.01644	1.29148			1.15202	1.31357	0.921451		1.07384	1.13482	1.27094	0.850816	0.902836	0.78759	0.788723	0.84415	0.84024	0.898106	0.742203	0.874493	1.32168	1.33401	1.20739	1.05909	1.17218	1.24378	1.02007	1.02659	1.25443	1.16091	1.17156	1.06639
Myo_inositol4	4.0962	4.0799	1.6144	1.36286	1.65479	1.46738	1.72635	1.79674	1.78854	1.49732	1.24805	1.53238	1.37886	1.22708	1.55759	1.57778	1.31003	1.36101	1.91242	1.96066	2.51047	1.40169	1.71493	1.38978	2.57879	1.68924	1.76863	1.70424	1.46103	1.61799	0.514152	0.545117	0.669524	0.751571	0.62501	0.517184	0.689301	2.15105	1.6054	1.58807	1.43234	1.39675	1.71631	1.51832	1.54961	1.65422	1.66334	1.56852	1.58253
N_acetyl_groups_in_proteins	2.0718	2.0465	28.6138	29.55	34.6299	30.9806	32.6534	28.1597	33.8929	28.5811	28.5593	33.9755	33.9599	30.0947	36.6666	27.1122	33.7021	30.7773	30.6338	23.1635	29.8985	31.4585	30.0492	30.0762	25.571	27.4313	25.6031	31.3491	25.9461	27.8359	28.2335	35.5968	29.0014	41.2964	36.7455	34.6963	33.5736	28.9713	33.1077	29.5642	34.3355	31.612	29.556	32.0382	25.8315	29.1828	28.4364	28.8282	30.9872
NAC2_N_acetylcysteine	2.112	2.0721	16.205	15.8066	20.2499	17.9217	19.0412	16.8293	21.816	16.5393	18.1934	18.4185	19.0534	18.1628	19.2749	15.4663	18.8948	16.9046	16.975	13.8582	18.3512	15.0986	14.0774	15.7555	13.4236	14.493	13.6098	15.5864	14.3596	14.307	13.1858	16.3549	14.1896	18.1445	16.3266	15.7471	15.8134	15.0609	17.5259	14.7499	16.0447	15.2177	14.1808	14.8798	12.5801	14.4715	13.7811	14.3613	16.6008
Phenylalanine1	7.3658	7.3311	2.93855	2.6538	2.51289	2.63274	2.90328	2.7183	3.332	2.44029	3.25464	3.46331	3.1794	2.40961	3.47174	3.34888	3.35672	2.71282	4.30168	3.11418	4.04452	2.80919	3.58135	2.74208	3.95462	2.81505	2.93537	2.60805	3.39472	3.82758	1.63577	2.09062	1.83229	2.48018	1.61138	2.27488	2.36121	3.42604	2.59174	3.11899	2.77057	2.7467	2.64535	2.70438	2.50156	3.04987	2.9638	3.21433	2.58097
Phenylalanine2	7.4107	7.3693	2.51168	2.31615	2.34304	2.30444	2.48998	2.41435	2.75188	2.18426	2.93786	2.93389	2.80365	2.22912	3.41572	2.92528	2.99712	2.50989	3.71016	2.81475	3.87082	2.46107	2.81563	2.37927	3.65198	2.43587	2.46054	2.33945	2.70715	3.0015	0.716114	0.941588	0.848005	1.17441	0.678019	0.977431	1.15349	2.79484	2.23353	2.50215	2.54636	2.46611	2.20044	2.2575	2.18085	2.59413	2.49785	2.6694	2.30055
Phenylalanine3	7.4643	7.4194	2.82278	2.67124	2.47027	2.60779	2.82599	2.66186	3.28695	2.44449	3.36322	3.36623	3.07701	2.44079	3.20602	3.29851	3.33888	2.62148	3.9592	3.09091	4.08453	2.78246	3.45073	2.91284	4.05036	2.74551	2.90295	2.70076	3.39129	3.73932	1.20032	1.4203	1.30477	1.65413	1.05266	1.65298	1.60061	3.37977	2.40321	3.12203	2.75786	2.85485	2.62592	2.73784	2.60301	3.16668	2.85284	3.14231	2.73115
Phosphocholine	3.2483	3.2404	10.9815	8.88512	10.5442	12.4095	8.01114	13.5289	12.8571	7.43009	6.08853	9.86208	10.0508	5.61547	8.16713	7.76102	10.4118	7.88505	6.4415			8.87002	15.7906	5.28483		11.5674	10.641	10.5561	7.66701	7.91956	8.68699	14.2489	9.90515	13.3942	8.72648	9.89172	11.8639	22.733	9.69594	10.2796	6.51967	15.3405	9.56352	9.00595	5.22574	12.4555	11.64	13.4385	7.69302
Pyruvate	2.3962	2.3847	2.46592	2.53858	3.64784	2.95199	3.66016	3.28408	4.63572	2.44275	4.0409	3.17083	3.46697	2.69624	3.08745	3.17649	3.51489	2.66484	2.62634	2.75755	3.78593	2.37239	2.51216	3.04456	4.16996	3.61811	3.18995	2.73861	2.63148	3.94983	3.5689	4.78646	3.24492	3.62957	2.60533	2.61155	2.77905	4.27643	3.10552	3.07675	3.02262	3.05036	2.38007	3.42177	3.68124	4.30728	3.54599	2.60667	2.6705
Serine_ov	3.8319	3.8212	3.60559	3.33623	3.16036	2.9324	3.82516	3.28505	3.61588	2.97861	3.4335	3.08074	2.96684	2.4945	3.2679	3.41006	3.33559	2.88247	3.01177		4.50136	2.99169	3.19239	2.55767	3.99098	3.01191	3.26373	3.16065	2.48083	3.68952	1.93046	2.20997	1.89298	2.1242	1.92544	1.89741	2.04097	3.7681	3.1777	2.76667	2.5469	2.98336	3.11051	2.66567	2.91314	3.47813	2.99134	2.8965	3.10815
Succinate	2.4278	2.4172	1.36046	1.46456	1.52167	1.62008	1.64872	1.79066	1.78877	1.16894	1.52451	2.41336	1.71198	1.10039	1.60015	1.48136	1.49568	1.33246	1.43887	1.61259	1.76456	1.17362	1.66418	0.860015	1.37635	1.40365	1.12986	1.15218	0.881321	1.3055	0.71451	0.874097	0.84924	1.82928	1.2445	0.915719	1.12441	1.38347	1.20491	1.05807	1.44851	1.29025	1.20785	1.16038	0.984982	1.10031	1.01563	1.29892	1.12224
Threonine	3.6231	3.6148	1.50954	1.54613	2.1821	1.74102	2.05647	2.09323	2.09118	1.78303	1.84162	2.07175	1.66647	1.25223	1.67466	1.73262	1.53121	1.46377	1.78828	1.07587	4.81281	1.50517	1.88987	1.60652	0.845743	1.86751	1.59022	1.99806	0.992169	1.33596	1.14987	1.2787	1.24242	1.35132	1.07623	1.4316	1.04265	1.88037	1.67025	1.38506	1.71174	1.70927	1.95288	1.70348	1.46802	1.99117	1.78865	1.95838	1.61136
Threonine2	4.2972	4.2556	3.40398	3.41187	3.39505	3.30824	3.77724	3.60747	3.97417	3.16616	2.92526	3.7195	3.23023	2.82892	3.55913	3.32075	3.56064	3.24606	4.31514	4.1668	5.5415	3.32801	3.73278	3.38584	5.28527	3.71966	3.64763	3.46121	3.14375	3.42988	0.756513	1.0308	0.929065	1.12434	1.20446	0.951402	1.41175	4.11966	3.46434	3.11514	3.0551	3.41298	3.58174	3.55722	3.2579	3.86348	3.59852	3.81935	3.26965
Tyrosine_histidine_ov1	3.0818	3.0699	0.762926	0.820154	1.15913	1.16267	1.1164	1.12683	1.24686	0.884415	1.31726	1.13976	1.03503	0.931327	1.19934	1.10197	1.34564	0.995549	1.74703	1.16111	1.7595	1.21933	1.59698	0.953717	1.15887	0.951904	1.29417	1.31346	1.22254	1.48402	0.90864	0.871615	1.01826	1.28343	1.08826	0.961552	1.11365	1.1759	1.16217	1.11603	1.31165	1.25226	1.30481	0.732241	1.0715	1.48739	1.13243	1.26892	1.18475
Tyrosine_histidine_ov2	3.0926	3.0818	0.409254	0.413032	0.627181	0.639902	0.610789	0.583704	0.740815	0.460292	0.755365	0.616497	0.575944	0.482581	0.678245	0.578055	0.735321	0.536561	1.21101			0.682825	0.926242	0.524509		0.509526	0.706282	0.693385	0.635799	0.804594	0.607113	0.579398	0.658275	0.842857	0.740952	0.678981	0.772941	0.623035	0.646993	0.643515	0.662775	0.729169	0.708615	0.387504	0.559244	0.795538	0.571574	0.704297	0.659423
Tyrosine1	3.9766	3.9576	3.74135	3.70516	3.82414	3.36404	3.95212	4.07448	4.76378	3.50002	3.8906	4.14817	3.55863	3.1326	4.41223	4.10747	3.84057	3.56314	4.00031	3.44952	5.74854	3.56226	4.37577	3.72111	5.44184	3.95516	3.74526	3.7883	3.533	4.15334	1.57532	1.78374	1.68023	2.32111	2.03276	1.84007	2.09501	4.60526	3.87711	3.81267	3.82583	3.44555	3.76084	3.76669	3.77829	4.21496	3.87025	3.93104	3.50944
Tyrosine2	3.9924	3.9766	2.59378	2.56825	2.97673	2.5932	3.03985	3.01372	3.35748	2.69933	2.77482	3.1515	2.6589	2.23305	2.92875	3.03609	2.8564	2.50984	2.6831	2.54685	4.17278	2.56573	3.18821	2.61898	3.70684	2.94319	2.833	2.93055	2.25192	2.54791	1.11846	1.11194	1.267	1.5663	1.24516	1.31552	1.50245	3.34383	2.70346	2.59765	2.69655	2.55165	2.99545	2.6621	2.56191	3.05203	2.77445	3.0364	2.52361
Tyrosine2b	6.937	6.8989	2.47921	2.45235	2.58253	2.81591	2.58164	2.9253	3.45138	2.47681	2.73886	2.22761	2.60903	2.28088	2.78321	3.09056	3.15722	2.64996	3.61915	2.7884	4.0302	2.33116	3.43215	2.86883	4.07332	2.7011	3.10824	2.77631	3.55623	4.64339	2.0697	2.54786	1.80694	1.75398	1.71917	2.91471	2.21126	3.1854	2.99042	2.77721	2.30187	2.76132	2.3919	2.20629	2.52201	3.2879	2.58311	3.08155	2.72708
Tyrosine3	7.231	7.1892	2.8481	2.85785	2.90308	3.07639	2.94582	3.27574	3.86499	2.82625	2.92911	2.43295	2.86203	2.49927	3.10912	3.4828	3.48167	2.8702	4.34012	3.23536	4.63499	2.70934	3.80677	3.14448	4.62104	3.12317	3.57573	3.10422	4.06632	5.20659	2.29257	2.83943	1.91256	2.13534	1.87629	3.19406	2.6597	3.53252	3.41654	3.23891	2.69392	3.15857	2.83155	2.54738	2.8853	3.6479	2.99844	3.43401	3.14933
unknown_histidine1	3.1467	3.1144	2.15498	1.06535	1.51701	1.36787	1.58385	1.45166	1.67123	0.87514	1.50145	1.52469	1.43027	0.968528	1.38112	1.37097	1.62186	1.07027	3.44049			0.990324	6.4205	0.637572		0.916037	1.09917	1.00751	0.812686	1.17179	1.51966	1.85933	1.84754	2.03182	2.4455	1.75201	2.30499	1.94097	1.39479	0.828407	1.08474	0.995275	1.14538	0.656693	0.701269	1.05528	0.901986	1.13023	0.997113
unknown_histidine2	3.1762	3.1483	1.61842	1.44178	1.8568	1.66732	1.70468	1.66609	2.02984	1.34153	1.97423	1.95452	2.04671	1.33476	1.81254	1.62469	2.34569	1.44887	3.70746			1.54369	7.15848	0.989518		2.09615	1.68511	1.98999	1.39206	1.53987	1.97953	2.66074	2.2661	2.85302	2.83351	2.46437	3.07374	1.63989	1.78121	1.65751	1.54823	1.545	2.05364	1.14131	1.32581	1.65404	1.4086	1.77737	1.41133
Unknown_singlet1	1.2748	1.2611		11.154	12.2634	15.9687	11.5477	12.6031	9.885	13.405	10.2832	13.4383	14.3361	15.1731	11.8091	11.8414	14.5696	16.2864			10.6435	21.052	16.1971	19.0855	17.3607	23.5455	16.3158	18.6621	19.4762	16.3034	17.1127	19.2687	16.616	19.2115	17.8857	17.5727	16.6827	20.9413	15.5899	17.0841	16.5425	22.9134	17.8021	28.4841	14.9625	16.5107		16.513	19.5292
Unknown1	1.8307	1.789	1.51303	1.52557	1.73456	1.46032	1.8356	1.59899	2.15774	1.52086	1.81256	2.12167	1.66464	1.38814	1.99147	1.6592	1.86058	1.50874		1.77036	2.69046	1.61691	2.05923	1.42667	2.18536	1.52147	1.68004	1.69394	1.53072	1.83076	1.38239	1.47651	1.51042	2.05177	1.73662	1.51862	1.77714	1.72235	1.7048	1.70797	1.69368	1.68456	1.63467	1.44187	1.41323	1.82051	1.62029	1.84879	1.44927
Unknown10	3.4649	3.4585	1.32824	1.43604	2.06016	1.65317	1.92742	1.92237	2.20288	1.72913	1.91675	1.86817	1.65356	1.21298	1.63248	1.77343	1.42088	1.43798	1.64742	0.745609	1.99387	1.29448	1.98307	1.42931	1.46702	1.98033	1.4824	1.85579	1.08146	1.11439	1.7597	1.80465	1.75735	1.68741	1.57347	1.85594	1.27087	1.83184	1.6486	1.34633	1.91839	1.6302	1.85578	1.5881	1.58638	2.13978	1.56737	1.65077	1.3363
Unknown11	3.6504	3.6426	1.09691	1.03291	1.36815	1.10055	1.36528	1.45781	1.55714	1.10826	1.12013	1.33982	1.0525	0.86158	1.3219	1.08162	1.21875	0.956728	1.45561			1.05107	1.37101	1.00761		1.1524	1.0535	1.17501	0.757271	0.958496	0.754222	0.869938	0.895082	1.07083	0.9372	0.768251	0.885254	1.37022	1.26498	1.13066	1.07423	1.08012	1.10726	1.03152	1.13557	1.26977	1.14314	1.1386	1.18855
Unknown12	3.6789	3.6562	5.5861	5.31866	7.49647	6.15499	6.18172	7.77269	7.38067	4.8751	5.04641	6.68622	6.29546	3.88104	6.70297	6.49511	6.00441	5.01969	5.84716			5.25311	6.9068	5.04162		5.54933	4.87382	6.44111	14.5927	6.2323	3.72516	6.01302	5.71095	9.99766	5.74251	4.42523	4.45966	6.71666	8.07215	5.50732	5.39781	6.46896	4.82136	6.17767	5.03711	5.25866	6.85505	5.70563	5.59473
Unknown13	4.1674	4.1604	0.823705	0.885671	0.864853	0.720062	0.787504	0.863671	0.967784	0.726983	0.833035	0.919778	0.863949	0.694513	0.854637	0.841097	0.882503	0.767224	0.894478	0.99348	1.19147	0.730611	0.822199	0.79932	1.07085	0.891552	0.804742	0.818451	0.852441	0.755494	0.226227	0.276975	0.317413	0.295615	0.250668	0.212255	0.286209	1.04214	0.812877	0.786854	0.78915	0.847269	0.783363	0.722971	0.821959	0.813252	0.84874	0.881673	0.78867
Unknown2	1.8779	1.831	1.90981	1.99082	2.45208	2.20264	2.57586	2.36894	2.77408	2.08121	2.45652	2.71564	2.37496	1.91917	2.86409	2.18205	2.83423	2.18634	3.14101	2.61121	3.58929	2.28157	2.99771	1.85708	3.03818	2.2677	2.47362	2.45663	2.18093	2.39133	1.87057	1.83041	2.22323	2.87661	2.55663	2.10821	2.44689	2.19645	2.29473	2.19904	2.31745	2.27541	2.28305	1.73662	1.97199	2.46733	2.23929	2.47014	2.08716
Unknown3	2.6549	2.6455	0.298254	0.334271	0.367835	0.380675	0.360522	0.370977	0.396578	0.223368	0.348017	0.360016	0.377013	0.261637	0.346499	0.336224	0.451982	0.30606				0.36879	0.573999	0.3088		0.44972	0.412044	0.47177	0.368747	0.52198	0.35156	0.422724	0.372952	0.449653	0.398789	0.438483	0.471498	0.490092	0.420881	0.332158	0.376698	0.438961	0.360141	0.349786	0.328476	0.416071	0.34697	0.482606	0.380706
Unknown4	2.6729	2.6552	0.800341	0.941832	1.4678	1.18015	1.22042	1.35167	1.27652	0.699437	0.940666	1.01003	0.93698	0.650764	1.0917	1.04616	1.11377	0.753197				0.863375	1.41753	0.812343		1.02586	1.04913	1.16268	0.844661	1.18651	0.874791	1.0202	0.981762	1.13578	1.0105	1.12335	1.18776	1.29662	1.32494	0.950129	0.984032	1.12059	1.16646	0.902351	0.83823	1.10594	0.931105	1.23477	1.05316
Unknown5	2.9125	2.9004	0.194272	0.166384	0.397652	0.375014	0.318107	0.408884	0.3307	0.248787	0.316699	0.320994	0.283263	0.284669	0.283926	0.245336	0.273113	0.245074		0.159168	0.412857	0.234007	0.28195	0.155937	0.203003	0.304101	0.263456	0.382736	0.227861	0.136253	0.291151	0.196123	0.39879	0.3102	0.349605	0.339419	0.323071	0.176929	0.294195	0.165361	0.267458	0.214919	0.35754	0.184183	0.213266	0.333469	0.180566	0.308301	0.370419
Unknown6	2.9389	2.9276	0.435669	0.442904	0.69594	0.787752	0.668647	0.668615	0.822702	0.569395	0.537902	0.634745	0.547097	0.506322	0.651655	0.679991	0.62914	0.440399		0.706519	1.45087	0.644023	0.781249	0.442324	1.08145	0.631337	0.76217	0.794429	0.51473	0.590385	0.489637	0.438847	0.643357	0.526328	0.565163	0.549343	0.720784	0.539573	0.718104	0.485563	0.6245	0.46526	0.790722	0.396824	0.512506	0.621847	0.564648	0.683826	0.786724
Unknown7	3.3265	3.3085	2.66314	1.74993	2.52157	2.31507	2.27575	2.58629	2.47905	1.93093	2.15168	2.4356	2.03472	1.39938	1.90187	1.98078	2.12207	1.82648	2.47242			1.86899	2.21844	1.56186		1.98245	1.81037	2.24422	1.47112	1.79171	1.54601	1.59324	1.8607	1.60593	1.88572	1.72522	1.54577	2.93677	2.17363	1.78315	1.81339	2.09778	2.30316	1.8273	1.61598	2.21387	1.97653	2.36901	1.66787
Unknown8	3.3745	3.3619	1.97516	2.31799	4.22404	3.44021	3.61634	3.44495	3.70978	2.5755	2.72494	3.6834	3.21012	2.11355	2.52399	2.98906	2.8259	2.43126	2.90661			2.06058	3.05209	2.88598		4.07403	2.98516	4.31328	2.02366	2.06452	3.7604	3.79622	3.69193	3.14687	2.74897	4.72377	3.32582	3.09504	3.02715	1.91681	2.76561	3.16449	4.06196	2.38568	2.1831	3.45175	3.28178	3.94954	2.32822
Unknown9	3.3867	3.3746	2.18324	2.32239	3.87357	3.6753	3.88843	3.5333	3.46635	2.435	3.46955	3.89036	3.39689	2.10419	3.44278	3.75387	3.38406	2.50665	3.0817			2.57394	3.47461	2.93523		4.20784	3.31081	4.18109	2.31811	2.86693	3.85345	4.07101	4.1979	3.96589	3.62109	4.44883	3.36846	3.47305	3.12887	2.16427	3.23119	3.59785	4.62009	2.85893	2.68734	3.73841	4.13829	4.17875	2.95694
Valine_singlet	2.3284	2.2912	6.01808	5.58065	5.92009	5.67172	6.01478	5.55378	6.70053	5.0981	5.54867	7.67988	5.99347	4.59366	6.6406	5.29142	5.91427	5.17183	6.77477	4.67325	6.88584	5.27748		5.2776	5.74436	6.08695	5.64565	4.67978	5.23728	6.27877	3.93008	4.4511	3.83744	7.29989	5.49752	4.33429	4.59821	5.70374	5.67047	5.21754		5.32813	5.03549	5.44681	4.55178	5.77712	4.8726	6.09218	5.1562
Valine1	1.0191	0.9953	13.8877	16.0133	15.8964	15.5154	15.7141	13.5862	19.3316	13.6364	14.0476	13.7142	12.3821	10.7999	16.4152	12.4297	15.7644	13.4964	15.5079	12.4593	12.9298	12.8976	19.3756	15.7081	16.1718	10.427	18.1147	14.5379	16.2523	19.8627	15.275	14.7331	12.4139	16.0929	15.0201	19.339	16.3541	14.4194	17.9254	14.9965	13.8927	12.8955	12.7179	13.9007	14.1703	17.7636	12.8326	16.0105	14.3861
Valine2	1.0765	1.0419	11.0361	12.1738	11.9393	12.7882	11.9085	10.9	14.7281	11.4005	11.1833	10.8443	9.13914	8.33681	12.4988	10.6897	12.3361	10.2821	12.6523	10.6044	10.5101	10.2353	15.1608	12.6483	13.1609	8.05257	15.1477	11.5586	13.5307	16.2712	12.6742	11.8327	10.0306	12.8029	12.5152	15.9428	13.1709	11.2689	14.029	12.3004	9.64292	9.92845	10.444	10.733	11.1734	13.9119	9.89871	13.137	10.9747
Valine3	2.2912	2.2597	5.35566	4.81641	4.96143	5.18025	4.83661	4.59512	5.00048	5.7994	4.44626	5.30746	5.01998	5.70272	5.48985	4.41015	5.08329	5.37293	6.81126	4.5003	5.64399	4.45861	4.80978	4.94627	4.98021	3.98954	4.7153	4.15328	5.24103	5.39698	4.49278	4.32736	4.48744	4.22169	4.19326	4.82623	4.63703	3.86876	5.2044	4.89799	4.74088	3.99747	4.40003	4.26201	4.24231	4.33338	3.98674	4.58456	4.92685
Valine4	2.3026	2.2958	1.19435	1.07998	1.0396	1.0435	1.08411	0.975911	1.23373	0.990369	1.13774	1.26969	1.09343	0.883362	1.27967	0.966309	1.16843	0.969342	1.3789	0.949667	1.30614	1.08381	2.47739	1.41766	1.33003	1.68477	1.29673	0.908922	1.32195	1.47044	1.20835	1.23788	1.01119	2.48312	1.73197	1.0785	1.00166	1.2315	1.13567	1.13053	2.23838	1.13882	1.04896	1.2717	1.05565	1.48232	1.15267	1.41187	1.09027
Valine5	3.6409	3.6231	5.06689	5.23805	5.98969	5.71019	5.97797	5.69181	6.92316	5.46175	5.4375	5.83197	4.67956	3.93012	5.75138	5.25274	5.4044	4.79278	5.92453			4.9033	6.77345	5.62556		4.93732	6.45056	6.00512	5.0991	6.37922	4.34355	4.317	3.90182	4.64551	4.3689	5.16465	4.37658	5.85719	5.98316	5.32407	4.84615	5.0034	5.33178	5.11308	5.17202	6.59434	5.18791	6.1618	5.27629
VDL_2 _aliphatic chain	1.3306	1.2748	134.115	104.374	104.2	129.634	100.33	89.8845	50.4666	154.574	92.3126	82.2833	119.28	168.995	101.842	98.715	102.185	151.311	106.458	107.941	79.8952	123.788	77.115	145.965	99.6099	102.024	97.5066	112.785	150.929	94.218	172.651	129.571	156.939	109.902	140.348	167.813	156.818	73.4996	123.92	147.503	130.652	118.199	135.163	145.22	130.849	76.572	109.636	83.8302	135.958
Xanthurenate	7.1011	7.0694	2.64386	2.71443	3.03563	2.66728	3.07342	2.81921	3.52492	2.39327	2.6569	3.0324	2.59784	2.14762	2.63307	2.98012	2.98516	2.38333	2.86828	2.42824	3.36576	2.48586	3.23805	2.39591	3.0197	2.70274	3.13318	2.97127	2.18697	2.4405	1.32981	1.82049	1.57903	2.18133	2.0418	1.76912	2.22506	3.01989	3.02178	2.41674	2.44139	2.64335	2.94721	2.24164	2.28269	2.82969	2.85137	3.05848	2.65759
[truncated: 51 more columns]

## Sheet: FP-QQ
Code	Integration limits		PF2	PF5	PF8	PF12	PF15	PF18	PF21	PF24	PF27	PF30	PF34	PF37	PF40	PF43	PF46	PF49	PF52	PF56	PF59	PF62	PF65	PF68	PF71	PF74	PF78	PF81	PF84	PF87	PF90	PF93	PF96	PF100	PF103	PF106	PF109	PF3	PF9	PF16	PF25	PF31	PF38	PF47	PF53	PF60	PF69	PF75	PF82
Class	To(f1)	From(f1)	Control_sano	Control_sano	Control_sano	Control_sano	Control_sano	Control_sano	Control_sano	Control_sano	Control_sano	Control_sano	Control_sano	Control_sano	Control_sano	Control_sano	Control_sano	Control_sano	Control_sano	Control_sano	Control_sano	Control_sano	Control_sano	Control_sano	Control_sano	Control_sano	Control_sano	Control_sano	Control_sano	Control_sano	Control_sano	Control_sano	Control_sano	Control_sano	Control_sano	Control_sano	Control_sano	Controlador	Controlador	Controlador	Controlador	Controlador	Controlador	Controlador	Controlador	Controlador	Controlador	Controlador	Controlador
TSP	0.017	-0.0185	706.913	584.554	719.044	713.838	694.782	700.846	812.101	569.991	524.894	630.598	668.356	615.398	599.01	598.166	578.085	587.189	716.291	341.241	618.632	542.51	665.015	599.489	552.809	594.847	580.1	615.608	555.303	541.923	516.01	620.329	505	537.641	623.596	527.063	599.915	824.732	930.921	890.6	797.29	679.908	714.017	511.809	469.895	537.568	610.264	643.727	619.484
Unknown14	0.8459	0.8277	0.461012	0.401641	0.439014	0.455657	0.70649	0.981586	0.668588	0.5158	0.449056	0.516732	0.419651	0.338124	0.366746	0.274546	0.233178	0.328061	0.0964217	0.306816	0.235888	0.262916	0.301067	0.369954	0.113294	0.176905	0.527151	0.247417	0.24925	0.329407	0.231789	0.430102	0.739356	0.600447	0.457996	0.696605	0.255431	0.339908	0.396766	0.481902	0.71982	0.450896	0.316681	0.297754	0.186416	0.221413	0.297539	0.666779	0.368952
2-hydroxybutyrate	0.8759	0.846	0.679331	0.658904	0.438986	0.502291	0.602084	0.614413	0.596468	0.628289	0.473463	0.640981	0.514956	0.541317	0.505311	0.417904	0.12902	0.421681	0.264064	0.345897	0.321165	0.1012	0.0977631	0.0263225	-0.0701346	-0.013391	0.0259677	0.0569861	0.0169615	0.0238802	-0.0582647	0.0541174	0.0644389	0.0642935	-0.00658603	0.101128	0.026859	0.268057	0.399456	0.35603	0.296303	0.326956	0.435636	0.0501496	0.019002	-0.0618947	0.0364627	0.0674383	0.0763509
Unknown22	0.8872	0.883	0.12092	0.154336	0.103083	0.144444	0.15881	0.154204	0.166924	0.167108	0.146444	0.187721	0.155246	0.183187	0.159925	0.119595	0.127919	0.163299	0.263472	0.0923822	0.11891	0.0317399	0.125042	0.104591	0.0747585	0.108086	0.0793672	0.0855016	0.107957	0.101835	0.11348	0.0843618	0.128146	0.123063	0.0671036	0.128681	0.0905619	0.0933296	0.135005	0.146011	0.192702	0.13631	0.0940689	0.130552	0.117017	0.0589138	0.0810952	0.0991087	0.0929281
Unknown21	0.8953	0.8871	0.646609	0.917924	0.499623	0.543168	0.60788	0.753552	0.718519	0.804389	0.434851	0.658077	0.565004	0.546833	0.534867	0.456991	0.585509	0.773917	1.80698	0.429192	0.4158	0.263969	1.01998	0.703699	0.591961	0.906068	0.543077	0.47365	0.870805	1.03597	0.654972	0.662906	0.594028	1.04753	0.733161	0.687408	0.70361	0.511666	0.617187	0.794084	0.957198	0.669732	0.4162	0.764616	0.844688	0.504179	0.561089	0.653562	0.559426
Unknown20	0.8998	0.8951	0.333341	0.329602	0.2537	0.260282	0.266108	0.338353	0.285242	0.317975	0.245894	0.315631	0.280979	0.325403	0.242878	0.219261	0.266696	0.378032	0.33634	0.224462	0.208427	0.122624	0.301588	0.227484	0.20855	0.263064	0.201716	0.212197	0.268553	0.273251	0.279136	0.236753	0.287354	0.299923	0.241226	0.343029	0.224222	0.239869	0.298809	0.248831	0.355759	0.267111	0.190402	0.297421	0.307319	0.195639	0.212729	0.244516	0.151348
Unknown19	0.9057	0.8995	1.05208	1.55876	0.727209	0.749291	0.866883	1.19586	1.16298	1.30818	0.635664	0.909144	0.766009	0.733351	0.701782	0.56763	0.911289	1.32116	1.16745	0.706073	0.642964	0.445013	1.7223	1.20684	1.07484	1.66424	0.95829	0.730959	1.50262	1.87507	1.11122	1.17355	0.965575	1.84628	1.28121	1.08905	1.19891	0.803529	0.933497	1.24506	1.42051	0.98292	0.464194	1.26346	1.43091	0.871074	0.930656	1.18077	0.939633
Unknown18	0.9125	0.9054	0.592272	0.675246	0.447426	0.538353	0.621296	0.73494	0.563344	0.74631	0.443535	0.584717	0.482791	0.578952	0.467168	0.425388	0.511371	0.79109	0.49397	0.521113	0.462412	0.0758812	0.414387	0.226863	0.145844	0.288663	0.181794	0.183328	0.262327	0.307139	0.257632	0.26746	0.263735	0.336095	0.218708	0.299138	0.215745	0.254844	0.273193	0.308795	0.406924	0.275945	0.227532	0.340804	0.375439	0.177172	0.207516	0.25104	0.163467
Unknown17	0.9255	0.9122	1.07878	1.37336	0.784457	0.90036	1.03685	1.26051	1.07576	1.373	0.874322	1.11289	0.956347	1.03731	0.872607	0.789387	0.885628	1.28513	0.86025	0.854681	0.714139	0.162942	1.12321	0.662513	0.485274	0.842195	0.477779	0.395648	0.698018	0.935017	0.663329	0.642058	0.583098	1.00927	0.588156	0.703667	0.599802	0.604965	0.691718	0.809677	1.12721	0.722925	0.551739	0.724868	0.839057	0.544372	0.514267	0.612795	0.473765
Unknown16	0.9329	0.9254	1.53139	1.28894	1.31328	1.47295	1.26421	1.23789	1.66039	1.49742	1.16049	1.06706	1.1702	1.31786	1.08792	0.998141	1.28421	1.43087	1.28765	1.33411	0.882652	0.771919	1.72697	1.51086	1.4194	0.77926	1.25904	1.12169	1.3366	1.46026	1.72791	1.11668	1.23397	0.910994	0.962676	2.08206	1.3668	1.13834	1.74554	1.53208	1.28759	1.21171	1.05524	1.15307	1.0868	1.26007	0.999764	1.24513	0.940389
Isoleucine_leucine2	0.949	0.9326	4.4239	3.89137	3.92941	4.34814	3.92356	3.63296	4.72223	4.31347	3.45168	3.37723	3.69888	3.87152	3.41531	3.21683	4.01573	4.28765	4.10109	4.0982	2.84204	2.59441	5.48524	4.53068	4.30653	2.73765	4.11425	3.57936	4.50516	4.5615	5.42642	3.71696	4.13503	2.90307	3.4124	6.59692	4.2939	3.6286	5.62723	4.86279	4.28241	3.80601	3.62461	4.11005	3.8213	4.12121	3.12738	4.05312	3.10618
Leucine	0.98	0.9486	23.3779	23.3499	25.6712	26.1496	24.5559	19.9207	27.5307	25.3307	17.8259	16.3329	20.0591	20.8332	18.6635	17.3335	21.3925	21.1951	23.3711	22.5553	16.7228	15.8073	29.3564	25.025	24.9295	14.9163	23.2611	24.1816	25.6169	26.0558	28.5767	20.9822	21.8299	17.1764	19.9465	35.2275	25.5137	24.4152	32.0156	28.6133	21.312	20.665	20.4014	20.8312	19.9638	22.0819	17.527	24.0978	19.4456
Unknown15	0.984	0.9806	1.60794	1.45528	1.31351	1.60618	1.37314	1.20913	1.64175	1.44513	1.14063	1.03697	1.06628	1.3347	1.1943	1.01548	1.1317	1.16095	1.33098	1.00754	0.85961	0.94896	1.64191	1.59182	1.26125	0.848775	1.21362	1.19124	1.4863	1.3674	1.49461	1.18836	1.07524	1.30166	0.99066	1.46992	1.74239	1.40018	1.72405	1.57789	1.74155	1.37688	1.37628	1.13483	1.04488	1.18814	1.06684	1.25089	1.16045
Valine1	1.0034	0.9838	21.2469	19.1655	18.3419	21.7426	19.2481	16.5859	21.8258	21.2073	15.1323	13.8437	15.1726	16.2618	17.0508	14.5538	16.8586	17.706	20.5132	14.9611	13.1493	14.6245	21.576	21.2501	20.4609	11.8946	19.7431	17.7074	21.6733	20.736	21.1194	17.8835	15.0665	14.9169	18.4635	25.2641	20.4217	18.4173	25.3957	24.1265	17.2048	16.9043	17.2732	17.0245	15.5687	18.3007	14.5341	18.0839	16.8264
Isoleucine	1.0229	1.0034	7.3222	6.25967	6.30041	7.1111	6.04146	5.66902	7.90263	7.0832	4.80421	4.46662	5.13219	5.42609	4.73618	4.48047	5.29673	5.59043	5.60748	5.5318	3.68412	3.65864	7.72478	6.92257	6.68843	3.56524	5.87568	4.94524	6.25485	6.9105	7.60435	5.03961	5.44607	4.11311	4.60087	8.99883	6.22194	5.80831	9.19684	7.93764	5.57367	6.0113	5.19743	5.21835	4.93079	5.46688	4.51567	5.52882	4.54035
Valine2	1.0555	1.0326	19.0661	17.225	16.4045	19.3283	16.9689	14.7827	19.2213	19.4623	13.4146	12.3361	13.3794	14.5383	15.1408	12.9181	16.527	17.4826	20.0626	14.7656	13.0527	14.4538	20.7705	20.6486	20.0142	11.494	19.3905	17.2219	21.0471	20.2198	20.7224	17.5586	14.8926	14.3189	18.0406	25.0656	19.5248	16.3272	22.8135	21.3494	14.6575	14.9266	15.016	16.4829	15.0533	18.1571	14.1247	17.7447	16.3948
Isobutyrate	1.0639	1.0552	1.10201	1.21077	0.781149	0.953864	1.04854	1.15871	0.98824	1.31043	0.746381	0.910717	0.762291	0.800557	0.806669	0.777894	0.746411	1.09999	0.882965	0.694763	0.744085	0.268042	0.514909	0.4641	0.447775	0.269527	0.363424	0.338732	0.45932	0.45115	0.555651	0.378493	0.417671	0.277349	0.280663	0.58235	0.349917	0.521449	0.557654	0.66435	0.507904	0.363498	0.606654	0.474664	0.378422	0.373276	0.327496	0.362955	0.411127
Unknown24	1.0954	1.0643	3.06577	3.3591	3.40545	2.8731	3.43332	3.2843	3.0554	3.0651	2.06643	2.81768	2.15559	2.25965	2.22738	2.17242	1.90846	2.42577	2.76445	1.53245	1.9079	0.723219	2.10819	2.30241	1.77437	2.34069	2.33157	1.97497	4.02862	2.84096	3.82124	4.09986	3.40293	3.88391	3.09105	4.22016	3.96409	2.90081	3.32035	3.05279	2.68804	2.26203	2.16133	2.19265	1.7011	1.26667	2.07158	2.90523	2.82553
2_oxoisovalerate	1.1135	1.0952	0.550734	0.43301	0.353066	0.328227	0.507645	0.50167	0.605666	0.402857	0.543882	0.626278	0.316813	0.417445	0.41347	0.413646	0.090058	0.193032	0.0357212	0.164056	0.170657	-0.0265737	0.303841	0.271276	-0.107236	-0.0165035	0.0998108	0.115945	-0.0207641	-0.142349	0.758176	0.218484	0.593308	0.0298201	-0.471607	0.750307	0.0432356	0.385503	0.535369	0.539681	0.727754	0.656917	0.606418	0.657623	0.213937	0.16786	0.168547	0.110297	0.151899
Unknown23	1.1358	1.1162	0.59937	0.519563	0.368833	0.324276	0.611237	0.559284	0.68997	0.393392	0.965678	0.970526	0.642011	0.798227	0.898956	0.84323	0.218761	0.203933	0.063868	0.026248	0.150656	0.515251	0.835884	0.778224	0.151514	0.526725	0.874363	0.582034	0.56975	0.285396	1.45013	1.05167	1.3947	0.749351	0.0706951	1.7354	0.490787	1.17015	1.37864	1.42294	2.2908	1.44946	1.32505	1.15213	0.93027	0.837148	0.746756	0.694514	0.585359
Isopropanol	1.1589	1.1358
Ethanol	1.2064	1.1668
3_hydroxybutyrate2ov1	1.2144	1.2064	1.68272	1.55976	2.53585	2.63803	1.55476	1.82068	1.34956	1.73169	1.3639	6.30774	3.34964	1.50005	1.46137	1.28084	1.23695	2.38314	2.61081	0.768135	0.966897	0.849257	5.45792	2.07543	1.9798	5.28754	2.52815	2.43931	3.39878	2.97592	3.0478	3.8112	3.04456	11.5133	8.45777	3.26028	3.76908	2.40938	2.4719	2.29552	5.25341	2.55611	1.36413	2.3559	1.41096	1.11221	1.8391	3.29414	2.84442
3_hydroxybutyrate2ov2	1.2233	1.2144	1.19415	1.25133	1.44299	1.28778	0.902798	0.984165	0.681875	0.899733	1.10376	1.06723	1.14578	1.05699	0.783922	1.00008	0.959571	0.823982	2.00967	1.1927	0.834123	0.857113	0.940759	1.03833	1.06434	1.44076	1.22617	1.26314	1.68792	1.61692	1.30194	1.76501	1.7813	2.53593	2.82426	1.25284	2.09536	1.19933	1.3202	1.16145	1.35554	0.885567	0.696575	0.802646	0.848339	0.667946	1.26492	1.35604	1.77042
3-Hidroxyisovalerate	1.2346	1.2232	1.16188	1.2692	1.36788	1.259	0.947944	1.07961	0.713773	0.840295	1.11717	0.896575	1.06277	0.965129	0.774674	0.951131	0.923476	0.746346	1.41362	1.25138	0.835063	0.809966	0.78953	0.932399	0.99264	1.16256	1.03909	1.12128	1.47055	1.39757	1.10254	1.4741	1.62866	2.04734	2.22611	1.07515	1.77374	1.12828	1.21222	1.04998	1.14973	0.857428	0.690171	0.820698	0.84101	0.612922	1.11545	1.19345	1.57219
Unknown_singlet1	1.2577	1.2348	1.4512	1.19405	1.52161	1.57464	1.26488	1.306	1.15001	1.17285	1.42825	0.928596	1.0302	1.21943	0.917655	0.951774	0.678784	0.842199		0.817879	0.497251	0.437404	1.16333	1.06201	0.938277	1.08983	1.0986	1.01378	1.47578	1.28614	1.32111	1.49166	1.35719	1.85013	2.26421	1.53358	1.52126	1.36254	1.77858	1.47923	1.58177	0.966585	1.10877	0.814532	0.56694	0.855279	0.848351	0.845909	1.5471
Unknown_singlet2	1.2755	1.2577	1.42404	1.30447	1.42657	1.50091	1.362	1.37247	1.47933	1.4285	1.80411	1.15305	1.1492	1.47155	1.07829	1.12929	0.676644	0.703944	2.59113	0.767864	0.519488	0.593337	1.12547	1.05162	0.638661	0.664135	1.03435	0.852272	0.939425	0.890522	1.22158	1.02667	1.04724	1.10792	1.24096	1.43667	1.1792	1.26655	1.77716	1.4352	1.88763	1.28521	1.54023	0.780069	0.535143	0.66758	0.778254	0.850007	1.00873
Unknown25	1.3065	1.2753	3.87101	4.04267	4.07728	3.88266	3.96597	4.13869	3.9327	3.10023	8.38859	4.28877	4.35778	5.66308	4.27181	4.34561	2.23402	1.81742	2.45128	3.09341	2.71676	2.29301	2.41706	1.99129	1.08126	1.63696	2.25226	2.30631	2.32685	1.77388	3.72624	3.87196	3.87707	4.07197	3.38662	4.14229	3.37639	3.72403	4.05956	3.6827	7.4243	4.16554	4.7518	2.04791	1.57768	1.72842	1.85032	1.9508	2.12365
Lactate1	1.3627	1.3065	292.959	375.618	298.428	334.655	276.005	316.585	219.723	226.101	353.815	277.213	348.285	274.365	228.829	317.208	298.071	211.254	186.836	450.013	289.368	269.547	153.002	210.521	231.69	149.245	194.111	226.424	224.191	269.205	209.033	208.394	325.468	251.646	212.492	157.04	290.283	279.052	175.976	214.213	251.275	292.04	222.56	196.63	266.122	175.524	258.664	311.012	208.635
Unknown26	1.3834	1.3625	1.76938	1.87002	1.84217	2.10181	1.29338	1.46017	0.945037	1.37305	1.98089	0.999464	1.63962	1.65858	1.22623	1.56966	0.912216	0.675436	0.644512	1.01537	0.352809	1.04335	0.287567	0.652548	1.0333	0.799297	0.725511	0.791832	0.824965	1.19297	0.428652	0.671943	0.899203	0.819282	1.13935	0.325828	1.08434	1.55641	1.42682	1.37722	1.58866	0.81891	0.740001	0.501547	0.683174	0.443183	0.931039	1.04609	1.19289
Unknown27	1.4467	1.4271	3.13437	3.46536	3.41894	3.45113	3.11092	3.15298	2.87496	2.85413	3.31324	2.315	2.89431	3.13347	2.24022	2.75288	2.60027	2.10499	1.7089	3.50682	2.15398	2.14343	2.31054	2.31739	2.2936	1.33407	2.31707	2.45748	2.72229	2.54855	2.21953	2.22162	2.48413	2.25127	2.33252	2.5907	2.94839	3.16273	3.39403	2.83509	3.18064	2.79633	2.37686	2.11393	2.39572	1.99424	2.39299	2.91651	2.39461
Isoleucine_lysine	1.4544	1.4466	1.22432	1.19391	1.29403	1.28936	1.27058	1.16241	1.25928	1.17536	1.18922	0.828734	0.892861	1.22184	0.88343	0.946543	0.917988	0.816953	0.724086	0.981933	0.606442	0.631419	1.11677	1.00019	0.92542	0.507543	0.95283	0.95311	1.17152	0.954428	0.948961	0.845958	0.682691	0.714839	0.885802	1.3257	1.08281	1.18914	1.6554	1.29205	1.27186	1.08358	1.01808	0.845366	0.872238	0.879573	0.835753	0.990123	0.945049
Lysine_ov1	1.4593	1.4543	0.763047	0.763142	0.830241	0.807132	0.848251	0.714576	0.817639	0.755829	0.824266	0.523474	0.611838	0.836878	0.584191	0.624796	0.583802	0.539337	0.516237	0.613305	0.399156	0.410566	0.672103	0.867931	0.838558	0.757216	0.771193	0.824025	0.932159	0.84849	0.553358	0.534251	0.401977	0.458541	0.523188	0.783163	0.676409	0.798496	1.11103	0.779038	0.853399	0.672064	0.744506	0.508737	0.533916	0.574092	0.845727	0.795437	0.801373
Lysine_ov2	1.4681	1.4593	1.66595	1.6742	1.64728	1.71667	1.75946	1.53099	1.70372	1.60878	1.90878	1.19173	1.44596	1.98637	1.4265	1.46001	1.47005	1.35901	1.24384	1.46602	0.985397	0.909482	1.5946	1.30869	1.21244	0.764916	1.28483	1.286	1.42889	1.22224	1.34905	1.18399	1.0067	0.920474	1.07565	1.63044	1.42842	1.63968	2.1788	1.7656	1.72602	1.46767	1.7891	1.23948	1.22902	1.45167	1.10973	1.25367	1.22226
Alanine	1.4995	1.4678	45.1694	49.6088	39.1797	47.7673	55.4728	42.8962	41.3647	35.7575	43.3141	25.0087	36.4577	45.345	30.635	34.0122	42.0144	39.3527	37.7223	35.5102	29.787	39.0504	30.1437	36.8425	41.5179	40.686	40.0662	47.8217	35.7812	33.2712	43.9901	48.5052	38.3225	27.9935	34.7842	34.8063	52.8244	45.0675	50.9911	45.4176	26.1536	42.7046	45.1772	27.415	30.9577	35.9578	38.9274	36.422	45.8002
Lysine_arginine_leucine1.1	1.6752	1.6376	4.8867	5.10952	4.78412	4.75416	5.27286	4.43284	5.53364	4.72961	4.92209	4.9195	5.5501	4.94139	5.42773	4.47888	3.81557	2.81281	3.7832	2.10467	1.68222	2.13433	3.77667	2.31678	2.29575	1.87203	3.71537	1.92389	3.28395	3.65865	2.72828	2.24867	1.40647	2.40401	1.86754	3.96399	2.27758	4.1785	5.86312	4.62744	4.82759	4.3035	4.47986	3.05213	2.42419	2.71632	2.40071	2.73672	2.26465
Lysine_arginine_leucine1.2	1.6925	1.6755	2.54901	2.49384	2.57113	2.66188	2.56209	2.1633	2.75403	2.66203	2.20536	1.9392	2.2998	2.35652	2.15774	1.96521	1.73195	1.55233	1.57233	1.70471	0.933639	0.903336	2.23436	1.70807	1.59508	0.8133	1.82863	1.51002	1.83073	2.01172	2.01555	1.4014	1.22409	1.22899	1.24496	2.54121	1.64366	2.39907	3.30641	2.85043	2.23608	2.04764	2.02744	1.61018	1.46288	1.6503	1.10493	1.69804	1.23318
Lysine_arginine_leucine1.3	1.711	1.6926	4.06646	3.89549	4.32377	4.27198	4.12882	3.39647	4.5118	4.2859	3.28029	2.94009	3.47964	3.85057	3.27529	3.12331	3.16084	2.87787	2.85216	3.30827	2.20435	2.00229	4.12527	3.22651	3.14603	1.57028	3.3349	3.23629	3.64181	3.52289	3.57256	2.78399	2.43716	2.31543	2.63539	4.68509	3.29323	4.01855	5.56095	4.45794	3.40794	3.38791	3.24222	2.98027	2.7544	3.0678	2.2727	3.30944	2.63832
Lysine_arginine_leucine1.4	1.7222	1.7112	4.09004	3.93667	4.29281	4.10624	4.09968	3.60135	4.59332	4.25218	3.08673	2.91925	3.24509	3.78913	3.03632	3.13428	3.49954	3.23484	2.87278	3.60383	2.69562	2.46762	4.47553	3.5519	3.40284	2.00844	3.77728	3.63119	4.44379	3.7985	3.44395	3.27287	2.48741	2.93881	3.34833	4.72508	3.97067	4.13186	5.71643	4.34796	3.37532	3.59352	3.13462	3.21458	3.12421	3.3116	2.90155	3.83957	3.4156
Lysine_arginine_leucine2.1	1.7377	1.7224	7.01707	6.90575	7.47123	7.16478	7.1613	6.35033	7.89971	7.33631	5.34179	5.00376	5.69187	6.44675	5.33645	5.48682	6.49527	5.99988	5.43652	6.48224	4.99412	4.63157	8.06242	6.41897	6.2631	3.98013	6.8265	6.69157	7.96878	7.03283	6.42327	5.92189	4.62983	5.41077	6.23437	8.57335	7.14831	7.11564	9.90324	7.78535	5.8961	6.30252	5.52755	5.72617	5.72087	5.88524	5.33069	6.97342	6.11612
Lysine_arginine_leucine2.2	1.7527	1.7379	4.72077	4.82728	5.18693	5.04519	4.90042	4.38372	5.40494	5.18816	3.77481	3.55701	3.98843	4.49287	3.74615	3.77484	4.37156	3.87875	3.85578	4.52022	3.41484	3.25469	5.59634	4.35338	4.20744	2.75195	4.72299	4.65295	5.51511	4.87808	4.45792	3.87815	3.21171	3.81852	4.27297	5.76532	4.74459	4.76591	6.85627	5.5226	4.44323	4.31444	3.94088	3.82395	3.74129	3.97839	3.69503	4.68181	4.16736
Lysine_arginine_leucine2.3	1.7651	1.7529	2.10896	2.4448	2.63118	2.48364	2.31078	2.03035	2.65259	2.40384	2.10865	1.94065	2.19998	2.26463	2.14371	1.96919	2.2327	1.60384	2.44191	2.19138	1.61934	1.77761	2.78076	1.89734	1.9157	1.44004	2.43159	2.1891	2.6841	2.41763	2.00692	1.65996	1.51349	1.86975	1.9429	2.62115	1.93267	2.1663	3.20519	2.71898	2.5345	2.21574	2.15156	1.89714	1.5791	1.87188	1.79431	1.92687	1.84445
Lysine_arginine_leucine2.4	1.786	1.7653	1.3891	1.86383	2.14894	1.86928	1.73059	1.46741	1.97843	1.70052	1.92725	1.78519	1.88639	1.86738	2.05912	1.67852	1.41021	0.489868	2.20132	1.361	1.03194	1.22085	1.86511	0.941373	0.833114	0.761148	1.71518	1.33112	1.83938	1.40038	0.938097	0.766353	0.704693	1.1088	0.963984	1.43163	0.672977	1.5902	2.40857	2.13422	2.31269	1.82784	1.94004	1.26318	0.592518	1.06109	1.06547	0.680406	0.903
Unknown1.1	1.8047	1.7862	0.422542	0.509773	0.650943	0.583373	0.456096	0.489324	0.509772	0.638608	0.591812	0.351715	0.461188	0.619643	0.579482	0.432899	-0.162133	-0.602443		0.161438	-0.0685941	-0.235666	0.0530529	-0.19619	-0.43971	-0.441298	0.0148635	-0.0339552	-0.0298027	-0.28374	-0.290565	-0.135726	-0.370851	-0.083711	-0.200616	-0.302916	-0.502392	0.390076	0.78226	0.677407	0.645203	0.374678	0.468629	-0.0977234	-0.382793	-0.162889	-0.388485	-0.48647	-0.389309
Unknown1.2	1.8165	1.8049	0.4065	0.447904	0.613883	0.593735	0.529952	0.507219	0.482914	0.524091	0.525893	0.349518	0.407504	0.49769	0.394146	0.426895	0.0134933	-0.225452	0.309813	0.328593	-0.0770428	-0.0761702	0.156237	-0.0480441	-0.243702	-0.204893	0.0922329	0.0266204	0.0640642	-0.0981566	-0.155968	-0.0617046	-0.160621	0.0151453	-0.0107753	-0.184178	-0.251894	0.271926	0.546517	0.566966	0.500362	0.305986	0.374114	-0.0601557	-0.13755	-0.0699623	-0.191299	-0.233999	-0.181687
Unknown1.3	1.8286	1.8169	0.569225	0.588498	0.844667	0.936888	0.793036	0.719743	0.703741	0.673515	0.733327	0.525144	0.605133	0.78474	0.661966	0.538206	0.201451	-0.049653	-0.104263	0.601293	0.0546389	0.163267	0.403223	0.128651	-0.0441191	-0.0320321	0.296176	0.261006	0.340858	0.121238	0.0618516	0.0557278	0.0765551	0.204786	0.218014	0.0357716	-0.0144142	0.379953	0.866258	0.786036	0.756044	0.563708	0.628548	0.0267467	-0.0217416	0.145774	0.00562552	-0.0318285	-0.00801092
Unknown1.4	1.8409	1.8288	0.594581	0.664444	0.966399	1.00645	0.880737	0.868019	0.85132	0.791228	0.804906	0.64553	0.757102	0.851168	0.801836	0.656	0.267262	0.0465822	-0.00731185	0.671978	0.0966887	0.219549	0.483509	0.197916	-0.00634254	0.0364571	0.378371	0.329912	0.398219	0.132369	0.12105	0.0838248	0.139546	0.296362	0.304194	0.061643	0.0637582	0.415009	0.985551	0.883166	0.794945	0.689037	0.705722	0.040272	0.0222126	0.153879	0.0512456	0.00782696	0.036142
Unknown2.1	1.853	1.8409	0.517887	0.612013	0.892309	1.03683	0.974642	0.971287	0.703231	0.796569	0.772381	0.609013	0.791861	0.794344	0.76252	0.565915	0.252914	0.0326068	-0.0678376	0.54265	0.0498746	0.164107	0.315611	0.121188	-0.0624151	-0.0158383	0.285027	0.239711	0.278229	0.00885495	0.0405918	0.0625328	0.00598109	0.212599	0.233359	-0.0319724	-0.0402879	0.453248	0.874698	0.813331	0.80519	0.682799	0.744772	-0.00989135	0.0102943	0.0411704	-0.0216199	-0.0463041	-0.0556774
Unknown2.2	1.864	1.8531	0.575375	0.617744	0.909264	0.927924	0.910807	0.853809	0.750212	0.737884	0.757263	0.571653	0.726838	0.78453	0.771688	0.567081	0.257331	0.116581	-0.00172252	0.443381	0.132465	0.211756	0.368312	0.149037	-0.0478209	0.0618342	0.298972	0.319088	0.283343	0.010601	0.0416421	0.181417	-0.00306235	0.284765	0.26581	0.078336	0.0767714	0.453881	0.926447	0.867758	0.724708	0.649418	0.727792	0.139165	0.052111	0.0633883	0.0199804	0.0398818	0.0052525
Unknown2.3	1.8752	1.864	0.865778	0.887965	1.15465	1.18739	1.31185	1.14211	0.984087	0.991638	0.908345	0.706158	1.00041	0.954527	0.962401	0.688745	0.461924	0.376065	0.123868	0.528889	0.28478	0.351642	0.568226	0.344259	0.115271	0.176704	0.481488	0.43688	0.507391	0.142547	0.187056	0.374538	0.042446	0.4078	0.43611	0.313162	0.271772	0.686702	1.18672	1.00884	0.900286	0.863496	0.875413	0.294137	0.203749	0.173207	0.166641	0.26448	0.169644
Citrulline1	1.8872	1.8751	1.50946	1.46612	1.78778	1.72571	1.94084	1.69415	1.63151	1.57542	1.34921	1.2148	1.46635	1.55033	1.4219	1.2185	1.08028	0.929551	0.609337	1.0596	0.8234	0.838622	1.32367	0.961384	0.596252	0.5697	1.08845	1.07302	1.23247	0.685461	0.712409	0.985062	0.384056	0.993898	1.00872	1.03501	0.996606	1.31163	2.12047	1.577	1.48596	1.51233	1.37074	0.842738	0.7432	0.689559	0.704624	0.912209	0.762023
Lysine_arginine	1.9161	1.8875	8.95428	8.20439	8.8318	8.33528	9.20255	8.27046	9.56307	8.6037	7.07364	6.73336	7.3327	8.32304	7.02596	7.08886	8.15573	7.50412	5.54499	7.43583	6.1967	6.02048	9.12318	6.9186	5.74104	4.34195	7.86543	7.22595	8.91107	6.93575	6.27625	7.15626	3.99498	6.6135	7.12388	8.94225	8.3174	7.96487	11.7643	8.5086	7.36341	7.9332	6.95609	6.12262	6.37758	6.31245	6.37182	8.22223	6.96934
Acetate	1.9268	1.9161	12.6191	14.7605	11.264	10.4574	11.6529	11.7329	11.698	15.2127	7.19433	7.52742	7.86426	8.13996	6.94838	8.29544	9.59395	11.1118	14.3346	11.8697	9.54012	5.22365	6.56726	3.80207	3.89592	4.70335	4.58284	4.00646	4.9493	3.78946	3.73725	4.46513	2.82203	3.65518	4.66347	4.95808	4.12888	5.00856	6.60152	5.75405	6.6664	4.13774	4.96861	3.55944	3.7068	4.38275	4.42105	5.04073	3.8975
Unknown28.1	1.9358	1.9269	2.11262	1.97873	2.16603	2.23511	2.21068	2.05268	2.30067	2.21779	1.94226	1.71211	1.9038	2.1399	1.86734	1.90105	2.31067	1.91842	1.3388	2.41369	1.5761	1.6611	2.26261	1.56358	1.40317	1.18453	1.99905	1.77168	2.08342	1.78835	1.5349	1.50392	1.19208	1.62565	1.87518	1.89949	1.82481	1.58306	2.66539	2.03621	1.74599	1.80451	1.72203	1.19129	1.44684	1.66524	1.58	1.98154	1.52903
Unknown28.2	1.9529	1.9359	1.95451	2.09298	2.76991	2.8028	2.47888	2.35605	2.68041	2.40075	2.33586	1.81204	2.15407	2.47278	2.02813	1.99512	2.38593	1.80869	1.06743	3.16665	1.54273	1.87831	2.58235	1.77214	1.4407	1.18923	2.26088	2.20337	2.50359	1.95922	1.63889	1.26676	1.65747	1.95869	2.25947	1.61203	1.76832	1.64745	3.01777	2.70797	2.36299	2.03688	2.12357	1.1787	1.48978	1.88606	1.66728	1.81082	1.51124
Unknown28.3	1.9738	1.9531	1.83838	1.72755	2.22016	2.28507	1.98139	1.89079	2.32395	2.01416	1.91027	1.41902	1.74271	2.04815	1.59989	1.50962	1.38144	0.923784	0.480782	1.97636	0.920863	0.959433	1.68779	1.32913	0.546265	0.622651	1.39999	1.35121	1.69309	1.12149	1.1513	0.928853	0.902683	1.11355	1.28059	1.13313	1.02331	1.53428	2.59785	2.23429	1.9076	1.6474	1.62475	0.823096	0.827869	1.18048	0.742154	0.779082	0.671778
Glutamine_Glutamate1	2.0428	1.9736	18.1219	14.4382	21.4454	17.5195	18.1922	18.3415	24.7717	17.5377	14.6627	10.604	17.4208	18.8553	14.1681	11.6071	13.3894	10.7309	14.2282	12.7521	15.1623	7.83822	9.25447	16.6191	7.94988	15.2196	11.657	14.9623	15.736	8.76967	12.9431	12.615	10.9526	9.30202	10.7861	13.6583	13.7104	16.3594	24.1709	17.5418	15.0241	14.5015	14.2617	8.01321	8.27171	9.21688	9.6791	9.5242	11.3886
Glutamine_Glutamate2	2.1095	2.0428	17.3432	12.8376	22.7294	18.0796	20.1541	18.8527	23.8444	17.6502	15.5073	12.1856	17.9937	18.6574	13.2243	12.8555	14.8276	12.6421	15.2551	13.0648	18.2599	9.3658	7.80466	12.1423	6.13196	10.1316	8.08136	12.3733	10.383	5.38886	8.4098	8.68971	6.9856	7.62021	8.08501	8.93398	8.68055	12.0912	19.8831	13.0981	11.6731	11.0893	10.2773	8.84068	7.99809	8.1831	7.75934	7.80284	9.40838
Glutamine_methionine_ov1	2.1392	2.1096	10.2954	7.16807	10.0247	12.2524	10.596	11.0192	10.6405	8.07825	9.79909	7.83681	10.6328	11.3407	7.72492	10.441	13.3177	11.8821	8.73605	9.65935	10.1617	15.0697	17.093	13.7702	11.1595	19.0206	15.1795	16.9115	12.0539	11.9118	12.8455	13.9154	11.7851	12.9665	18.3415	14.7896	15.4282	11.5877	17.3931	14.853	15.8714	14.001	18.3965	8.93298	12.4321	16.6695	14.0164	14.9481	15.8425
Glutamine_methionine_ov2	2.1678	2.1391	9.61429	6.80439	8.53314	12.1634	10.0695	10.243	8.57433	6.87033	8.64129	6.45155	9.31871	9.22075	8.51949	9.41941	12.6072	10.727	7.8331	8.45434	7.34758	12.8416	17.1265	12.5672	10.2908	17.1374	14.9127	15.4667	11.4775	12.1291	14.0524	14.1462	12.3267	12.9974	18.3567	14.8278	15.743	13.1354	17.1101	15.1813	15.6609	14.2846	18.1395	8.83431	12.0235	15.5213	12.4038	14.2191	14.2889
Acetoacetate	2.2534	2.2233	4.16613	1.80802	3.69635	3.6529	2.55891	2.48952	3.2001	4.10632	2.75448	4.39427	3.89868	3.37758	2.85396	2.5271	1.79138	1.53916	4.83416	1.46697	1.01619	1.01602	2.7844								1.49493	2.2913	0.767474	4.07512	1.97839	4.24283	1.45919	3.00519	3.06777	2.44295	4.0194	2.77172	2.7593	1.40949	1.2091	1.08963
Valine3	2.2815	2.2533	4.12024	3.36825	3.42708	3.92654	3.4281	3.08418	3.76713	3.93563	3.01857	2.7093	2.8104	3.24742	3.26282	2.6907	3.11391	3.1304	2.77053	2.90167	2.45461	3.11551	4.59451	5.6852	5.50745	6.46375	5.2548	4.89067	5.98424	6.74318	3.9087	3.69328	2.32849	3.26656	3.9893	5.01657	3.66691	3.60448	4.75803	4.43402	3.82029	2.98797	3.37094	3.55747	3.17308	3.80109	5.02807	4.6856	4.76294
Valine4	2.2882	2.2814	1.02304	0.739089	0.719622	0.893308	0.750663	0.697072	0.833451	0.87934	0.675725	0.634453	0.600529	0.672481	0.71115	0.616894	0.723154	0.781979	0.633125	0.710649	0.612388	0.840378	4.88335	2.31849	1.46887	3.17772	1.69192	0.825354	2.00078	1.90981	2.44615	1.7977	1.38774	3.53823	3.35669	1.88337	1.24706	1.88452	1.55149	2.10169	3.6877	1.1058	1.03031	1.90443	1.30785	2.04581	1.34577	1.78498	1.18354
Valine_singlet	2.299	2.2882	1.30444	1.00857	0.958963	1.2494	1.01365	0.930798	1.12584	1.20536	0.89752	1.42982	1.0488	0.930541	0.854378	0.738437	0.896061	1.03088	0.611846	0.826173	0.689491	0.747339	1.78586	1.25714	0.98749	1.40507	1.20976	1.00288	1.44027	1.52921	1.04818	0.971233	0.609001	1.92253	1.55752	1.23721	0.889367	1.05447	1.27588	1.2221	1.52611	0.953179	0.777133	1.09354	0.912431	0.963973	0.897846	1.2036	0.946777
Glutamate_ov1	2.3066	2.2991	0.644955	0.424807	0.422614	0.551802	0.406992	0.430906	0.481031	0.502198	0.459115	0.941612	0.558212	0.40703	0.38546	0.290782	0.264803	0.418236	-0.00518064	0.285219	0.221244	0.197018	0.845296	0.379963	0.196784	0.733197	0.382299	0.323522	0.483726	0.599995	0.303143	0.328962	0.118458	1.28404	0.792951	0.328755	0.198322	0.458549	0.51398	0.506723	0.848345	0.444862	0.275	0.393676	0.260972	0.270928	0.271378	0.458323	0.251203
Glutamate_ov2	2.3202	2.3119	0.613253	0.409311	0.621376	0.653926	0.520894	0.532419	0.593145	0.549075	0.584012	1.35627	0.835374	0.582332	0.432347	0.333518	0.290963	0.492775	0.00246328	0.282942	0.311341	0.0598966	0.950863	0.269756	0.0133276	0.855488	0.212068	0.240874	0.325632	0.33973	0.172404	0.168905	0.0338883	1.77574	0.873741	0.110992	0.0132736	0.390847	0.448494	0.404628	1.11609	0.518529	0.260607	0.406153	0.186521	0.141243	0.117474	0.416466	0.151118
Unknown29	2.3311	2.3204	1.16186	0.851373	1.31374	1.25666	1.16768	1.17796	1.43976	1.16103	1.26133	1.94711	1.57907	1.40441	0.987145	0.821055	0.92777	1.01349	0.525676	0.690585	0.945561	0.372765	1.2412	0.832306	0.275724	1.49093	0.551777	0.853328	0.826534	0.671327	0.614403	0.570185	0.40936	2.24307	1.32237	0.559429	0.489869	0.899636	1.26167	1.02815	1.68323	0.998352	0.814824	0.699454	0.496156	0.44572	0.508271	0.787901	0.529135
Unknown30	2.352	2.3309	7.72124	5.80491	10.2548	8.10577	9.40616	8.66504	11.8478	8.3989	8.07469	6.10269	9.15665	9.29837	6.50972	6.3474	7.19796	6.46057	7.21856	5.95289	8.71843	3.87201	2.6099	6.80915	5.00558	6.73747	4.201	6.8542	5.27128	4.30977	3.96955	3.63371	3.27212	3.35542	3.38126	4.11743	3.59504	4.41576	8.67832	5.45528	4.51614	4.34842	3.69786	3.90909	3.36857	3.23108	5.15234	4.67784	5.59537
Unknown31	2.3696	2.352	10.4216	7.74065	15.1588	11.6349	14.5732	12.4869	16.9912	12.0498	10.976	8.63914	12.7481	12.1324	8.55529	8.93677	9.53364	8.89232	11.0734	8.33528	12.6934	5.65657	2.74403	6.63951	5.74232	4.39475	3.88875	7.21944	4.53473	3.61293	4.30317	3.72895	3.51543	3.76045	3.59625	4.45895	3.25752	4.30796	10.3511	5.79608	4.58366	4.69924	3.38706	5.87937	4.67731	4.02457	4.9559	4.89227	6.22402
Pyruvate	2.3891	2.3695	4.1693	3.32066	5.33814	4.50658	4.94796	4.49561	5.72951	4.31391	4.19706	3.36841	5.17802	4.89652	3.67643	4.44064	4.72948	3.63137	3.54342	3.22973	4.32516	5.33832	4.45053	7.37117	11.8634	9.18914	7.63087	5.68383	5.99899	9.24714	10.7701	13.1295	7.45248	6.5331	5.98281	6.6855	7.28276	14.4019	10.5548	12.5124	8.92706	8.59793	6.63696	9.0144	9.92034	9.84247	8.79018	4.94118	6.26065
3_hydroxybutyrate_3_ov1	2.4021	2.3892	1.52453	1.20887	2.30434	2.00773	2.22732	2.14958	1.93971	1.84208	1.19766	2.17606	1.73623	1.28862	1.04918	1.17134	0.921521	1.00415	0.720361	1.42323	1.31631	0.857334	1.46671	0.584638	0.105279	1.55097	0.525622	0.791739	0.649064	0.661131	0.338845	0.42594	0.314657	2.34659	1.29267	0.504234	0.49898	0.761766	0.982141	0.93618	1.77063	1.12945	1.21207	0.751198	0.583827	0.507996	0.941659	1.17816	0.618354
Succinate	2.4095	2.4052	1.64105	1.31119	2.39348	2.07918	2.48954	2.38254	2.09136	1.93163	1.22231	1.57402	1.55827	1.33102	1.0933	1.22365	1.13433	1.14562	1.22461	2.1357	1.96727	1.29495	1.25907	0.736014	1.11186	1.51089	0.748249	1.13078	0.758841	0.780046	0.497587	0.541069	0.619545	1.59904	1.14057	0.823967	0.997118	0.605374	0.864165	0.783255	1.10355	1.23733	1.27617	0.693685	0.679215	0.672554	1.28128	1.31734	0.993011
3_hydroxybutyrate_1_ov	2.4341	2.4094	2.82892	2.28944	3.80771	3.8837	3.66069	4.04739	3.37122	3.24469	2.49287	3.37928	3.17674	2.57212	2.55933	2.71982	3.21101	2.61551	2.75043	3.26982	2.70683	3.09386	4.30553	2.53315	1.66759	4.61668	2.86465	3.30523	2.59537	2.5996	2.3853	2.53855	2.14431	4.77107	4.05536	3.19258	3.21468	2.37756	3.40142	2.95716	4.31273	3.25373	4.18778	2.23558	2.7409	3.16959	3.46034	3.51233	2.93341
Glutamine1	2.4463	2.4341	1.89368	1.48441	1.69763	2.56874	1.46363	2.16995	1.5912	1.52125	1.70126	1.33389	1.8739	1.95056	1.68608	2.02339	3.35979	2.68448	2.58915	2.12775	1.70874	3.96564	5.01769	3.53564	3.27343	5.43666	4.46564	4.37028	3.60354	3.4905	4.08559	4.36146	3.56817	3.92136	5.06818	4.63313	4.97958	2.93758	4.32125	3.68757	4.16149	3.50745	4.74072	2.45843	3.88632	5.00618	3.95962	3.99577	4.35208
Glutamine2	2.4583	2.4463	3.05166	2.19819	1.92449	3.70605	1.99193	2.96033	1.79178	1.59572	2.29629	1.6285	2.36604	2.91341	2.06745	3.12154	5.35333	4.49078	3.21964	3.39577	2.5877	7.26144	9.48331	6.60397	5.74409	10.5365	8.32436	8.11522	6.34518	6.40353	7.49534	8.28491	6.68638	7.35428	10.6755	8.43992	9.19696	5.50125	7.38691	6.94569	7.16489	6.51859	8.59518	3.95246	6.74497	9.15789	7.03648	7.4627	8.1603
Glutamine3	2.4691	2.4583	2.67162	1.8	1.43912	3.14399	1.65248	2.31261	1.35236	1.11515	1.9131	1.36851	2.0394	2.56624	1.58587	2.6547	4.41628	3.74687	1.99265	2.73727	1.8171	6.25691	8.34304	5.6567	4.56178	9.15611	7.24999	6.89904	5.47334	5.59331	6.35741	7.11555	5.7058	6.4213	9.48941	7.06492	7.88085	4.81769	6.41641	6.24884	6.37869	5.83194	7.61001	3.21543	5.53301	7.87186	5.95125	6.40469	7.0527
Glutamine4	2.481	2.4691	1.90841	1.71283	1.69107	2.36519	1.64534	1.76271	1.64961	1.15259	1.93243	1.67536	1.97381	2.20315	1.81297	2.24278	3.08948	2.29894	1.92263	1.7724	1.44122	3.69172	4.39719	2.92823	2.26464	4.73853	4.15063	3.73692	3.50802	3.37668	3.1981	3.58193	2.75166	3.40423	4.66053	3.95908	3.93183	2.95191	3.63751	3.42849	3.90351	3.30638	4.40771	2.23968	2.82878	3.94849	3.48569	3.3373	3.79488
Glutamine5	2.5039	2.4811	2.70455	2.04111	2.52303	2.84101	2.61928	2.5132	2.38078	1.81366	2.54731	2.14267	2.60914	3.00976	2.28513	2.81914	3.40458	2.74926				2.94538		2.13968		3.58995	3.03177	2.85755	3.12897	3.03517	2.0239	2.45135	1.76046	2.47741	3.26496	2.94366	2.89364	2.41309	2.94679	2.61577	3.21126	2.53672	3.58984	1.95185	2.02096	2.63045	2.951	2.76847	2.82438
2_oxoglutarate	2.5228	2.5039	1.6327	0.848155	1.73415	1.6399	1.7633	1.75999	1.37328	1.32831	1.19932	0.902925	1.23555	1.35447	0.89215	1.24315	1.15994	1.0773				0.851612		0.521977		0.994104	0.52118	0.764853	0.679175	0.836773	0.189788	0.447204	0.25829	0.716129	0.802664	0.529836	0.745756	0.7313	0.828545	0.777487	0.969297	0.809841	1.25973	0.48037	0.488045	0.537515	0.92175	0.99507	0.673981
Citrate1	2.5357	2.5228	3.20212	1.20861	1.84821	2.23113	2.37275	2.54243	1.43156	1.60905	1.80019	1.74186	1.98705	1.78165	1.27529	1.47677	1.69553	1.74057				1.80362		1.17424		1.65458	1.59464	1.87389	1.68573	1.52136	1.22635	1.70205	1.051	1.61313	2.12499	1.49519	2.11609	1.3036	1.84396	1.38834	1.81324	1.96665	2.00056	1.56614	1.31244	1.202	1.73042	1.93724	1.50815
Citrate2	2.5609	2.5405	4.76339	1.8657	2.46693	3.29063	3.38606	3.83861	1.84496	2.72012	2.82635	2.89334	3.00781	2.93047	1.98759	2.21853	2.36646	2.49523				2.53661		1.75977		2.29176	2.39441	2.75075	2.56775	2.24853	1.91407	2.54506	1.63735	2.39809	3.13422	2.23161	3.35422	2.07288	3.22481	2.15397	2.85204	3.18918	3.2045	2.4115	2.0366	1.82614	2.31733	2.76246	2.45026
Unknown3	2.626	2.6053	0.185299	0.0274601	0.23261	0.211304	0.0350022	0.172743	0.0174263	0.134786	0.210508	0.033909	-0.003362	0.168058	0.0514883	0.054477	0.0375301	0.059442				0.0464349		0.11502		0.00367771	0.00201169	-0.00555562	0.202322	0.183692	-0.058642	0.204928	-0.12617	0.111273	0.0827246	0.155712	0.00414536	0.121111	0.329522	0.194107	0.214346	0.103848	0.0666449	0.226792	0.156591	-0.0155879	0.0350146	0.123389	-0.0331617
Unknown4	2.6515	2.6263	0.680898	0.485143	0.724593	0.914005	0.597392	0.691625	0.701789	0.565791	0.692417	0.400993	0.486637	0.51558	0.335278	0.587852	0.749529	0.680321				0.762051		1.01884		1.02547	0.872362	1.13797	0.916995	1.20228	0.946756	0.949883	0.749399	0.765139	0.721107	1.26431	1.2096	0.976545	1.19808	0.982362	0.815828	0.85994	0.871558	0.903237	0.793769	0.931669	0.881965	1.37383	0.941923
Citrate3	2.6732	2.6516	3.58791	1.54301	2.14655	2.65267	2.62845	3.02638	1.71475	1.99728	2.42309	2.42239	2.5065	2.24594	1.79446	1.9707	2.73441	2.82071				2.54348		2.06005		2.52231	2.51592	3.00814	2.60953	2.58207	2.2115	2.75899	1.88945	2.55566	3.1448	2.47256	3.51813	1.71823	2.3598	1.81725	2.2522	2.56719	2.46419	2.65242	2.13459	2.01096	2.47058	3.20671	2.47284
Citrate4	2.6958	2.6771	2.6176	1.04448	1.43226	1.80569	1.84123	2.03475	1.14397	1.3725	1.71734	1.83237	1.81196	1.72167	1.36258	1.46133	1.66798	1.69866				1.44173		1.11138		1.33769	1.32736	1.67309	1.46112	1.41789	1.08814	1.57576	0.947937	1.48642	1.83148	1.26572	1.95854	1.04686	1.45784	1.16434	1.46385	1.62717	1.43581	1.51536	1.18596	1.06117	1.3605	1.75056	1.3625
Unknown32	2.7035	2.6957	0.320952	0.154517	0.268417	0.236701	0.18875	0.226858	0.217906	0.291047	0.317036	0.33135	0.329831	0.320688	0.319581	0.285157	0.254034	0.217985				0.0478316		0.0451939		0.0187936	-0.0441218	0.0652419	0.00798079	0.0455505	-0.0461795	0.0760814	-0.035526	0.0568178	0.0288249	0.0167083	0.021471	0.0211067	0.132123	0.0785879	0.0371984	0.055149	-0.00337573	0.0820633	0.0345227	0.0411401	0.0284326	0.0791727	0.0623069
Dimethylamine	2.7232	2.7131	0.337776	0.807904	0.250135	0.314292	0.322848	0.19512	0.230194	0.357297	0.59413	0.151852	0.197931	0.156657	0.103047	0.202082	0.164616	0.274074				0.331591		0.134845		0.0269598	-0.0400485	0.240787	0.035758	0.239569	0.733444	0.179125	0.199715	0.201125	0.219255	1.02015	0.216673	0.082916	0.396377	0.39642	1.15858	0.209578	0.117717	0.109478	0.125596	0.0863211	0.180437	0.282886	0.124571
Unknown33	2.73	2.7232	0.156454	0.128216	0.230309	0.214964	0.20495	0.221346	0.169896	0.143927	0.151346	0.123357	0.163616	0.147145	0.126429	0.127246	0.0935354	0.107521				0.112916		0.0829387		0.0654107	0.0294929	0.118719	0.0468716	0.0813839	0.0635121	0.107422	0.181919	0.11991	0.144641	0.151845	0.133314	0.138602	0.273109	0.160421	0.125652	0.135143	0.151781	0.0868186	0.108798	0.0725654	0.119239	0.110793	0.119713
Unknown34	2.7362	2.73	0.0566975	0.0563981	0.0612555	0.0554954	-0.00146326	0.0499333	0.0328739	0.0443834	0.0193374	0.0389295	0.0570836	0.100911	0.0182775	0.0724964	0.0319217	-0.0177657				-0.00476734		-0.0143488		0.0595893	-0.0588478	-0.011398	-0.0525232	0.0349253	-0.0523756	0.0227387	-0.023913	0.0135556	-0.0183953	-0.00462507	-0.0140921	0.00667441	0.0676377	0.081404	0.0369181	-0.0250619	0.0600165	-0.0205709	-0.0166027	-0.00749135	-0.0313381	0.00396711	-0.0144139
Unknown35	2.7496	2.7407	0.10105	0.131232	0.109816	0.141014	0.101073	0.153916	0.113486	0.126169	0.143782	0.0596082	0.0636125	0.093654	0.0243849	0.108162	0.0569302	0.0874705				0.000671024		0.0485716		0.0575747	-0.0683897	0.035673	0.0558279	0.124603	-0.0113873	0.122812	0.0250624	0.0546986	0.0406962	0.0320689	0.0222161	0.0532978	0.115692	0.114203	0.0529152	0.0324581	0.0379849	0.00427913	-0.0133439	0.0160321	0.0524383	0.0861348	0.0822853
Unknown36	2.7608	2.7497	0.944396	0.730278	0.410304	0.824465	0.729337	0.592404	0.698787	0.765202	0.629305	0.353926	0.427769	0.488818	0.306124	0.459115	0.527213	0.614196				0.0324401		0.0650887		0.115724	-0.0610288	0.0667895	-0.00161287	0.13401	-0.0251299	0.115365	0.0139987	0.0638976	0.0262034	0.0810689	0.0718283	0.0442702	0.137416	0.163808	0.0865399	0.0778183	0.114692	0.0211189	0.0347271	0.0477248	0.0511736	0.0709017	0.0639575
Aspartate1	2.8114	2.7952	0.440528	0.252592	0.424401	0.389232	0.382429	0.372001	0.349948	0.405403	0.455087	0.402562	0.369316	0.443012	0.450098	0.455395	0.534942	0.40336	0.449691	0.650597	0.417424	0.115127	0.0549175	0.0554246	0.0992497	0.113697	-0.0906184	0.0934662	0.0415918	0.125954	-0.0976495	0.0525421	0.0629924	0.0616916	0.00675845	0.042769	0.0999441	0.0465161	0.236636	0.179584	0.067552	-0.0111745	0.00998003	0.0884204	0.0665568	0.133625	0.108101	0.174616	0.11732
Unknown37	2.834	2.8114	0.443023	0.274056	0.381884	0.546829	0.677399	0.516963	0.271786	0.434049	0.666074	0.299213	0.560721	0.410779	0.388265	0.394884	0.63834	0.414005	0.33155	0.535111	0.400666	0.35011	0.281418	0.27769	0.30207	0.266304	0.00355829	0.30328	0.126579	0.224504	0.0575946	0.170292	0.211739	0.240336	0.157065	0.229086	0.225279	0.169754	0.529292	0.349159	0.113965	0.241771	0.399436	0.139888	0.142593	0.223707	0.191778	0.427222	0.238006
Asparagine_ov1	2.8399	2.834	0.167382	0.123218	0.170962	0.143982	0.156047	0.177216	0.140255	0.156747	0.195901	0.156793	0.158847	0.186534	0.154918	0.183374	0.16656	0.132042	0.0378203	0.214509	0.0996883	0.0639589	0.0563301	0.0463014	0.0399809	0.0451985	-0.0325654	0.0741801	0.0265085	0.0541183	0.0237944	0.0545702	0.0543346	0.0546533	0.0585785	0.0685611	0.0569233	0.0640302	0.101917	0.0798297	0.0471516	0.032765	0.0863072	0.0526125	0.0460249	0.0476736	0.0737441	0.0792199	0.0717262
Asparagine_ov2	2.8492	2.8399	0.19358	0.106369	0.0527739	0.143748	0.23328	0.0832655	0.101615	0.101918	0.191185	0.0841821	0.038516	0.115176	0.0506324	0.152751	0.104779	0.0282151	-0.092299	0.160185	0.0451288	0.0606211	0.175824	0.156114	0.109117	0.156886	0.0425556	0.197995	0.064578	0.129785	0.0992046	0.158228	0.163989	0.0976887	0.162218	0.167222	0.176779	0.227711	0.346518	0.177689	0.0929323	0.178272	0.203239	0.097732	0.0724549	0.157122	0.163961	0.196688	0.209734
Asparagine_ov3	2.8656	2.849	0.297944	0.193857	0.179126	0.242308	0.283694	0.163161	0.148861	0.208873	0.328917	0.0910121	0.0838626	0.184464	0.114813	0.266587	0.206138	0.0717867	-0.109376	0.28151	0.175994	0.223844	0.372121	0.294383	0.202793	0.353918	0.109571	0.373473	0.114197	0.283423	0.184323	0.309692	0.370284	0.166823	0.235249	0.306464	0.386245	0.42706	0.63848	0.373415	0.283074	0.35273	0.463556	0.230387	0.151861	0.285367	0.256712	0.380309	0.326336
Asparagine_ov4	2.8807	2.8654	0.395638	0.233226	0.204999	0.31363	0.444085	0.215062	0.273157	0.22385	0.427265	0.127705	0.165466	0.268552	0.167351	0.274481	0.21302	0.0747022	-0.0330119	0.307625	0.766978	0.275875	0.770183	0.357425	1.55558	0.349156	0.146789	0.442683	0.150985	0.330833	0.268638	0.319132	0.39988	0.241847	0.307096	0.421795	0.497971	0.399204	0.701245	0.41996	0.335084	0.438489	0.536275	0.238064	0.157258	0.309405	0.314237	0.436001	0.343989
Aspartate_ov5	2.8973	2.8827	0.101047	0.0897326	0.192462	0.260077	0.218043	0.304768	0.12505	0.195338	0.0742101	0.0051259	0.0125192	0.0644994	-0.0550607	0.0511009	-0.0668824	-0.111893	0.0605134	0.0139563	-0.0761067	-0.0670425	-0.0402687	-0.0277083	-0.0962975	0.200102	-0.121919	0.110351	0.0125031	-0.0111867	0.0518907	-0.0122966	0.298572	-0.0579977	0.0669928	0.146231	0.201509	0.129267	0.273481	0.142744	0.0372182	0.0491956	0.430301	-0.00783184	0.021221	0.20025	0.144886	0.0769893	0.208273
Dimethylglycine	2.9097	2.8976	0.174838	0.107863	0.433596	0.518936	0.358055	0.545606	0.314569	0.335684	0.109049	0.0613881	0.0493034	0.103898	-0.00039825	0.0893408	0.01578	-0.0203707	0.151053	0.107622	0.199928	0.0338825	0.141298	0.0398873	0.239697	0.481569	-0.0105807	0.310641	0.164016	-0.00561708	0.268273	0.0237116	0.648187	-0.042945	0.230964	0.337762	0.42793	0.206409	0.559408	0.173925	0.120928	0.0830696	0.663775	0.00955194	0.210738	0.449468	0.286714	0.165959	0.459337
Unknown5	2.9217	2.9135	0.12696	0.0717688	0.214908	0.281517	0.247053	0.274786	0.220141	0.199093	0.0936108	0.0894479	0.10728	0.0898625	0.0165584	0.0732933	0.00467479	-0.000541788	0.0220191	0.07282	0.816773	0.0210661	0.0901833	-0.00897622	0.693298	0.221918	-0.024392	0.152565	0.0721387	0.0218287	0.109691	0.0510621	0.306169	-0.0335252	0.101801	0.152611	0.20285	0.138141	0.312091	0.124007	0.0527051	0.0527724	0.313951	0.00805782	0.10027	0.211983	0.145873	0.104189	0.228833
Unknown6	2.9314	2.9217	0.332501	0.339366	0.638675	0.623169	0.780538	0.630255	0.577972	0.385453	0.537793	0.258308	0.351833	0.307885	0.230231	0.270643	0.348775	0.26335	0.92915	0.32171	1.55925	0.349889	0.342622	0.282632	1.46947	0.368635	0.347017	0.454822	0.481069	0.534147	0.251565	0.578424	0.430419	0.309572	0.51273	0.64332	0.497576	0.317475	0.710311	0.398526	0.409845	0.410112	0.508785	0.164482	0.239692	0.301761	0.576815	0.320649	0.425461
Asparagine ov6	2.9374	2.9314	0.351167	0.158658	0.149854	0.282532	0.389831	0.180845	0.187663	0.226777	0.25501	0.0970224	0.104452	0.172081	0.14403	0.214585	0.247464	0.0979899	0.199359	0.33346	0.728635	0.2671	0.361934	0.296791	0.711218	0.352199	0.255836	0.400043	0.196171	0.289876	0.241513	0.287309	0.350526	0.211083	0.267658	0.348282	0.373437	0.363415	0.66699	0.286353	0.209949	0.361608	0.425877	0.230868	0.217367	0.292526	0.322223	0.381493	0.40041
Asparagine ov7	2.9476	2.9374	0.563785	0.185927	0.234401	0.291556	0.39096	0.205181	0.237385	0.255201	0.320393	0.0880461	0.113739	0.191371	0.130756	0.254807	0.228033	0.106827	0.202566	0.407266	0.168015	0.255062	0.393195	0.329871	0.171046	0.40329	0.247292	0.435205	0.216948	0.451428	0.367859	0.372321	0.444034	0.260884	0.331748	0.37557	0.422345	0.604477	0.688324	0.340111	0.306368	0.39279	0.44208	0.327759	0.21662	0.383371	0.317905	0.42785	0.420756
Asparagine ov8	2.9752	2.9562	0.476263	0.214082	0.224133	0.322178	0.353533	0.240097	0.252442	0.230909	0.32299	0.054074	0.0653684	0.268193	0.0461164	0.26835	0.0128536	-0.167857	-0.0184383	0.309491	0.434968	0.179267	0.245405	0.225878	0.170698	0.330942	0.0866112	0.380811	0.10262	0.289879	0.197285	0.267346	0.310904	0.154317	0.188608	0.330348	0.344309	0.448748	0.665481	0.29789	0.128214	0.392842	0.450188	0.181578	0.121888	0.238657	0.324771	0.406731	0.286506
Tyrosine4.1	3.0158	2.995	0.447602	0.379173	0.346685	0.596061	0.802826	0.638286	0.499251	0.324463	0.625525	0.367078	0.377134	0.512846	0.395929	0.514754	0.259129	0.143325	0.190389	0.31353	0.571686	0.3356	0.347504	0.229387	0.692718	0.445825	0.256217	0.20804	0.38035	0.421654	0.303567	0.390632	0.209142	0.303138	0.236907	0.487718	0.285792	0.421875	0.539803	0.43687	0.748499	0.374028	0.730116	0.548868	0.580902	0.351171	0.425606	0.263187	0.177056
Tyrosine4.2	3.0378	3.0158	6.00338	5.86893	6.18189	6.30078	6.61567	5.96642	7.15985	6.03463	4.66651	4.45738	4.3819	5.59838	4.35642	4.75978	5.91132	5.11462	4.59719	6.07006	5.80807	4.51656	7.03636	5.93005	5.99943	3.71633	6.1946	6.27828	8.06629	6.33006	4.88375	5.75439	3.89997	5.29672	6.12747	7.27403	6.89472	6.23984	8.25655	6.47559	5.71455	5.50164	5.3377	5.51156	5.54457	5.23716	5.59257	6.56343	6.24005
Creatine1	3.0441	3.0378	5.94554	6.04628	2.35784	1.93874	2.0755	1.69492	3.95146	4.03584	2.6768	4.0828	2.17386	3.77765	3.41515	2.31798	4.98338	2.414	1.7847	3.45015	3.13511	2.47381	3.99723	4.99284	2.34822	1.73615	2.95105	1.91736	2.4465	4.90094	2.21597	3.53868	1.61078	2.65116	2.36962	2.75175	2.80085	4.11073	4.05171	5.70839	3.51579	1.97752	3.04791	5.25249	4.46046	2.30063	3.1165	3.03213	1.77029
Creatinine1	3.0535	3.0441	6.36188	6.31677	9.19291	8.67787	10.5242	8.9679	8.7948	7.01773	5.86901	6.74215	6.62066	6.2925	5.95173	4.89651	6.60987	6.45914	7.5288	7.30486	8.111	7.14781	9.26126	6.26127	8.52645	6.21885	7.44025	9.23594	8.16893	5.07323	7.48865	6.26814	7.09883	6.70624	8.78798	9.1519	10.2921	8.33935	10.1685	7.84663	8.89202	7.5594	8.26934	6.04673	7.24516	7.43628	8.11737	8.70864	9.39057
Tyrosine5	3.0794	3.0546	2.99417	3.76824	4.81489	5.30343	4.59737	4.51776	4.85601	4.01754	3.98799	2.78928	3.55311	3.98833	3.47265	3.4425	3.69522	2.98318	2.66946			3.35877	4.38027	3.15445		3.08587	3.58464	4.10475	4.52664	4.6382	3.5664	2.50015	3.51554	3.23409	3.67463	4.14476	3.65824	2.99728	5.16289	5.18508	4.54682	3.97293	4.03412	2.02841	2.79292	3.32146	3.48224	3.59155	3.04676
unknown_histidine1	3.1298	3.1024	4.94533	1.76496	2.1627	2.10431	2.29028	2.09726	2.26822	1.89713	1.88185	1.7896	2.07347	2.42993	1.7362	2.05341	1.53211	1.30839	2.37451			1.09657	7.10199	1.09378		1.46178	1.35476	1.51876	1.52429	2.01978	1.06578	1.61074	1.31252	1.20399	2.19883	1.83297	2.10874	3.24123	2.68473	2.1301	1.63341	1.87683	2.08525	1.35059	1.23656	1.16667	1.64316	1.64104	0.962472
unknown_histidine2	3.1537	3.1297	2.69242	2.28435	3.0486	2.70934	2.93091	2.73104	2.8887	2.47244	2.12457	2.24481	2.53818	2.74633	2.10508	2.38038	2.82602	2.37858	2.38531			2.44727	8.29731	2.19249		2.85589	2.55938	3.10869	2.50808	2.26481	1.97717	2.62717	2.12528	2.55891	2.37416	3.14757	3.77307	2.35587	3.12609	2.87565	1.99043	2.67657	2.78846	2.10402	2.16	2.30022	2.97502	3.07682	2.42672
Unknown38	3.1605	3.1536	0.781058	0.789191	0.801092	0.66686	0.653521	0.725391	0.816937	0.611632	0.56846	0.556445	0.928649	0.807186	0.634759	0.53066	1.07541	0.700468	1.37156			0.774187	1.06832	0.485354		1.95369	0.639372	1.12974	0.944528	0.604891	0.779886	1.18749	0.662824	0.771689	0.884801	0.876581	0.784415	0.726275	1.00209	1.28661	0.714136	0.693152	1.0202	1.0296	0.83546	0.734085	0.621419	0.883578	0.529796
Citrulline2_ov	3.1888	3.1605	0.692753	0.640176	0.833282	0.693928	0.999459	1.13455	1.16035	0.677692	0.78554	0.88009	0.668285	0.834946	0.804255	0.857669	-0.0700748	-0.244007	-0.114318			0.617579	2.32967	0.412297		0.59446	0.42408	0.182792	0.771432	0.687317	0.423317	0.714712	0.278657	0.488291	0.200187	1.27636	0.635646	0.793088	1.23554	1.17298	1.2117	0.990543	1.52368	0.414433	0.747972	0.666352	0.90906	0.78079	0.4329
Tyrosine6	3.2128	3.1884	3.76374	3.50106	4.76587	4.97594	5.23841	5.03338	5.46638	4.21847	3.46807	3.74654	4.60763	3.15076	3.63093	3.87463	4.8344	3.50971	3.65119			4.79919	5.39833	3.54083		4.53825	4.18639	5.26134	4.33787	5.43371	5.09741	4.01708	4.84056	5.13812	4.25197	4.92577	4.84684	3.57611	4.30151	4.22561	4.95691	4.36516	4.3444	4.28339	4.35557	4.40243	5.50496	5.02171	4.70728
Phosphocholine	3.2323	3.2236	7.61936	8.13603	11.287	12.1684	8.56491	11.9513	12.7052	10.5865	8.47957	7.37003	9.83745	7.80398	9.85282	7.9992	10.1229	9.28909	7.74179			7.80217	9.91467	7.95854		10.0194	10.2006	11.0709	9.06171	7.23425	10.4595	9.69082	8.70956	7.68311	5.22402	10.9297	11.9536	8.33249	11.2738	9.69628	10.8366	9.45306	10.0588	7.29036	9.02123	10.7385	10.0849	8.70106	10.2196
D_Glucose1	3.2576	3.2323	66.1806	55.6173	61.4871	51.7537	65.1568	64.5776	74.6164	75.4841	49.9013	54.517	59.3327	59.2001	56.8131	59.9968	45.9145	63.692	58.9655			53.6087	63.9645	63.8785		77.3862	58.0746	56.2494	59.4983	47.9394	67.2926	66.0302	50.9769	39.8023	57.7234	60.5032	45.0256	66.7601	75.0397	70.3328	70.5041	55.3235	62.8909	59.7336	60.9745	67.169	63.5836	52.7901	59.8601
D_Glucose1.1	3.2664	3.2576	25.1316	22.029	27.3833	22.9245	26.1441	28.6012	30.3813	30.4189	20.6096	19.9175	23.5295	23.3912	20.6535	21.9744	19.7649	24.157	23.0921			20.5336	22.9051	25.2302		28.6154	22.3656	24.1947	22.2731	18.4831	25.7401	25.0513	20.0032	17.0808	22.8106	23.1369	18.1562	25.0542	29.3397	26.1957	26.7171	23.8782	23.4404	20.6831	20.9976	23.7067	25.8512	21.9265	24.2174
Myo_inositol1	3.2716	3.2663	6.88829	6.44652	11.3385	15.0215	12.0488	18.395	10.818	9.77596	7.22432	8.29645	14.2684	8.2881	9.44254	11.435	12.7095	12.2434	14.0275			9.78337	11.0448	7.15201		8.6439	11.2916	14.328	8.74911	7.53628	10.6562	9.17064	8.26067	8.28029	10.8024	8.99907	10.0783	7.41686	12.149	11.6236	11.5896	10.6006	18.6269	7.34284	7.40824	8.75234	12.7869	8.09892	9.01795
Myo_inositol2	3.2762	3.2716	2.61754	2.27492	3.68396	2.68993	3.03186	3.408	3.28408	3.63888	2.84013	2.80281	3.97884	2.60056	2.7975	3.35326	3.20759	2.30431	2.53634			1.68319	2.23972	2.43743		1.68716	1.69958	2.49453	1.5627	1.72414	1.63932	1.54088	1.42766	1.89024	1.76046	1.63321	1.52261	2.20054	2.93381	2.6516	2.38324	3.17661	3.03757	2.15408	1.97482	1.60451	2.51612	2.42117	2.54263
Myo_inositol3	3.2888	3.2762	3.09595	2.796	4.74891	4.05763	4.23019	3.87839	3.58693	4.18165	3.04424	3.56563	4.00413	2.97444	2.6382	3.34399	2.55584	2.46838	2.49764			2.06121	2.53825	2.76247		3.73465	2.32921	3.62	2.00594	1.99235	2.79502	2.70965	2.47925	2.2002	2.08629	3.34268	2.1879	3.52859	3.84028	3.09981	3.73222	3.62019	4.1027	2.651	2.26441	2.7041	3.18479	3.37548	2.50567
Unknown7	3.3083	3.2934	4.23076	1.71163	2.85036	2.34884	2.57558	2.31636	2.27936	2.58575	1.93801	2.19604	2.21576	1.74343	1.64328	1.97687	1.35219	1.32028	1.54967			1.14241	1.47385	1.52447		2.065	1.25313	1.98826	1.2803	1.72917	1.58393	1.58914	1.69824	1.23021	1.51086	2.10272	1.21772	3.33573	2.94194	2.17464	2.34389	2.19056	2.49914	1.52637	1.29581	1.57691	1.77762	1.94519	1.3221
Choline1	3.3361	3.3174	1.31319	1.06094	1.44804	1.08543	1.1542	1.21289	1.92545	1.11044	1.36008	0.952507	1.25838	1.44438	1.13622	0.988802	1.13367	0.683479	1.06799			0.521937	0.658386	1.43716		1.80349	0.734069	1.22001	1.27902	0.459807	1.12145	1.04998	0.962503	0.565512	0.661173	1.24857	1.05996	1.2725	1.62916	1.32071	1.56595	1.15359	1.34479	0.535245	0.646238	0.701645	0.75735	0.805889	0.713901
Choline2	3.3474	3.3361	1.24722	0.986285	1.4457	1.15572	1.23078	1.26723	1.74581	1.06479	1.32838	1.09302	1.3725	1.41847	1.20857	0.997012	1.31182	1.0979	1.48501			0.708682	0.88487	1.62104		1.85557	0.988755	1.54776	1.38591	0.678613	1.42322	1.25986	1.22512	0.768777	0.800342	1.56482	1.29442	1.33279	1.69622	1.21474	1.6433	1.1441	1.63319	0.856543	0.920747	1.13539	1.02361	1.08363	1.04271
Choline3	3.3595	3.3473	2.99827	2.8898	5.01903	4.37572	4.49814	3.94978	4.13545	3.52772	3.46161	4.10303	4.35518	3.37345	3.19238	3.50146	4.93948	5.05893	4.81787			3.79694	4.63751	5.75861		7.6591	4.22979	7.25406	3.87947	3.04955	5.64118	5.25459	5.30177	3.94473	3.65059	7.1522	4.62588	3.84257	4.05108	2.8911	4.53133	3.85489	5.27976	4.75042	3.95138	5.38415	5.61747	6.22481	4.13704
Unknown8	3.3716	3.3595	20.3803	10.2848	20.1637	16.4047	18.2736	17.2317	15.0511	10.6261	11.1338	11.7594	12.3894	10.055	12.1219	11.873	11.9029	11.2315	12.9982			21.0406	12.5347	6.24781		8.05569	5.35422	7.27458	5.00724	4.54191	9.74427	10.2221	9.52507	8.98294	10.832	10.5681	9.14313	17.731	21.3914	15.3985	14.1941	13.7931	13.4835	14.673	9.01418	10.7124	7.38647	7.07637	5.64765
Unknown9	3.3888	3.3715	1.34416	1.13531	1.4195	1.41282	1.87144	1.75035	1.94324	0.951789	2.1919	1.92772	1.68076	1.66116	2.19746	1.77471	1.23691	1.43347	1.52331			1.59358	1.86337	1.46893		1.27078	0.806738	1.15398	0.93851	0.592136	1.50908	1.22127	1.13511	0.825093	0.920497	1.85509	0.758802	1.28668	1.59965	1.49015	3.39231	1.36915	2.55127	1.89174	1.94273	2.14249	1.50054	1.34363	0.880932
D_Glucose2	3.4414	3.3885	114.279	97.0415	110.788	94.2805	118.256	117.673	135.465	133.221	90.4385	95.0973	105.564	102.698	98.9169	103.318	87.9455	123.635	117.105	51.5052	111.003	102.963	122.981	130.44	138.996	154.535	111.208	114.148	117.312	91.1567	132.949	128.806	102.803	78.8766	113.55	116.519	87.9234	115.844	128.501	124.395	130.698	97.3438	111.735	117.032	118.945	130.885	124.768	102.722	119.93
Unknown10	3.4511	3.4412	3.24039	2.98091	4.41364	3.82662	4.55343	3.81773	4.12674	4.09028	3.66416	4.34288	4.25791	3.96631	3.83864	4.00975	2.85595	3.56759	3.37207	1.71592	3.91811	2.60629	5.46143	3.95748	3.83569	5.55237	2.97731	3.71549	2.90285	2.31734	4.25656	3.72703	3.18679	3.6165	3.50462	4.16482	2.51138	4.43751	4.25745	4.12943	7.13008	3.93095	5.52647	3.76972	3.53908	4.6033	3.4461	3.5751	2.88377
D_Glucose3	3.5497	3.4511	150.931	126.885	144.44	115.223	142.898	144.218	161.81	181.129	107.363	118.521	127.417	137.626	125.323	132.567	119.654	181.519	170.099	68.5249	158.974	154.352	183.283	186.428	206.286	231.675	166.388	162.779	173.933	136.169	198.203	194.245	151.493	115.275	172.419	172.737	126.17	160.51	177.137	163.002	161.165	123.306	140.412	175.703	176.902	197.736	182.917	145.473	173.671
D_Glucose4	3.5897	3.55	40.6945	27.4421	41.5505	41.8639	45.0907	38.6353	53.4662	76.8279	101.985	217.079	65.1998	114.21	238.571	127.97	107.034	128.115	170.915	64.8219	103.836	148.9	133.889	84.7946	62.5929	106.383	154.584	101.95	92.0932	130.428	69.8168	91.1337	84.9739	219.142	126.607	132.903	85.8111	64.1671	36.0112	72.1318	80.4964	127.846	159.395	197.152	110.669	137.873	85.5227	58.8387	131.665
Glycine_ov	3.5948	3.5893	1.70139	1.42757	1.47881	1.91254	2.26697	1.59511	1.78516	1.32594	1.6332	0.841286	1.2461	0.970814	0.582566	0.90389	2.529	2.53198	2.49134	1.74542	3.9988	2.11643	2.58451	2.48398	2.95352	2.54265	2.76594	2.74299	1.67018	2.28114	1.93486	2.23501	2.07364	2.73494	2.49555	2.60928	2.32743	1.34458	1.58957	1.01149	1.45854	1.22322	1.64105	3.41058	1.88904	2.6822	2.48326	2.46679	2.62996
Threonine1	3.6077	3.5991	1.08802	1.01916	1.64663	1.59229	1.70292	1.53157	1.49992	1.39038	1.4614	1.28549	1.33411	1.24084	0.961888	1.05728	1.1346	1.25552	1.56383			1.25663	1.41489	1.33887		1.75522	1.29566	1.69864	0.825647	0.991558	1.15846	1.1927	1.15218	1.42486	1.0172	1.76256	0.901338	1.10381	1.23263	0.971906	1.82423	1.12204	1.60819	1.65921	1.09935	1.46649	1.38031	1.59463	1.45963
Valine5	3.624	3.6074	6.58388	5.6713	6.30222	7.00056	6.93442	6.08117	7.3487	6.63391	6.27411	6.70019	5.49636	6.09087	7.63468	5.69333	5.43801	5.66361	6.75817			5.20465	6.8528	6.58074		4.99931	6.31037	6.14742	6.2829	6.27831	6.57604	5.81131	5.08442	5.29083	5.79863	8.21945	6.0168	5.59937	7.22429	7.09178	7.03222	5.8335	7.18399	5.86794	5.18945	6.27615	5.16524	6.21155	5.78582
Unknown11	3.636	3.624	2.30273	1.71445	2.55129	2.12583	2.55788	2.60635	2.70712	2.45497	3.59818	6.98579	3.06588	3.74138	7.85783	4.52853	1.72576	1.61616	2.42605			1.236	1.94649	0.867218		1.09762	0.94288	1.00207	0.789174	0.805119	1.01738	1.03019	1.05238	1.62013	0.97343	1.37036	0.818393	2.15608	2.33845	2.64122	3.74105	3.20494	5.46289	2.05247	1.67428	1.93908	0.989124	0.937964	1.28163
Glycerol2	3.6624	3.6366	84.7037	64.9108	103.774	84.6161	83.3143	84.0619	91.7768	105.874	121.031	233.906	97.6154	142.173	264.127	158.483	83.4628	97.0724	136.616			94.7634	106.42	78.1311		96.5184	139.478	101.706	116.936	126.009	111.72	148.859	122.502	234.566	170.604	167.04	131.435	112.062	100.918	120.619	109.89	165.271	177.627	143.624	79.9944	95.6382	86.3718	69.8442	127.95
Glycerol3	3.6864	3.6624	69.795	53.8533	85.9828	69.0325	66.7247	67.8392	70.2088	80.2567	85.9086	154.061	71.6157	100.93	175.48	111.526	66.3218	74.5679	103.799			70.489	85.1355	68.5046		84.3736	114.521	88.7329	104.087	106.792	105.759	138.692	112.125	195.622	155.288	148.04	122.555	88.1345	86.5435	93.8119	80.5643	119.094	121.318	105.73	61.6502	71.433	74.9498	65.4013	108.424
D_Glucose5	3.7319	3.697	36.5846	30.8545	39.9149	26.5271	31.5258	30.9335	40.7468	44.106	26.3305	30.1124	33.7556	36.6063	33.272	32.1482	51.2851	66.9481	72.0987			60.7961	69.0902	66.8941		82.7323	71.2524	62.3471	72.533	58.1702	69.967	70.2119	54.8697	42.0502	62.575	63.4444	45.6731	39.4318	41.7187	37.8251	41.4837	31.192	33.9082	74.7359	63.2055	69.1052	81.1302	55.8794	67.6003
D_Glucose6	3.7553	3.7314	15.8086	13.3308	16.059	12.6248	15.2565	14.7951	17.8146	19.3722	12.0904	12.923	13.7925	15.1494	13.8948	14.0335	31.5619	44.7003	45.1332			38.8321	45.6479	46.0285		55.0954	42.6084	41.2625	44.9802	35.7952	48.483	47.1473	36.9137	28.3092	43.1425	43.4146	32.0305	16.7705	18.8826	16.9156	17.251	13.2837	14.565	43.907	42.7392	46.7555	46.2796	37.3033	43.7781
D_Glucose7	3.7768	3.7545	13.9222	11.187	13.0204	13.4255	15.7372	14.4183	17.2705	14.9548	16.8693	20.1035	13.9338	16.8648	21.4555	16.2091	26.6994	31.6082	31.5679			30.1265	33.3905	29.2246		34.9611	31.6186	30.4636	28.6441	26.595	29.3373	30.5476	24.6223	28.6507	33.1373	31.881	26.784	13.832	15.9872	16.5682	19.8774	15.9678	20.7808	29.8962	28.7648	33.699	28.8987	27.0706	32.6921
D_Glucose_Serine_Alanine	3.8061	3.777	27.5052	21.1534	23.9734	26.1648	30.7619	26.3294	33.9278	39.2737	49.4939	91.029	34.025	50.433	98.3837	56.0973	56.1489	70.7596	85.536			75.6062	70.6891	53.7578		66.5676	82.7006	60.5265	57.9252	70.2415	51.275	60.7863	51.2495	101.292	71.4356	71.8414	52.1534	34.3927	25.4446	39.1824	43.2129	57.1792	72.4753	94.7095	62.4458	75.7995	54.3858	40.1807	73.9251
Alanine_ov	3.8153	3.806	3.63617	2.32947	2.25414	2.39412	3.19101	2.33529	2.97634	3.99716	4.80762	8.96521	3.44966	4.95757	9.6974	5.96546	4.16541	4.59367	5.86406			4.75593	4.41847	2.9822		3.71063	5.34179	3.64172	3.34165	5.23076	3.0548	3.663	3.02605	6.27873	4.16637	4.25835	3.48028	3.02288	2.2458	3.35626	4.16291	5.07372	7.24655	6.29667	4.10552	4.7855	3.35835	2.32953	4.65744
Serine_ov	3.8268	3.8173	10.3342	8.23796	8.78151	7.7007	9.99058	9.5756	11.1423	11.0341	7.69002	8.23008	8.27586	8.57093	8.57161	8.70628	6.96089	10.3251	9.92234			8.79349	10.4154	10.7023		13.1673	9.7226	9.3051	9.9718	8.50175	11.3058	11.0402	8.62016	6.65745	10.0093	9.72199	7.33314	9.4779	10.3939	10.3529	11.3366	7.89256	9.66107	9.78373	9.80316	11.2834	10.4486	8.44925	10.1964
D_Glucose8	3.8347	3.8268	9.0215	7.27606	7.79062	6.77059	8.95775	8.45652	9.76932	9.6795	6.76881	7.13123	7.42471	7.54105	7.36996	7.67521	6.06496	8.85393	8.57819			7.65563	9.04621	8.96337		11.11	8.10884	7.81873	8.28593	7.07544	9.37072	9.1543	7.24042	5.5136	8.26765	8.06019	6.15315	8.30599	9.2255	8.99996	10.0917	6.82737	8.92851	8.4538	8.58875	9.76663	8.99606	7.17379	8.7903
D_Glucose9	3.8546	3.835	35.4506	29.2056	32.215	28.3075	35.5525	34.0486	39.6437	39.7578	27.1596	28.0523	30.1721	30.3872	29.3453	31.1317	26.1624	36.8011	34.4822			32.0886	37.9373	38.9126		47.312	34.4407	33.8721	35.6348	28.8587	40.2856	39.0106	31.1726	23.8452	36.266	34.6783	27.3313	35.4776	38.0323	38.3352	39.5338	28.5728	33.5095	35.3107	35.4396	39.1837	37.7032	31.4272	36.0984
D_Glucose10	3.8662	3.8546	12.111	10.0914	11.1895	9.46493	11.6225	11.6741	13.4979	14.0617	8.82216	8.98713	9.77862	10.4806	9.43407	9.89072	7.39326	11.0979	10.8129			9.7083	11.5604	12.2122		14.8746	10.7526	10.5364	11.2651	9.10744	12.7388	12.4089	9.70948	7.39344	11.3727	10.8779	8.19544	12.3904	13.4983	12.9875	13.441	9.87755	10.664	10.9374	10.8232	11.9819	11.7329	9.83579	11.5888
Glycerol4	3.8883	3.8676	3.78887	3.12169	4.71447	3.89341	4.00773	3.76955	3.9411	4.75941	3.56014	4.14543	4.22331	4.11395	3.78913	4.03477	2.6517	3.59051	3.55808			2.72046	3.99268	3.25331		4.58773	2.80918	3.50874	2.48631	2.75137	3.03245	3.15703	2.60613	2.28218	2.88892	3.35405	2.24305	4.08086	4.65895	3.61812	5.01513	3.94344	5.10927	3.68726	3.36701	4.02493	3.44936	3.88415	3.35424
D_Glucose11	3.9058	3.8886	21.1072	17.3081	21.2885	16.1423	18.2105	19.5395	20.1178	26.3496	12.9546	14.6163	17.3731	18.9005	15.8098	17.8735	20.2231	28.7217	27.0812			24.4202	28.5845	29.0971		36.4064	27.064	27.3278	27.1528	22.6196	31.7367	30.608	24.1474	18.5787	27.6497	27.3629	20.8244	22.3592	25.2427	21.3881	18.5973	17.6298	18.1061	26.2945	26.8159	30.3932	29.7921	23.8421	27.6595
D_Glucose12	3.9254	3.9086	10.8095	8.72496	10.469	7.39848	8.72754	9.16836	9.78483	13.7069	6.1964	7.09539	8.27015	9.50856	7.81254	8.90369	13.4463	19.9911	18.8336			17.3518	20.013	21.0024		26.3432	19.0192	18.3128	19.6708	15.9997	22.3922	21.8425	16.8466	12.6006	19.6658	19.165	14.1902	11.4174	12.7124	10.7817	8.70741	8.54175	8.09207	19.0876	19.3178	21.4329	20.7222	16.479	19.9504
Creatine2	3.9395	3.9285	1.21596	1.15843	0.88424	0.588457	0.434348	0.499769	0.809591	1.30174	0.656577	0.67905	0.636679	1.05614	0.714502	0.654727	2.91564	1.69605	1.43332			1.69558	2.47076	3.03285		1.77355	1.881	1.34332	1.75934	3.0119	1.59736	2.28754	1.13326	1.61243	1.88	1.78282	1.77604	1.12641	1.19329	1.18356	0.861721	0.622986	0.554745	2.92967	2.47435	1.61001	2.03232	2.21397	1.64163
Tyrosine1	3.9522	3.9391	0.590297	0.432543	0.665454	0.519167	0.365799	0.484653	0.590378	0.755102	0.576163	0.444365	0.496902	0.685963	0.519968	0.575343	1.68185	1.54157	1.71571			1.36968	1.62435	1.74533		1.86504	1.33562	1.23548	1.73835	2.07867	1.42344	1.49398	1.00875	1.1254	1.6223	1.69523	1.41212	0.619022	0.812128	0.603572	0.777291	0.511008	0.41855	1.43577	1.37594	1.41698	1.38991	1.66396	1.64377
Histidine1	3.9775	3.9523	0.925138	0.780603	1.09321	1.13635	0.8787	0.649167	1.01663	1.01034	1.231	0.804843	0.901117	1.04999	0.74839	1.02129	3.43438	2.56862	2.23224	1.93777	2.86968	2.2732	2.99874	2.7061	2.91753	3.10238	2.22394	2.64625	1.9713	2.11894	2.29827	2.26678	2.10003	2.01514	2.59813	2.38566	2.62723	1.00433	0.930334	0.862529	1.39296	0.831827	0.864248	2.30474	1.95987	2.47818	2.55963	3.28382	2.3574
Histidine2.1	3.9846	3.9776	0.445208	0.347636	0.448442	0.556573	0.5697	0.415153	0.617376	0.377426	0.600672	0.42261	0.398289	0.374591	0.405222	0.428008	1.81841	1.45592	1.05205	1.19696	1.74961	1.45831	1.70765	1.55694	1.53438	1.7655	1.3276	1.71662	0.99721	0.99292	1.22393	1.18888	1.27293	1.25219	1.41367	1.52252	1.57284	0.349861	0.344376	0.4272	0.590306	0.418417	0.491638	1.26705	1.06456	1.38112	1.59594	1.99523	1.31677
Histidine2.2	3.9937	3.9847	0.582148	0.468224	0.493618	0.673933	0.669597	0.46164	0.74097	0.390273	0.727003	0.481328	0.491054	0.432854	0.442287	0.512813	2.29381	1.80177	1.45377	1.65313	2.02998	1.68768	2.15444	1.95623	1.7574	2.07969	1.69268	2.10707	1.3564	1.45216	1.80658	1.70433	1.75949	1.65281	1.7916	1.92559	2.0336	0.540456	0.470687	0.632626	0.820254	0.488154	0.572648	1.60286	1.39893	1.69188	1.92109	2.35909	1.68439
Histidine2.3	4.0054	3.9937	1.24741	0.818639	0.663683	0.889528	1.20856	0.67533	0.903806	0.806201	0.942272	0.690838	0.736629	0.595773	0.54566	0.80351	2.44674	1.90296	1.48744	2.11906	2.14236	1.50381	2.40934	2.10582	2.08597	2.39465	2.08908	2.28634	1.72916	2.54586	2.16785	2.01565	2.06994	1.89522	1.93402	2.27162	2.38731	0.731274	0.780543	0.830049	1.10875	0.741827	0.857261	1.78697	1.62828	2.08365	2.24022	2.55906	1.9645
Histidine2.4	4.0135	4.0055	0.966977	0.534053	0.346656	0.439284	0.692729	0.30254	0.466135	0.560155	0.532648	0.314172	0.360687	0.306262	0.308239	0.506388	1.05469	0.790136	0.540273	1.07867	0.796751	0.529322	0.959231	0.822142	0.800591	0.808777	0.893751	0.881449	0.717538	1.50506	1.02273	0.878379	0.90707	0.842322	0.72733	0.813051	1.00585	0.413303	0.44999	0.502416	0.616548	0.386879	0.381557	0.690997	0.67202	0.778943	0.863922	0.849885	0.754122
Unknown39.1	4.0239	4.0136	1.13673	0.509823	0.256587	0.285294	0.581046	0.253133	0.316978	0.626968	0.358429	0.267039	0.228642	0.256079	0.239095	0.559885	0.567911	0.292104	0.2048	0.578575	0.464649	0.182451	0.305707	0.259614	0.494416	0.332756	0.431744	0.597938	0.218144	0.940822	0.490091	0.434514	0.502715	0.64446	0.199427	0.237492	0.341207	0.259966	0.359646	0.246551	0.35947	0.169719	0.237175	0.253804	0.254052	0.247219	0.405114	0.215006	0.220267
Unknown39.2	4.0344	4.024	0.25771	0.137262	0.154475	0.154745	0.165095	0.0831869	0.152216	0.181422	0.228191	0.150971	0.175719	0.163478	0.190291	0.293046	0.0234129	-0.0477845	-0.0352849	-0.0668501	-0.14552	-0.0700895	0.0083556	-0.0522958	0.0649557	0.0327255	-0.0246098	0.434175	-0.0323566	0.0405949	0.0565532	0.0960561	0.253238	0.539052	0.00921377	-0.105428	-0.138285	0.188292	0.287803	0.134315	0.265585	0.12943	0.105933	0.0871201	-0.0610738	-0.0296477	-0.0255331	-0.0175075	-0.00433241
Unknown39.3	4.0453	4.0346	0.844888	0.340159	0.159227	0.164688	0.416462	0.144638	0.237127	0.447133	0.313198	0.179276	0.175778	0.205983	0.216624	0.409647	0.198839	0.0586658	0.0212923	0.282574	0.150097	-0.0166724	0.0889435	0.0165466	0.144607	0.116894	0.178679	0.39386	0.00649239	0.526182	0.199913	0.138892	0.240997	0.377413	-0.012813	0.00598381	0.0710403	0.16985	0.284652	0.156623	0.255891	0.12863	0.238322	0.111848	0.0518372	0.0739145	0.23218	0.0131743	0.0174581
Unknown39.4	4.0522	4.0457	0.16736	0.0868241	0.132234	0.0891526	0.138883	0.0613235	0.112122	0.124906	0.158847	0.0996054	0.119801	0.103823	0.116332	0.105639	0.0138285	-0.0272687	0.0161228	-0.0532443	-0.0746255	-0.0741344	-0.0135099	-0.0530396	-0.0122427	-0.028634	-0.0418864	0.0685087	-0.0409249	-0.0424184	-0.0584654	-0.0228627	-0.00963517	0.0938387	-0.0378436	-0.096741	-0.085169	0.0698274	0.0883817	0.0927923	0.229293	0.105101	0.125697	0.0113134	-0.0178223	0.00677299	-0.0247503	-0.0192507	-0.0100035
Creatinine2	4.0681	4.054	1.94149	1.57777	2.50493	2.26237	3.08437	2.46092	2.29482	1.74902	1.70579	1.8093	1.83118	1.55924	1.4874	1.15731	1.39733	1.50908	2.07018	1.60475	1.87943	1.76332	2.1535	1.23712	2.22494	1.61157	1.65678	2.29365	1.65871	0.767903	1.9385	1.44649	1.88626	1.57087	2.23549	2.10561	2.57053	2.25586	2.45083	1.90363	2.8193	1.94763	2.30668	1.34349	1.74357	1.8533	1.95345	2.10486	2.50517
Myo_inositol4	4.0958	4.068	1.20477	0.332653	0.820933	0.545228	0.727179	0.588467	0.822687	0.607547	0.987864	0.73118	0.789059	0.672995	0.703431	0.768186	0.921354	0.587581	0.639643	1.0477	0.404115	0.751508	0.570998	0.454075	0.739941	0.721358	0.43014	0.147663	0.585681	0.466495	0.492184	0.47587	0.605728	0.381883	0.780904	0.446341	0.399691	0.591526	0.975322	0.86835	1.29447	0.605719	1.04517	0.630929	0.958484	0.84234	0.886283	0.709741	0.793211
Lactate2	4.1425	4.0961	24.6866	30.0461	25.891	24.7913	19.2536	23.8577	16.4805	19.9195	24.0716	20.1383	27.0931	22.9089	17.4468	25.0898	33.5937	23.7171	21.9485	50.379	33.8189	31.393	17.4218	25.4376	26.9491	19.338	23.3966	26.7977	27.7198	31.9213	25.8287	24.5807	37.4517	29.7756	25.3926	18.5877	33.1143	23.9025	15.8615	17.5773	17.2275	23.4707	16.0884	21.3192	29.4974	19.9005	30.324	36.0921	25.1384
Unknown13	4.1504	4.1425	0.150698	-0.00596149	0.235433	0.00363199	-0.0749936	-0.0591665	0.192151	0.176484	-0.0816958	-0.0341031	-0.0148425	0.172876	0.0343895	-0.0903723	0.654628	0.557804	0.710246	0.443132	0.561743	0.415064	0.443974	0.805198	0.501322	0.969449	0.560032	0.670393	0.820509	0.497688	0.699703	0.659215	0.644218	0.644285	0.665603	0.60439	0.720227	0.272549	0.410434	0.191643	0.0418645	0.10988	-0.0074162	0.380731	0.378943	0.387776	0.555587	0.596392	0.644105
Threonine2	4.282	4.2307	0.273737	0.35102	0.0109944	0.382037	0.398856	0.135704	0.433615	0.00907999	0.919792	0.328756	0.1195	0.154919	0.0678266	0.141215	1.62261	1.57001	1.00456	1.13481	1.37959	1.34071	1.28636	1.57943	1.21693	1.20582	1.33742	1.52225	0.893066	0.821942	1.21089	1.53387	1.09883	1.13947	1.55726	1.20682	1.6131	0.178117	0.0345812	0.168515	1.3101	0.214227	0.396616	1.58317	0.903009	1.62092	1.46347	1.6915	1.37273
Glycerol_of_lipids	5.1957	5.1828	0.116362	0.0703036	0.154752	0.187897	0.128829	0.177559	0.113119	0.0822084	0.095417	0.0839489	0.1126	0.0839645	0.237017	0.101879	0.102412	0.254054	0.208949	0.0252129	0.14783	0.205463	0.183727	0.175698	0.101981	0.148319	0.114067	0.0931785	0.22749	0.124229	0.11928	0.135696	0.114924	0.1753	0.191975	0.197452	0.170405	0.06589	0.239343	0.194945	0.188746	0.156239	0.0588729	0.309317	0.229421	0.162631	0.235522	0.183366	0.260382
D_Glucose13	5.2568	5.2234	12.5604	10.5064	10.2985	10.4672	14.2005	12.9709	15.7776	13.1175	9.73165	9.70206	9.74992	8.95245	9.8069	9.90172	11.7914	17.8679	16.8036	6.70796	15.4439	15.6354	18.3099	18.6892	20.0308	23.3981	16.6991	16.3166	17.453	13.5662	19.8807	19.1584	14.9411	11.3116	17.3123	16.9751	12.5534	11.5142	12.8617	14.1282	15.2573	9.97155	11.8919	17.0873	17.416	19.6104	18.3515	14.7266	17.4543
Unknown40	5.9248	5.8971	0.127692	0.0530048	0.412084	0.272299	0.450354	0.085394	0.149644	0.241075	0.154968	0.0538736	0.166418	0.114127	0.186943	0.0238859	0.153716	0.0904276	0.100725	0.100256	0.0198849	0.249805	0.131582	0.264888	0.0475146	0.0540126	0.14744	0.129206	0.077972	0.0843486	0.0957269	0.161499	0.182198	0.25021	0.182115	0.0525558	0.153901	0.0859921	0.356786	0.108592	0.149409	0.33467	0.205908	0.13096	0.11312	0.177541	0.244795	0.394371	0.297308
Unknown41	6.1096	6.0918	0.00593322	0.154207	0.125036	0.0610091	0.149302	0.241663	0.1311	0.0653165	0.013055	-0.00354536	0.0157745	-0.0208964	0.0664215	0.0200135	0.00246046	0.0681279	0.0191557	0.0020775	-0.00462467	-0.000454628	0.0267782	0.0623902	0.00810027	0.0260803	-0.00607323	0.00666579	-0.000411492	4.98932e-05	0.00969585	-0.00551584	-0.000673149	0.0348876	0.0441711	0.029614	0.048167	0.0263668	-0.0316464	0.0466877	0.0153565	0.16442	0.0398576	0.0182203	0.0333138	0.0313708	0.0711217	0.0925927	-0.00154351
Unknown42	6.5254	6.521	0.0294323	0.0238858	0.0288025	0.0649281	0.0235492	0.0259722	0.0351568	0.00984982	0.0524009	0.0620534	0.0459967	0.053558	0.0294016	0.026979	0.039388	0.00801971	0.0396761	0.0865038	0.0142368	0.0393788	0.0405626	0.0109848	0.0572566	0.0578847	0.0413314	0.0268516	0.0309291	0.0647327	0.0374791	0.0378445	0.0432357	0.03606	0.0640809	0.0386833	0.0470514	0.0126937	0.024868	-0.00563882	0.0401007	0.0593858	0.0339189	0.0235136	0.000648321	0.0224338	0.0341594	0.0488531	0.0351299
Unknown43	6.5918	6.5818	0.00666944	-0.0064875	0.035287	0.0212168	0.214191	0.0337257	-0.00550192	-0.00702549	0.00183316	0.026877	0.0377701	0.0492253	0.00735468	0.00578704	0.000508784	0.110056	0.0153868	0.0106206	-0.0435201	0.0178762	0.253608	0.127303	0.210284	0.237543	-0.00337652	0.11476	0.0251248	0.0459558	0.210863	0.165182	0.0193426	0.00871119	0.0179808	0.180966	0.0264924	-0.0307354	-0.000676861	0.0197789	0.00924815	-0.0100497	0.0429776	0.00374333	0.121168	0.0814554	0.0231027	0.00999401	0.015025
Tyrosine2	6.9222	6.8845	2.64161	2.43509	2.61844	3.18713	2.64674	3.0964	3.59178	2.89408	2.08272	1.45806	2.64738	2.611	2.38707	2.81308	4.39397	3.86935	3.94836	2.46004	3.31312	2.53117	4.26079	3.89538	3.63656	3.29257	3.41208	3.22292	5.33338	7.01621	4.0716	4.38166	3.0294	2.89762	3.3162	5.7958	4.26627	3.21339	3.81052	3.65106	2.41731	2.88276	2.31418	2.30504	2.94278	3.7025	2.90436	3.6586	3.45449
Xanthurenate	7.0866	7.0557	2.32157	2.07747	2.45856	2.26388	2.40914	2.03853	2.7143	1.92722	1.59128	1.83464	2.01152	1.79328	1.49039	2.07356	2.90626	2.43471	1.66281	2.29523	1.88333	2.26412	2.8222	2.28087	1.50648	2.22843	2.72407	2.75538	1.73828	1.6878	1.96642	2.37509	2.15056	2.08743	2.64795	2.51547	2.91661	2.61383	2.77733	1.96297	1.56278	2.10562	2.39658	1.80302	1.66217	2.1884	2.74087	2.61904	2.32662
Tyrosine3	7.2151	7.1794	3.57385	3.13177	3.51332	3.97558	3.39467	4.09008	4.81061	3.91916	2.88204	1.86751	3.56235	3.53973	2.91453	3.8196	4.20769	3.75001	3.89808	2.43215	3.21893	2.33785	3.98988	3.86456	3.63837	3.2022	3.32291	3.06604	5.23305	6.89399	3.99471	4.32609	2.97815	2.85077	3.1686	5.67691	4.18377	4.34448	5.05567	4.9897	3.01723	3.95374	3.01096	2.27281	2.83082	3.59221	2.77192	3.60216	3.29695
Phenylalanine1	7.3482	7.3189	3.45579	2.65123	3.04794	3.04865	3.26902	2.64376	3.34033	2.95607	3.19014	3.02399	3.52501	2.93964	3.07079	3.43385	3.42282	3.0804	3.04015	2.90959	2.18021	2.45497	3.61616	3.27534	2.85912	2.68584	2.52036	2.44725	4.31693	4.21301	3.12969	3.24488	2.91359	2.94839	2.67049	3.82218	3.80746	3.92014	3.75338	5.26153	2.80452	3.1009	2.62059	2.65151	2.2916	2.85775	2.82717	3.24896	2.80527
Phenylalanine2	7.4016	7.3638	1.66908	1.28203	1.42073	1.42461	1.63815	1.25544	1.55815	1.41334	1.61682	1.56254	1.69013	1.33189	1.86599	1.58254	1.60557	1.40642	1.48474	1.32838	0.900179	1.09402	1.71472	1.47048	1.39436	1.15632	1.1095	1.13486	1.98141	1.94093	1.42149	1.4589	1.31093	1.30784	1.11681	1.68468	1.73741	1.70741	1.74911	2.58459	1.3148	1.36183	1.22534	1.21977	1.02355	1.33491	1.27115	1.52884	1.27746
Phenylalanine3	7.4551	7.4137	2.74006	1.9254	2.15251	2.27095	2.53085	1.9384	2.61661	2.21569	2.38371	2.32256	2.49996	2.04191	2.11305	2.38644	3.13775	2.76291	2.76598	2.72753	2.04859	2.23771	3.47498	2.98966	2.7664	2.42631	2.37303	2.32097	3.95025	3.84378	2.89188	2.91719	2.70533	2.64815	2.28835	3.54086	3.5198	2.79311	2.77507	4.0054	2.06366	2.23404	1.92847	2.47446	2.07994	2.65305	2.5967	2.94033	2.62371
Histidine3	7.8291	7.7894	2.32332	2.1063	2.41472	2.23355	2.36695	2.11304	2.62409	1.9912	1.75294	1.90567	2.16057	1.99556	1.57664	2.1748	2.87959	2.37721	1.55183	2.27532	2.00045	2.15192	2.80688	2.26426	1.51797	2.19236	2.7031	2.76139	1.66255	1.71358	1.93244	2.34732	2.09514	2.10124	2.71725	2.51526	2.94399	2.73317	2.89578	2.09679	1.83494	2.16544	2.49001	1.72604	1.71438	2.18512	2.7049	2.61694	2.26655
Unknown44	7.8873	7.8599	0.156078	0.205952	0.388879	0.235095	0.33175	0.329472	0.188257	0.323287	0.247568	0.155602	0.184666	0.186068	0.184095	0.155716	0.0424294	0.0613939	0.121674	0.160067	0.0529038	0.14685	0.173818	0.15873	-0.027867	0.0533384	0.146016	0.16055	0.165338	0.108608	0.139054	0.0532169	0.158904	0.189993	0.153857	0.0477796	0.120937	0.0380698	0.25585	0.155239	0.223381	0.331798	0.309231	0.206968	0.154087	0.0537197	0.271537	0.374712	0.245622
Hypoxanthine	8.23	8.1826	1.26918	1.24565	2.78954	1.0627	1.83093	1.99137	2.12974	1.68031	0.747836	0.648294	0.95381	0.623333	0.736357	0.342178	0.632014	0.494602	1.2256	0.621076	0.477563	0.703524	0.624649	1.22599	-0.0495828	0.437512	0.389287	0.940767	0.387938	0.566386	0.371703	0.223905	0.509358	0.951789	0.388284	0.414673	0.419774	0.581075	0.854654	0.799917	0.520323	1.21169	0.507693	1.2208	0.824829	0.486252	1.08991	1.51626	1.61081
Inosine1	8.2445	8.2311	0.0907681	0.164166	0.194721	0.160933	0.188934	0.260632	0.0777745	0.164753	0.00739448	-0.00295054	0.103622	0.0325421	0.101816	-0.0169942	0.0400779	0.0182502	0.049869	0.00241801	-0.00240457	0.0199943	0.0885273	0.0987134	0.0305618	0.0491904	0.0260579	0.0436853	0.0191865	0.0541371	0.00170348	0.00547422	0.00793928	0.108012	0.00244004	0.0277477	0.0153214	0.089731	0.00315114	0.0409266	0.0440513	0.177594	-0.0128236	0.0404004	0.0888553	0.00565004	0.0770706	0.161007	0.062034
Inosine2	8.3566	8.3382	0.0497548	0.186285	0.214167	0.139067	0.128108	0.29273	0.142862	0.18695	-0.0175694	0.0511956	0.0554834	0.053391	0.110382	0.020484	0.00874961	0.0719676	0.0638442	0.0223476	0.0593325	0.02747	0.151232	0.144055	-0.000993846	0.10287	0.0612487	0.0586493	0.00191265	0.0824047	0.0919502	0.0433921	0.11337	0.170888	0.0559181	-0.00790421	0.0905963	-0.00850561	0.0396759	0.139964	0.00318487	0.174777	0.0483887	0.0623149	0.17626	0.0292189	0.104829	0.155749	0.126453
Formate	8.466	8.4503	0.641917	0.445058	0.532237	0.384673	0.469644	0.308332	0.494576	0.495698	0.426977	0.418351	0.462369	0.375637	0.550014	0.34773	0.634233	0.505592	2.34272	0.348247	1.82371	0.788119	0.842497	0.390807	1.58652	0.380276	0.33338	0.288039	0.267669	0.585594	0.250801	0.270151	0.301137	0.359124	0.425908	0.265147	0.340245	0.449579	0.323412	0.307372	0.396118	0.418086	0.307186	0.380143	0.422049	0.318982	0.465045	0.28811	0.314879
[truncated: 53 more columns]

## Sheet: DP_CSvsHESN
Code	Integration limits		PD5	PD8	PD12	PD15	PD18	PD24	PD27	PD30	PD34	PD37	PD40	PD43	PD46	PD49	PD52	PD62	PD65	PD68	PD71	PD74	PD78	PD81	PD84	PD87	PD90	PD93	PD96	PD103	PD106	PD109	PD1	PD4	PD7	PD10	PD17	PD20	PD23	PD26	PD29	PD32	PD36	PD39	PD42	PD45	PD48	PD51	PD54
Class	To(f1)	From(f1)	Control_sano	Control_sano	Control_sano	Control_sano	Control_sano	Control_sano	Control_sano	Control_sano	Control_sano	Control_sano	Control_sano	Control_sano	Control_sano	Control_sano	Control_sano	Control_sano	Control_sano	Control_sano	Control_sano	Control_sano	Control_sano	Control_sano	Control_sano	Control_sano	Control_sano	Control_sano	Control_sano	Control_sano	Control_sano	Control_sano	HESN	HESN	HESN	HESN	HESN	HESN	HESN	HESN	HESN	HESN	HESN	HESN	HESN	HESN	HESN	HESN	HESN
2_oxoglutarate	2.5222	2.5134	0.397337	0.527946	0.608098	0.50864	0.599304	0.33889	0.633953	0.583979	0.576218	0.546675	0.593207	0.68592	0.846015	0.632895		0.754832	0.863264	0.528092		0.792434	0.769393	0.770888	0.574586	0.710515	0.484222	0.512813	0.505949	0.678601	0.54783	0.698793	0.766783	0.545828	0.706995	0.375896	0.608446	0.481088	0.565491	0.654027		0.64646			0.861314	0.879414	0.521765	0.727049	0.616864
2_oxoisovalerate	1.1349	1.1018	1.7009	1.61119	1.599	1.6577	1.76392	1.61952	2.00349	1.90957	1.69616	1.64747	1.6484	1.81807	1.69375	1.67865	3.06128	1.73758	1.62394	1.69498	2.58386	1.92308	1.633	1.8759	2.15687	1.7842	0.813902	0.937638	0.791065	0.889643	0.905924	0.898076	1.63056	1.61231	1.57429	1.88136	1.62767	1.56748	1.73874	1.73281	2.68095	1.57954	3.02566	2.84455	1.88367	1.57959	1.57861	1.70056	1.80936
3_hydroxybutyrate_1_ov	2.4378	2.4273	0.963412	0.942315	1.13429	1.04956	1.15756	0.775932	1.24143	1.59236	1.18739	0.773455	1.23724	1.10465	1.20759	0.975323	1.92659	1.0603	1.52786	0.882616	1.00437	1.37469	1.05574	1.09569	0.815077	1.15647	0.773383	0.934884	0.820187	1.25111	0.940232	1.05216	1.15072	1.01041	1.14447	1.25726	1.04636	1.16723	1.04428	1.15761	1.20679	1.1445	1.20294	1.18976	1.4163	1.58962	1.19883	1.10166	1.0461
3_hydroxybutyrate_3_ov1	2.4055	2.3962	1.14843	1.51507	1.27741	1.47497	1.39991	1.0875	1.3128	1.56064	1.42192	1.02272	1.39002	1.23659	1.40063	1.08888	1.4797	0.942048	1.10087	0.936147	1.09319	1.18814	0.989316	1.06103	1.0286	1.06934	0.705393	0.862186	0.825446	0.8869	0.784771	0.900713	1.28692	1.1227	1.43237	1.17749	1.17616	1.39813	1.4113	1.45027	1.84487	1.45153	1.61576	1.4227	1.36196	1.47102	1.8916	1.10318	1.03133
3_hydroxybutyrate_3_ov2	2.4172	2.4055	1.20888	1.40442	1.35426	1.47295	1.3835	1.02584	1.39498	2.22994	1.59112	0.92442	1.39528	1.2616	1.32487	1.18042	1.43253	0.954994	1.58483	0.827371	1.00057	1.34161	0.966756	1.02097	0.915959	1.15519	0.593767	0.81891	0.769135	1.04159	0.762072	0.953186	1.25493	1.17491	1.43611	1.26132	1.20481	1.53678	1.35541	1.50901	1.55953	1.33435	1.4412	1.34448	1.33479	1.96486	1.78732	1.05534	1.09691
3_hydroxybutyrate2ov3	1.2188	1.1983	7.25394	7.69977	8.70939	7.29223	8.21009	6.19643	5.86145	10.3942	7.57714	5.40061	7.40567	10.9211	8.12713	6.18587		6.955	11.0156	6.47457	7.56986	9.02613	6.53341	10.2514	39.586	8.04377	5.01525	9.20105	12.2521	6.26384	4.77439	4.76614	5.30461	5.4295	6.61381		4.25177	5.33243	5.2067	6.13681	6.49814	6.32051	12.6221	7.98953		9.68589	5.8273	5.16848	6.46231
Acetate	1.9498	1.9307	8.89035	7.04714	6.54565	7.58013	7.66283	8.19856	6.68814	7.28205	5.9775	5.1183	6.6329	7.10551	7.21632	6.38649	7.65934	3.93595	5.87404	3.52919	4.22098	3.91797	4.78258	3.90892	4.29024	4.71171	3.49389	4.16321	3.41465	4.42565	4.43287	4.31432	6.82235	7.63887	10.4172	7.20729	10.4207	13.4937	12.1512	12.1475	10.2439	10.2495	9.78925	11.1014	5.86273	8.65675	12.4697	3.53752	3.72523
Acetoacetate	2.2593	2.2385	3.40193	4.11261	4.96971	3.5506	3.79782	5.86839	3.21315	8.12397	5.57468	4.26042	3.78423	3.09804	3.59894	4.96134	24.1477	2.61875	4.64667	3.73654	3.05308	3.2944	3.33633	3.9975	4.09566	3.55048	6.02267	3.95301	5.3496	5.88619	5.29193	6.80862	4.50661	4.37949	3.97505	2.28834	2.25035	2.89885	2.64505	2.31448	2.89309	2.74225	2.93066	2.64239	3.30947	6.86347	3.67921	3.12019	3.80526
Alanine	1.5145	1.483	28.6023	24.0365	26.7327	32.5049	26.0697	19.0339	29.612	18.8599	21.1113	21.99	22.6641	24.1843	28.3288	22.3908	21.0132	25.1996	21.7806	21.8632	25.0262	25.3022	30.1499	30.7877	21.4485	25.8405	29.4613	35.2263	29.0405	25.6292	23.845	37.3793	30.6164	25.5966	36.6229	17.123	23.0406	15.6751	24.8539	23.9471	33.0752	26.2727	27.1594	23.73	32.724	19.8634	32.4385	27.6407	26.4249
Alanine_ov	3.821	3.8091	6.25947	5.84789	5.59834	6.93714	6.30553	5.25181	7.12271	5.46436	5.4056	4.82774	5.79087	6.16118	5.98894	5.57566	5.15606	5.70061	5.98626	5.39778	7.18169	6.21857	6.52055	6.51978	4.97414	6.70446	3.72229	4.41959	3.91658	3.72904	3.30824	4.09119	6.05712	5.52139	7.50377	5.17017									6.99277	5.78236	7.02236	5.63597	5.00432
Albuminlysil1	3.0211	3.0073	1.54564	1.9174	1.69984	1.91818	1.78128	1.43697	1.33257	1.90779	1.59627	1.15675	1.85999	1.52261	1.67893	1.30225		1.76387	1.85091	1.21538	1.68479	1.66801	1.71911	1.45875	1.41572	1.74253	0.91161	1.14851	0.947911	1.18878	1.10194	1.30342	1.71903	1.56618	1.9301	1.23683	1.42946	1.7414	1.64451	1.94388	1.8305	1.51466	1.96477	1.66195	1.7554	2.60556	2.35287	1.4506	1.62062
Albuminlysil2	3.0395	3.0211	3.21955	4.07537	3.76768	4.05587	3.82367	3.19075	3.15084	4.15323	3.58617	2.71136	3.99246	3.81868	3.95362	2.98238		3.6589	4.45479	2.93593	3.48267	3.39829	3.83453	3.4543	3.38988	4.1257	1.54352	1.99826	1.70815	2.16637	1.94026	2.33978	3.73515	3.49687	4.57279	2.67465	2.99983	3.39796	3.54721	3.96207	3.86201	3.41456	3.63608	3.37756	3.9876	5.13775	5.01696	3.42338	3.56984
Albuminlysil3	3.0518	3.0395	2.20703	2.80042	2.60498	2.70794	2.54244	2.24116	2.52772	2.78235	2.35311	2.02935	2.75371	2.66323	3.0962	2.1268	2.883	2.29502	3.41864	2.27621	2.30727	1.93824	2.78903	2.6046	2.69589	3.03782	1.16691	1.52227	1.24464	1.67118	1.56622	1.92531	2.66164	2.57225	3.568	2.09968	2.18296	2.08406	2.60188	2.67947	2.97062	2.65966	2.4209	2.54372	2.66429	3.36957	3.53228	2.43731	2.57047
Asparagine ov6	2.962	2.9472	0.508129	0.545012	0.676592	0.630621	0.526304	0.568229	0.879335	0.671047	0.666979	0.514217	0.703264	0.685113	0.858901	0.660836		0.815764	1.1063	0.719822	0.693581	0.794308	0.911065	0.940698	0.697421	0.990891	0.771828	0.827984	0.94425	0.836559	0.811164	0.973449	0.871667	0.68621	0.815724	0.480934	0.627386	0.599176	0.781186	0.917593	0.821882	1.04893	0.690662	0.682481	0.947666	0.943356	0.773081	1.22149	0.902992
Asparagine ov7	2.9748	2.962	0.324604	0.497278	0.449338	0.497176	0.446166	0.351587	0.445112	0.505838	0.436298	0.333605	0.457781	0.418798	0.473556	0.377286		0.469812	0.518581	0.292431	0.316343	0.418856	0.466797	0.415652	0.362701	0.494548	0.308703	0.412683	0.353564	0.450984	0.345706	0.411119	0.490165	0.424135	0.57026	0.295408	0.455334	0.454053	0.504194	0.5564	0.506082	0.55717	0.461574	0.373766	0.503473	0.621541	0.534598	0.479238	0.454793
Asparagine ov8	2.993	2.9748	0.858338	1.10773	1.16481	1.15679	1.14052	0.912299	1.01046	1.18866	1.00004	0.769748	1.16676	1.02231	1.18999	0.917234		1.2224	1.42516	0.853229	1.07127	1.26056	1.20505	1.13644	0.930922	1.20862	0.817184	0.985143	0.919918	0.968487	0.926464	1.18117	1.18167	1.07855	1.28423	0.715991	1.00871	1.00077	1.13507	1.34627	1.27261	1.17069	1.28259	1.04847	1.26275	1.59154	1.37472	1.33483	1.14514
Asparagine_ov1	2.8559	2.8421	0.650773	0.618677	0.704984	0.76682	0.515467	0.75865	0.750654	0.783724	0.839539	1.05275	0.819321	0.712959	0.846416	0.852394		0.717421	0.587404	0.652252	0.653408	0.500695	0.772214	0.740211	0.764664	0.605046	0.680201	0.628782	0.710902	0.747307	0.672088	0.662979	0.718233	0.815461	0.759155	0.554046	0.580448	0.851479	0.733697	0.676632	0.68307	0.673973	0.621083	0.587772	0.780905	0.520576	0.851871	0.744661	0.631191
Asparagine_ov2	2.8658	2.8559	0.26672	0.191692	0.316396	0.249779	0.163083	0.30231	0.350639	0.302537	0.333282	0.482149	0.335585	0.245659	0.36405	0.399932		0.383028	0.336476	0.326854	0.314468	0.297073	0.412211	0.38909	0.365555	0.34156	0.308818	0.348891	0.384687	0.352515	0.338959	0.333469	0.280041	0.394255	0.238702	0.239358	0.262433	0.403534	0.385745	0.375714	0.425749	0.383633	0.431305	0.364637	0.343866	0.232708	0.303826	0.410169	0.326899
Asparagine_ov3	2.882	2.8658	0.43566	0.421434	0.500253	0.536366	0.289101	0.425794	0.55676	0.441514	0.515311	0.565379	0.50126	0.450223	0.589454	0.53295		0.516215	0.581718	0.468218	0.436675	0.495674	0.605915	0.613915	0.444129	0.560077	0.477382	0.510978	0.603152	0.578899	0.524695	0.610822	0.576344	0.553709	0.663762	0.378216	0.525657	0.606147	0.615151	0.69733	0.675464	0.575465	0.639755	0.526348	0.606131	0.430219	0.563334	0.740467	0.545069
Asparagine_ov4	2.9003	2.882	0.348162	0.324494	0.402354	0.339805	0.324675	0.34237	0.585843	0.496987	0.442334	0.415745	0.423052	0.430465	0.551011	0.421883		0.499305	0.912236	0.354334	0.71232	0.449077	0.574793	0.600279	0.374834	0.527125	0.526122	0.468234	0.574467	0.62403	0.603154	0.718778	0.47493	0.512152	0.435349	0.387332	0.494615	0.620268	0.534361	0.655194	1.481	0.615545	1.51953	1.41576	0.514341	0.461936	0.541652	0.679198	0.486196
Aspartate_ov5	2.9271	2.9135	0.329473	0.757675	0.742641	0.717867	0.766449	0.50847	0.447006	0.57005	0.491662	0.406545	0.538437	0.495295	0.459916	0.382394		0.459753	0.554513	0.263811	0.664214	0.615122	0.645491	0.7208	0.417542	0.379945	0.509052	0.313236	0.772257	0.561889	0.500946	0.64426	0.675242	0.489892	0.667481	0.355704	0.599004	0.430342	0.954274	0.969471	1.14796	0.548949	1.23299	1.27419	0.858185	0.636843	1.01993	0.605943	0.615206
Choline1	3.3417	3.3311	0.448874	0.659775	0.624704	0.515409	0.603846	0.426811	0.542481	0.478245	0.541487	0.408517	0.509069	0.434574	0.646891	0.413567	0.922969	0.458406	0.633109	0.456542		0.449111	0.514832	0.561402	0.475831	0.450967	0.524193	0.505349	0.502623	0.533734	0.505639	0.61042	0.710898	0.422445	0.621581	0.534305	0.652934	0.578089	0.640754	0.724623		0.752461			0.743118	0.496203	0.550474	0.622411	0.578828
Choline2	3.3519	3.3417	0.578724	0.940481	0.740083	0.700502	0.739877	0.553384	0.594171	0.567005	0.736603	0.592838	0.622348	0.490819	0.859143	0.524856	1.07385	0.573251	0.707408	0.665095		0.771816	0.758205	0.829219	0.742857	0.548038	0.836641	0.944126	0.868028	0.83576	0.879164	0.942249	0.958953	0.554867	0.803347	0.726009	0.743203	0.64519	0.854662	0.921194		0.977875			0.956349	0.614285	0.705054	0.976629	0.773039
Choline3	3.3623	3.3519	0.716808	1.15439	0.924847	0.869386	0.95249	0.71945	0.820718	0.72004	0.967131	0.746442	0.836317	0.701097	1.03733	0.705727	1.31273	0.620346	0.853686	0.85475		0.995757	0.844089	1.01826	0.875184	0.650126	0.99171	1.06518	0.974657	0.873591	1.05617	1.06942	1.16504	0.701266	1.03624	0.873715	0.899189	0.761836	1.09622	1.15458		1.16837			1.23207	0.750914	0.834519	1.28863	0.897687
Citrate1	2.5519	2.5305	1.3189	1.6529	1.73972	1.79431	1.91151	1.27673	1.93477	2.29161	2.00088	1.51529	1.81465	1.81327	2.09862	1.73753		2.16706	3.07414	1.62261		2.08496	2.4414	2.1095	1.96387	2.37966	1.78884	2.13074	1.72508	2.60573	1.81626	2.4986	1.78923	1.8324	1.84998	1.49573	1.66224	1.37395	1.9532	2.06599		1.95795			2.01016	3.02746	1.90494	1.76729	2.16892
Citrate2	2.5772	2.5522	1.44493	1.61525	1.85067	1.8585	2.12406	1.64992	2.21266	2.75497	2.37222	1.68968	2.05251	1.95484	2.40315	1.96724		2.66115	5.47342	1.97489		2.46303	2.89932	2.51629	2.52611	2.95226	2.20641	2.68308	2.2696	3.36073	2.20782	3.17895	1.97377	2.115	1.99266	1.91552	1.77596	1.56077	2.41993	2.52021		2.28021			2.40805	3.53116	2.25097	2.11663	2.89609
Citrate3	2.6977	2.673	2.62798	3.12658	2.92744	3.1334	3.27445	2.39281	3.13746	3.93176	3.51449	2.3997	3.50654	3.07531	3.74406	2.82041		3.61929	4.77396	2.7799		3.304	3.84476	3.60748	3.21424	4.03518	2.76697	3.56963	2.8381	4.01825	3.0191	3.89705	3.00906	3.11475	3.47601	2.40438	2.51815	2.86438	3.33797	3.68005		3.11492			3.70519	4.8602	3.77785	3.01713	3.72872
Citrate4	2.7254	2.6981	3.30723	3.64341	3.7722	3.59003	3.69224	2.86335	3.79816	4.87899	4.46994	2.96929	4.25371	3.63781	4.54276	3.58924		4.63571	5.37482	3.85158		4.44574	4.2447	4.47098	3.84133	4.80822	2.61156	3.66247	2.76961	4.06338	2.93729	3.6299	3.71369	3.76779	3.8202	2.91461	3.11917	3.76017	3.73308	4.25603		3.33566			4.33151	5.33612	4.53715	3.48205	4.21322
Citrulline1	1.9005	1.8786	1.69598	2.0821	1.84855	2.20901	2.07836	1.66571	1.83112	2.00105	1.82669	1.40152	2.15157	1.75116	2.18132	1.69966	2.09458	1.60476	2.18045	1.44956	2.05307	1.72198	1.96982	1.77516	1.66219	1.83477	1.23814	1.3821	1.14019	1.57064	1.59182	1.79709	1.79101	1.70072	2.49095	1.50916	1.44981	1.37966	1.9144	1.73551	1.95237	1.81196	1.99009	2.02142	2.10858	2.46082	3.17872	1.58934	1.71164
Citrulline2_ov	3.1975	3.1761	0.130233	0.273274	0.379585	0.341067	0.212575	0.255434	0.460252	0.403274	0.389934	0.11824	0.479402	0.266906	0.403891	0.151091	1.81715	0.548462	2.3874	0.125827		0.434775	0.461689	0.183785	0.30005	0.384421	1.39451	1.5593	1.51706	1.75662	1.56727	1.87216	0.45119	0.29552	0.320564	0.322691	0.491498	0.673875	0.839603	0.835809		0.938031			0.37258	0.693575	0.664146	0.433271	0.502245
Creatine	3.9575	3.9459	3.60962	3.04224	2.50275	2.88856	3.0618	3.11157	2.93006	3.57113	2.64333	2.59573	3.56789	3.06112	3.35285	2.68879	2.8413	2.73563	3.63664	3.25767	3.72521	2.92591	3.14419	2.73767	2.67073	3.6122	1.34293	1.87586	1.3164	1.61964	1.48576	1.64608	2.68126	2.86281	5.11137	2.33	1.47381	1.424	1.56879	1.65553	2.38414	1.66991	2.43628	2.28793	3.00472	3.63985	3.50189	2.07545	1.97743
Creatinine	4.0799	4.067	1.19129	1.46042	1.30316	1.5768	1.6256	1.35133	1.12664	1.45644	1.04039	1.08627	1.35579	1.31765	1.15789	1.25146	1.73797	1.35122	1.71994	1.26291	2.17689	1.55436	1.53004	1.64784	1.33719	1.39328	0.550089	0.535453	0.690312	0.680074	0.536323	0.834325	1.24475	1.15438	1.51387	0.917961	0.624975	0.586968	0.802458	0.8281	1.63809	0.554936	1.74256	1.60652	1.70587	1.61618	1.51093	1.15284	1.05483
Creatinine_creatine	3.0699	3.0516	6.59946	6.00358	4.92171	5.87403	5.43319	5.14324	5.47085	7.30767	3.94205	4.59469	6.18854	4.67092	7.01269	4.20562	5.41967	5.13752	7.70744	5.47898	5.16972	4.12332	6.23282	5.65151	4.83263	6.31949	4.75533	5.71921	5.10893	6.03634	5.5764	7.08425	6.55023	5.10345	11.4065	5.19803	4.06572	3.4695	6.25656	6.30963	5.48349	5.92322	4.99973	4.58395	6.27586	7.27392	6.18632	4.34088	4.73788
D_Glucose_Serine_Alanine	3.809	3.7705	34.1049	38.359	32.6031	40.5252	41.8762	36.0108	37.3845	38.0953	33.9284	30.5678	38.8249	41.259	34.6852	35.7776	33.5209	35.8487	45.3227	36.755	46.117	46.1695	44.7814	40.3624	34.9966	37.5668	36.8322	40.7076	33.4567	38.5399	35.6112	31.7579	29.3865	33.0175	40.9019	23.6618									45.5547	45.1214	45.5759	29.4294	25.8424
D_Glucose1	3.2875	3.2484	54.6339	64.4635	55.3759	62.9701	76.0026	60.4869	51.9796	63.6962	54.1583	44.8437	62.5444	67.5484	52.4831	55.3399	53.0314	54.3441	71.0018	54.4475		72.5569	69.5969	66.0872	51.9418	53.1429	59.9943	62.5422	50.6307	58.0414	53.5102	49.1081	44.0494	49.1167	61.914	33.929	24.1422	11.7201	17.002	17.8198		14.3309			77.8291	75.6893	70.8315	37.9166	35.9203
D_Glucose10	3.8849	3.8684	10.35	11.436	8.83114	11.6998	12.3664	11.5877	10.5902	11.2939	9.46105	8.39683	11.6503	11.6986	8.69579	10.3357	10.1405	10.0911	13.0041	11.0192	13.6628	13.3913	12.133	10.8074	10.1913	10.2319	10.9361	12.0066	9.77135	10.6067	10.1891	8.1013	7.21265	9.44342	10.8535	5.88592									11.9359	13.8319	12.3103	6.99178	6.05475
D_Glucose11	3.9233	3.9033	19.9946	21.1314	17.0667	21.9876	24.2347	21.2901	18.4296	22.4083	18.2359	15.8605	22.822	23.03	16.8096	18.9436	19.1411	19.0889	24.3148	20.3927	24.7712	26.165	23.0513	22.2191	17.8852	19.5204	27.923	29.9972	23.2262	26.3568	26.1103	20.4386	14.0812	16.964	20.2094	11.0028									25.9199	26.8993	24.3117	13.909	11.8137
D_Glucose12	3.9433	3.9234	15.7842	15.9748	12.716	17.058	18.6985	17.0741	14.868	17.2407	13.7177	12.6393	17.7292	17.964	12.397	14.914	14.816	15.1332	19.1093	16.2913	19.7337	20.8044	18.0228	16.7151	14.2745	15.3725	19.9647	21.2028	16.4835	18.4474	17.9667	13.8772	10.4894	13.1748	15.5131	8.57415									18.525	21.1869	18.9782	10.083	8.55864
D_Glucose13	5.2699	5.2448	9.42926	10.44	8.1651	10.9597	11.7559	10.6115	9.77671	10.4188	8.46978	7.91753	10.7509	11.5387	7.28657	10.0022	9.30741	9.63349	12.4571	10.3932	13.3023	13.9209	12.396	10.7277	10.0804	9.33232	6.59602	7.68328	5.88601	6.29583	6.21093	4.44675	6.12835	8.45469	9.28279	5.03905	2.43943	0.977143	1.53092	1.06509	1.6049	0.96644	1.85218	3.63377	11.6483	12.8657	10.5466	6.27772	5.26034
D_Glucose2	3.4581	3.4031	62.3847	69.7102	53.0333	70.1595	79.4888	73.085	60.6623	70.5763	57.7671	51.7212	72.0586	76.308	50.5377	62.1012	61.2457	58.9173	79.3537	68.1261	81.0497	87.9703	76.2705	70.2544	59.0482	59.1782	83.3849	87.112	68.9628	75.0163	74.9358	56.6422	41.145	53.0583	64.6777	33.1925	16.2005	4.8429	11.1591	8.9144	14.8149	7.61188	11.1629	19.5097	82.3322	84.4551	75.7988	43.2639	33.8612
D_Glucose3	3.5384	3.4652	81.1539	82.3315	64.3715	87.6486	100.514	91.8871	78.3155	89.9737	69.6597	66.7348	93.1048	97.4464	59.3693	79.1991	76.6411	77.7964	101.73	86.2962	102.977	115.349	97.7393	90.0542	73.3131	77.1464	98.1276	101.406	79.05	87.0498	86.6425	63.422	51.2257	66.6076	75.9873	40.1967	15.5399	2.78915	8.03467	3.40879	4.80219	2.95808	4.11313	18.9672	99.3113	113.132	98.5261	49.2773	38.9448
D_Glucose4	3.5874	3.5409	32.9204	38.8208	30.8669	39.2309	41.6149	36.3997	37.6714	39.8855	32.4798	31.5288	41.9766	44.1963	32.634	34.5946	32.8267	35.7407	46.6235	37.0272	34.599	48.0103	41.0876	38.2421	32.6395	33.4768	36.5989	38.7219	34.5871	38.4302	33.5181	30.7628	25.341	30.9119	36.041	25.3957	14.318	7.01277	12.3997	14.9886	9.59486	9.00879	5.3007	11.5006	46.9022	47.3305	48.3773	25.9978	21.2371
D_Glucose5	3.7282	3.7123	9.10364	10.416	8.16872	10.9323	10.7446	10.3387	8.6067	11.2664	9.00235	7.2593	10.0493	11.2488	8.71309	9.11664	8.82022	8.32468	11.0156	8.84786		11.4496	10.3384	9.57045	8.30939	9.51043	11.1608	11.9452	9.78137	10.0169	10.8073	8.36784	6.55467	7.86511	10.0203	5.56181	3.52486	3.72376	4.48193	4.03588		2.53426			13.4377	11.6429	11.81	7.42322	5.70921
D_Glucose6	3.7481	3.7282	28.8769	30.3645	23.456	32.2532	34.6382	32.841	26.6433	32.0735	25.3893	23.1096	32.3555	34.4083	23.1715	28.3293	27.2459	27.0692	36.0309	30.2952	39.7891	39.3774	35.0125	30.5758	27.4742	29.2533	35.0561	37.0947	28.8748	31.7353	31.599	24.1878	18.9486	24.3908	28.851	15.2411									35.2304	39.1561	35.1008	18.278	14.9718
D_Glucose7	3.7706	3.7483	28.4458	29.953	23.4885	31.5361	34.4909	31.7029	27.3959	31.3286	25.003	23.2462	32.323	33.2163	22.3023	27.5955	27.2276	26.7109	35.4088	29.8567	40.9634	37.9976	34.2675	30.5633	26.8405	27.9581	32.0697	33.5848	26.8043	29.5465	29.0903	22.1684	19.2628	24.1866	28.1551	15.2605									33.4516	38.7337	35.3172	17.8281	15.1254
D_Glucose8	3.8456	3.8324	8.76355	9.71841	7.38774	10.1315	10.406	9.68819	7.66795	9.68269	7.93714	6.92789	9.69461	10.0629	7.62792	8.58432	8.55205	8.23124	10.6558	8.74765	11.6259	11.3948	10.4423	8.87425	8.35187	8.94964	10.2497	11.115	8.82643	9.85705	9.73477	7.52098	6.08568	7.62911	9.31977	5.13359									10.7975	11.5714	10.5064	5.92412	5.15323
D_Glucose9	3.8683	3.8456	28.113	30.8362	23.8127	32.061	33.6223	31.6857	26.9753	31.3786	25.7641	23.186	31.7889	33.6262	23.7828	28.2955	26.0639	26.7558	35.3749	29.955	36.0518	38.5057	34.4808	29.7885	27.8873	27.7505	34.1093	36.5962	29.3651	32.1218	31.2331	24.5903	18.6876	25.4907	28.9601	15.2137									33.3563	37.993	34.2273	18.0977	15.3178
Dimethylamine	2.7359	2.7256	0.888579	0.798134	0.992324	0.812539	0.837165	0.654984	0.90276	1.00594	1.02059	0.715447	0.876101	0.717711	1.09064	0.961642		1.38766	1.30246	0.978766		1.3192	0.890235	1.33001	0.890228	1.08715	1.04142	0.753374	0.644175	0.816509	1.04372	0.701437	0.990418	1.0114	0.802353	0.924777	0.849885	1.01827	0.878555	1.37521		0.782639			0.989069	1.06354	0.991514	0.952983	0.956041
Dimethylglycine	2.9482	2.9389	0.387993	0.699852	0.746471	0.802496	0.689282	0.449302	0.589161	0.503195	0.581952	0.457994	0.571094	0.549445	0.623313	0.474121		0.585646	0.700425	0.378101	0.757927	0.533973	0.7624	0.743184	0.566936	0.695826	0.480085	0.728883	0.592023	0.679433	0.671098	0.717008	0.648147	0.534681	0.6579	0.398876	0.477639	0.419267	0.623257	0.755815	0.729299	1.12593	0.691549	0.719701	0.748858	0.738732	0.722067	0.603864	0.664665
DSS	0.0608	-0.0664	8.03683	6.7555	8.27552	8.2527	7.46683	7.34529	8.69142	8.56454	8.40116	7.37396	9.04304	10.064	10.6593	7.43273	15.7598	10.1144	13.0208	10.64	12.7664	7.37769	10.364	9.21296	10.315	10.6187	5.52109	9.37128	9.48904	4.53121	6.51195	7.19585	7.6911	7.79233	9.08729	4.7204	5.07397	7.74963	5.92745	6.42002	9.56375	7.1355	9.6663	10.9318	11.2926	10.3714	10.4486	9.44218	9.61215
Ethanol	1.1982	1.177	4.01349	4.33364	4.55733	4.13841	4.92145	3.67494	4.43397	5.26594	4.71507	3.85524	5.4118	9.73008	6.16814	3.81724		5.45011	7.47649	5.18285	6.18929	4.43749	4.44376	21.9144	16.672	5.98257	3.66883	5.30699	12.2796	2.30536	2.43162	2.51547	3.22148	3.29876	5.49112		2.98184	3.40277	3.33825	4.58883	4.21863	3.77864	8.67723	4.85253		4.08265	5.4127	3.18573	3.31249
Formate	8.4868	8.4643	0.984739	1.01481	0.973944	1.02646	1.01837	0.94021	1.12876	1.02699	0.969346	0.831586	1.11529	1.0058	1.11052	0.976109	1.99062	1.1504	1.30353	0.974675	1.99032	1.08899	0.984405	0.9823	0.938546	1.06119	0.0595352	0.148366	0.135328	0.188376	0.073711	0.155813	0.94512	0.996789	1.08679	1.0183	0.861656	0.84724	0.862454	0.900418	1.22145	0.887536	1.62813	1.54121	1.17209	1.28396	1.17429	0.923132	0.895753
Glutamate_ov1	2.3558	2.3284	4.04589	5.09695	4.44797	4.74183	4.55198	3.77496	4.27383	6.32593	5.16156	3.67187	5.00221	4.14517	4.94667	4.13689	4.76389	3.52461	4.79489	3.69745	3.76669	4.72622	3.96632	4.08557	3.5978	4.22689	2.48188	2.91891	2.715	3.46679	2.79438	3.29341	4.65243	3.79415	4.88759	3.82117	3.38401	4.21325	4.10367	4.68331	4.95578	4.27519	4.8026	4.37006	5.00711	6.09773	6.11889	4.13029	3.83491
Glutamate_ov2	2.3851	2.3558	9.43753	16.566	12.3715	16.1836	14.3599	10.5854	13.7777	12.5624	14.14	11.2547	12.356	12.2675	13.4287	10.2497	11.6099	5.50097	5.38437	7.21721	8.11318	5.94556	6.29153	7.82897	5.95061	6.06453	4.74856	4.63832	4.80035	4.78654	4.81757	4.59815	10.0294	8.32992	13.5332	11.8308	10.6876	7.55618	14.8377	12.3391	17.6283	13.0507	14.1006	14.3176	9.62516	9.54707	22.8065	8.44484	6.63992
Glutamine_methionine_ov1	2.1596	2.1544	2.09322	2.47049	2.87781	2.55194	2.70992	1.79183	2.55958	2.31465	2.49941	2.0511	2.31786	3.08258	3.47309	2.49598	2.21346	3.78522	5.08291	3.3835	2.98677	4.56407	4.52474	4.33194	3.20225	4.33092	4.02572	4.35678	3.98999	5.12971	4.74009	4.97827	3.30118	2.51198	3.61724	1.9564	2.22458	1.68747	2.33236	2.66105	2.36432	3.08959	2.22585	2.82104	4.35403	3.05091	2.39159	3.70837	3.35939
Glutamine_methionine_ov2	2.1924	2.1368	11.4745	14.0018	16.1336	14.8412	15.737	10.2926	16.0225	13.8888	14.9354	12.6106	14.7354	17.3895	20.1914	15.0499	13.7431	21.6351	26.1601	17.4641	15.6733	25.0947	24.0039	22.689	15.9615	21.1208	19.7202	21.9862	20.3657	28.2088	23.282	25.015	18.2306	14.591	19.244	11.4779	13.6321	10.3885	14.2741	15.3945	14.7941	15.8892	14.461	16.6315	25.168	19.0773	15.2329	20.8707	18.4635
Glutamine1	2.4495	2.4378	1.07368	1.15671	1.34139	1.07326	1.37964	0.901143	1.2424	1.70748	1.34422	0.924873	1.38697	1.32844	1.60972	1.20032	1.30496	1.4081	2.05071	1.16855	1.328	1.84159	1.76533	1.62483	1.18242	1.48807	1.20819	1.37389	1.20798	1.75614	1.44928	1.51845	1.43604	1.18663	1.51914	1.19031	1.26085	1.15647	1.2427	1.3136	1.32461	1.31348	1.38748	1.25312	2.04441	1.83284	1.23761	1.49102	1.3618
Glutamine2	2.1365	2.1121	4.30434	5.84681	5.68667	6.21736	5.71327	4.45143	5.39079	5.98417	5.79048	4.94496	5.73264	5.64888	6.49618	5.15064	5.44267	5.68795	6.01972	4.91305	4.61643	5.71227	5.36373	5.69529	4.6231	4.98144	4.97155	5.66863	4.9463	6.93301	5.80565	6.22145	5.36553	5.09709	6.21962	4.20396	4.52874	4.4522	5.6315	5.79639	5.84343	5.18158	5.4969	5.8098	6.76858	6.14979	7.43884	5.19576	5.11334
Glutamine2b	2.4603	2.4495	1.38631	1.54238	1.94417	1.37671	1.95027	1.2095	1.66582	1.59912	1.67606	1.3791	1.81134	2.13665	2.55317	1.76707	2.39721	2.91886	3.7396	2.26484	2.37965	3.69343	3.69672	3.25478	2.3174	2.82874	2.45379	2.80876	2.4242	3.62291	3.02655	3.22663	2.48997	1.90275	2.49795	1.46524	1.93058	1.19786	1.75348	1.85104	1.94646	1.89421	2.21827	1.94265	3.94169	2.50075	1.33146	2.94221	2.58047
Glutamine3	2.474	2.4603	2.46864	2.24628	3.52299	2.21433	3.27572	1.80921	2.929	2.49664	2.68719	2.50091	2.85154	4.0545	4.69473	3.27076	3.96049	6.59494	8.29672	4.98324	4.71295	8.30665	8.01044	7.12239	4.7952	6.24844	5.45356	6.2894	5.39797	8.35299	6.58191	7.18099	5.04333	3.80472	4.74215	2.3663	3.4991	2.05353	2.75051	3.20955	3.18172	3.45863	3.67861	3.63321	8.02769	4.99603	1.47473	6.34399	5.48503
Glutamine4	2.4874	2.474	1.9603	1.64825	2.85665	1.74861	2.46422	1.35251	2.47301	2.0338	2.23338	2.16669	2.15839	3.47211	4.085	2.88274	2.72981	5.99358	7.51179	4.5238	3.77299	7.40622	7.02209	6.24187	4.18246	5.63803	4.92956	5.79049	4.9562	7.66335	5.8391	6.48065	4.3386	3.24816	3.97631	1.80484	2.83421	1.7586	2.16555	2.70481	2.4161	2.93401	2.71649	3.08492	6.86297	4.32949	0.921605	5.70539	4.85102
Glutamine5	2.4999	2.4874	1.00727	0.934186	1.38343	0.987333	1.26301	0.708893	1.4683	1.13815	1.26914	1.25554	1.26639	1.80044	2.16101	1.56417	1.60255	2.62826	3.27833	1.9848	1.71059	3.13755	3.04514	2.76676	1.86806	2.47953	2.04543	2.43462	2.18744	3.21828	2.46348	2.73923	2.10234	1.55	1.86236	0.949747	1.47101	0.953181	1.19705	1.45675	1.24576	1.56507	1.35592	1.51088	3.14468	2.23553	0.700022	2.57947	2.22282
Glutamine6	2.5133	2.4999	0.673604	0.787785	0.964792	0.819451	0.943892	0.52799	1.16274	0.890913	0.922497	1.05374	0.986854	1.32371	1.5215	1.12631	1.70133	1.25973	1.49	0.879462	0.910247	1.46478	1.30369	1.39195	0.877965	1.20785	0.865324	0.98577	0.969762	1.32354	0.996758	1.22321	1.26097	0.980565	1.19359	0.64399	1.01742	0.657887	0.870165	0.990465	0.890699	1.05644	0.945966	1.01901	1.61735	1.43055	0.788676	1.26309	1.06758
Glycerol_of_lipids	5.2142	5.2008	0.53119	0.58392	0.562787	0.571742	0.569567	0.470685	1.52491	0.554873	0.591701	0.462638	0.65124	0.558747	0.513073	0.503529	0.889452	0.54456	0.50724	0.493307	0.931961	0.487196	0.515392	0.605374	0.523988	0.579911	0.170627	0.125052	0.103259	0.180819	0.176681	0.0899667	0.535157	0.479185	0.593015	0.482371	0.470774	0.50362	0.422948	0.471155	0.762122	0.448323	0.817003	1.13099	0.525609	0.672543	0.55217	0.423292	0.471499
Glycerol1	3.6131	3.592	7.23885	8.425	7.80909	9.16297	8.7465	7.07632	8.64877	8.85954	7.78989	5.63956	7.80589	7.72352	7.90959	7.01641	6.62441	7.01972	8.55624	7.29335	2.77789	8.09936	7.56789	8.39934	5.16075	8.03145	4.95167	6.08766	5.40898	6.13329	6.08492	6.06807	7.19246	6.94643	9.4364	7.35981	5.58313	5.74757	7.38512	7.90069	3.31565	5.339	1.86767	4.20438	8.98508	8.2384	8.1221	7.30261	5.93537
Glycerol2	3.6919	3.679	4.27775	5.54219	4.8187	4.64492	5.61032	3.54888	3.70625	4.8078	4.62047	2.86225	5.11075	4.93452	4.54401	3.71743	4.09654	3.90577	5.23949	3.84805		3.95676	3.79479	4.79183	11.6308	5.07935	3.21266	4.6981	4.37946	4.24502	3.80242	3.61644	4.58857	3.89304	5.18259	5.18586	3.52679	3.74416	4.0027	4.81053		3.80669			4.63271	5.2614	4.75688	3.60533	4.00207
Glycerol3	3.7115	3.6919	4.95104	5.90823	5.31419	5.69593	5.87887	4.25635	4.90848	6.24194	5.03777	3.2129	5.37116	5.07436	5.13038	4.05262	4.9123	4.32328	5.62352	4.03312		4.60203	4.17092	5.43507	7.10552	4.94732	4.40335	5.05793	4.95201	4.44224	5.17829	4.41087	5.20124	4.39068	5.92123	4.43454	4.20833	5.28553	4.98559	5.60951		4.41016			6.60201	5.4317	5.91707	5.06566	4.66021
Glycerol4	3.9034	3.8876	4.48359	5.5633	4.43678	5.39874	5.38743	4.54531	4.41673	5.44755	4.57247	3.48535	5.12518	4.7171	4.30359	4.29373	4.83178	4.55721	5.3944	4.15792	5.8682	5.03107	4.37525	4.98413	3.61076	4.32967	3.86286	4.61876	3.95214	4.3144	4.7643	3.94843	3.91636	4.24725	5.32324	2.92162									6.50387	5.69684	5.43605	4.40804	3.64095
Glycine_ov	3.5918	3.5864	1.66641	2.27218	1.90036	1.95035	2.31524	1.46966	2.77322	2.38569	2.15358	1.59883	2.27726	2.04776	1.96905	1.79915	1.67238	1.89971	2.33283	1.79571	0.589974	2.08114	1.75184	1.9114	1.48588	2.10591	0.908124	1.38941	1.40252	1.6583	1.10741	1.17446	2.0323	1.75122	2.04062	2.8361	1.56946	1.24447	1.75253	2.20181	0.924583	1.2699	0.335805	0.937977	2.1822	2.44314	2.46662	1.68074	1.46174
Histidine1	4.0104	3.9926	3.60032	4.49024	3.74147	4.49494	4.24702	3.68624	4.25972	4.84299	4.16101	3.27965	4.4121	4.77	4.54276	3.70424	3.61057	3.56937	4.75168	3.77851	4.93194	4.27465	4.09533	4.35027	3.09089	3.61771	1.92255	1.95801	2.23851	2.2224	2.17249	2.58031	3.45604	3.68642	4.96787	2.78108	2.75957	2.16524	3.28443	3.23234	3.909	2.94209	3.94212	4.00711	5.07951	4.5137	4.99931	4.14011	3.24889
Histidine2	4.0212	4.0104	2.02191	2.15437	1.9192	2.374	2.11182	2.10673	2.1411	2.38127	1.99367	1.60254	2.09833	2.45384	2.31372	1.92308	1.97062	1.85517	2.52732	2.04203	2.64857	2.29658	2.26625	2.37484	1.71339	2.4556	1.21723	1.21585	1.37519	1.03638	1.31197	1.4192	1.74682	1.80325	2.60632	1.62264	1.28662	1.33671	1.82038	1.72816	2.05452	1.44127	2.05625	2.23341	2.70297	2.32839	2.48012	2.3521	1.69235
Histidine3	7.8491	7.7945	3.73282	4.07237	3.78366	3.99074	4.0352	3.48459	3.80887	4.30741	3.80456	3.2054	3.85336	4.02379	4.23199	3.56733	4.81313	3.58986	4.55992	3.49895	5.04626	4.05996	4.39595	3.99838	3.32537	3.44651	1.69137	2.05162	1.77908	2.41557	2.07955	2.62332	3.97517	3.52503	4.21622	3.22233	3.3905	3.09777	3.41608	3.40101	3.93161	3.41758	4.61733	4.81886	4.35478	4.78231	4.10616	3.37747	3.3482
Hypoxanthine	8.2357	8.1928	1.72162	1.85228	1.63806	1.80957	1.98755	1.68443	1.87303	1.79715	1.75668	1.47608	1.81642	1.68713	1.6845	1.66318	2.67246	1.68723	1.8379	1.79249	2.88174	1.80697	1.76374	1.83495	1.69008	1.77374	0.0137741	0.0545079	0.0993445	0.108035	0.0937292	-0.00991494	1.71844	1.58238	2.01605	1.49473	1.37294	1.40544	1.40833	2.09923	3.68936	1.50587	2.86698	2.41636	1.77933	1.82	1.81044	2.90004	2.44333
Isobutyrate	1.1017	1.0768	2.21275	1.7968	1.70416	1.95845	1.92716	1.7475	1.95683	2.04104	1.50166	1.41043	1.68868	1.70484	1.73571	1.72134	2.63894	1.34318	1.64123	1.63811	2.0431	1.66352	1.62078	1.54961	2.636	2.06901	1.09059	1.26653	1.11091	1.14759	1.14676	1.52655	2.46099	1.90437	1.92028	1.8118	1.53385	1.36251	1.68228	1.64247	2.15424	2.02902	2.19184	2.44696	1.92664	2.10606	1.69922	1.59733	1.76754
Isoleucine	1.0407	1.0191	6.2681	5.5085	5.52669	5.22012	4.97436	4.85575	5.72265	4.82499	4.92666	3.91695	5.38073	4.08473	5.98444	5.2351	5.80158	4.4701	7.41991	5.70637	6.02551	3.73478	5.77665	5.23741	5.34388	7.53421	4.86596	5.13888	4.86643	4.47691	6.26434	4.62701	7.14658	5.31145	6.20531	4.59537	4.07129	4.93476	4.5519	4.92085	5.36039	6.96318	4.45023	6.65739	4.98262	6.62204	6.37908	6.61451	7.52292
Isoleucine_leucine1	0.9483	0.939	4.06072	4.49027	4.54766	4.34691	4.02399	4.2407	3.79258	4.93326	4.34443	4.43785	4.8152	3.87807	4.56314	4.20394	5.0201	4.35154	4.83934	3.95625	4.42881	3.7925	4.64186	3.94189	4.1621	4.70755	3.95318	4.28654	3.55329	4.36073	4.71153	4.52824	4.87079	5.047	4.40531	3.28779	3.48295	4.20031	3.96689	3.83271	4.01454	3.92226	4.51071	4.51847	4.79146	5.56703	6.07295	3.48548	4.40926
Isoleucine_leucine2	0.9624	0.9488	7.50381	8.02432	7.49783	7.67692	6.90163	6.62882	6.84098	8.32763	7.48959	6.34815	8.29486	6.47355	8.2208	6.97246	7.41591	6.64509	8.41963	6.98307	7.17343	6.08521	7.48909	6.96084	6.96045	8.15682	6.85406	7.25169	6.43022	7.5181	8.41617	7.54305	8.46592	7.78967	8.10258	5.7974	5.76842	6.91571	6.3431	6.57595	6.56522	7.38308	6.72925	7.62329	8.15591	9.64292	10.162	6.7189	8.08396
Isoleucine_lysine	1.4442	1.407	6.4118	6.80702	6.95321	6.94969	6.34723	6.5061	6.36405	8.23151	6.84795	6.20973	7.22331	6.09759	7.01348	6.37793	8.03427	7.1547	6.86056	5.63447	5.80789	6.62309	6.40256	5.78877	6.35292	7.32022	5.51744	6.8942	6.21984	7.32404	6.66653	7.52529	6.92768	7.19906	7.04917	4.3012	5.70607	9.31374	6.70249	7.39159	5.67863	5.652	6.40494	5.80015	6.88402	8.60909	9.22059	5.20977	5.96656
Isopropanol	1.1744	1.1468	2.41048	2.45998	2.47342	2.41296	2.81159	2.41024	2.58718	2.96917	2.62594	2.41282	2.56477	2.9987	2.92342	2.42899		2.59463	2.59974	2.69815	3.54919	3.14701	3.0061	3.18371	3.5176	3.09134	1.50199	1.69482	1.63521	1.51014	1.52069	1.74383	2.22524	2.47098	2.47566		2.04307	2.268	2.35788	2.33297	3.33346	1.80657	4.17215	3.52206		2.54598	2.74924	2.2652	2.40425
Lactate	1.3653	1.3308	205.544	150.612	163.537	144.494	163.471	124.23	208.87	173.023	175.851	146.173	137.796	172.816	179.203	132.237	107.827	151.784	100.634	128.621	120.059	95.4635	127.263	124.736	139.826	174.149	113.198	113.49	170.565	113.889	94.8586	133.604	209.115	167.582	164.517	366.053	444.304	380.455	437.654	423.941	416.469	457.332	405.368	361.258	131.409	122.364	116.254	315.161	316.813
Lactate2	4.1602	4.1102	14.9973	11.5	10.8177	11.3718	13.0853	9.00112	14.9115	13.6485	12.9034	9.00018	11.0972	12.9653	13.2644	9.74425	10.5352	11.0776	9.51864	10.1991	12.6387	9.63312	10.8829	10.1203	10.7862	14.0766	8.42686	9.27122	15.0731	9.26333	6.72667	11.1611	14.4623	11.1929	13.2298	29.7671	29.8515	25.5395	28.303	27.3888	29.2222	30.094	29.1624	25.4262	11.8401	10.9032	10.5943	22.256	21.7464
LDL1_aliphatic chain	1.261	1.2189	20.7156	22.5943	26.358	20.9152	23.5215	21.0102	18.2447	27.4727	24.7495	23.7	20.3137	20.0025	24.4231	25.1126		35.7714	30.8548	34.1314	33.62	41.3323	29.6565	30.6673	33.4995	33.1518	23.7213	33.7366	27.2003	32.4631	26.4984	26.9762	25.1681	24.2966	21.4391		21.2972	26.1995	19.4626	19.5592	20.2025	16.2549	24.3186	25.388		24.2145	17.8686	21.366	26.55
LDL1_CH3_VDL1 _CH3_1	0.8699	0.8153	28.6745	32.5842	37.4752	29.4062	37.4356	28.3536	23.0485	36.9697	38.16	33.143	31.3614	29.1077	37.1908	35.8935	29.5391	56.7839	54.7816	46.473	50.4518	62.9532	45.498	47.3505	45.5754	48.0773	34.3019	52.7742	42.2464	50.2365	38.1397	43.6424	32.4503	30.9494	28.1916	23.5195	28.2443	26.761	21.1399	22.3332	23.6935	17.8491	28.1162	31.7721	45.5279	37.3496	22.3075	29.2364	35.0972
LDL1_CH3_VDL1 _CH3_2	0.8853	0.8705	15.8612	16.068	21.0406	17.0478	19.0188	15.9359	14.3955	21.9022	22.7312	19.6421	18.0779	15.7929	21.9949	21.5407	17.5468	27.845	27.9468	18.5235	21.7163	33.5099	19.3672	22.2896	20.7596	16.5299	19.1345	24.5693	18.4408	21.2343	19.1887	21.1041	18.6754	19.3635	14.6458	23.4001	19.1742	25.4432	13.7465	14.291	14.0074	11.9265	17.6103	16.5498		21.289	16.876	15.4212	14.8602
LDL1_CH3_VDL1 _CH3_3	0.8954	0.8851	15.5914	15.378	18.5725	16.9808	15.008	18.6663	14.6669	16.6841	20.4059	21.8085	17.0127	16.079	17.6613	20.8791	19.1411	20.0538	15.0911	16.2676	16.9711	21.0883	14.4573	18.4026	19.0591	10.8381	21.4718	17.751	17.0659	20.5907	21.2509	20.6558	16.1167	19.5063	13.3493	19.637	13.8062	21.2296	11.3306	12.3368	8.99218	9.35313	12.6614	11.7309	14.0322	14.5464	14.1432	11.3336	12.1304
LDL1_CH3_VDL1 _CH3_4	0.9078	0.8954	22.9358	22.671	25.5433	24.3766	19.0514	30.6923	20.8333	17.872	26.0219	36.1036	22.6594	21.7047	21.4651	30.7763	25.6069	24.667	13.3752	23.1139	20.4642	18.6745	16.7572	20.4917	27.111	13.2589	33.1734	25.2881	27.0012	28.9185	31.5634	30.7649	20.6657	27.5342	17.6965	17.5649	13.8415	22.5294	12.4178	14.496	8.62332	9.37968	12.9927	13.1645	11.989	14.7288	16.1749	12.4567	14.6917
LDL1_CH3_VDL1 _CH3_5	0.9176	0.9078	13.9592	14.2002	15.6217	13.5066	10.6527	20.5423	12.6922	8.94333	14.425	26.6962	12.4944	11.743	11.7191	19.4414	14.2642	13.2996	6.1882	12.8173	10.398	7.38196	8.34211	9.46659	15.552	7.3835	18.4137	15.9456	16.6718	14.9168	16.8904	15.1875	11.8236	17.5498	10.3718	6.67062	7.08826	11.3223	6.86508	8.03527	4.64776	4.75647	6.84986	7.83747	5.87634	7.84188	10.157	6.32593	7.78787
LDL1_CH3_VDL1 _CH3_6	0.9293	0.9176	7.84216	8.65968	9.49322	7.31246	6.19357	11.912	7.36311	6.18787	7.92713	17.3922	7.01261	6.29884	6.99539	10.9448	9.01714	7.92199	4.80202	6.65527	6.48503	4.80302	5.73174	5.48226	8.7071	5.24927	8.53622	9.41987	8.50122	7.61668	7.96189	6.99032	7.85884	11.7419	6.88897	4.08785	5.03529	7.6232	5.95444	5.69276	4.29384	3.69317	5.72483	6.03231	5.1798	6.07544	8.96319	3.9322	4.91726
LDL1_CH3_VDL1 _CH3_7	0.9393	0.9293	3.52253	4.07142	4.42887	3.81973	3.37046	4.54662	3.4918	4.11493	3.85201	6.0975	4.00319	3.32911	3.76835	4.25473	4.98138	4.48341	3.86644	3.36617	4.0208	3.59353	4.0417	3.45069	4.06288	3.751	3.36826	4.12895	3.47024	3.96058	3.76467	3.83004	4.36544	5.6003	3.80122	2.7172	3.25995	4.23787	4.15181	3.46211	3.47805	2.8102	4.2804	4.06941	4.14091	4.51311	5.77962	2.69786	3.36894
Leucine	0.9951	0.9626	24.1101	25.8758	23.8977	24.3843	20.3804	20.7114	20.2188	21.4328	20.3499	17.6308	22.7905	19.4543	23.3199	19.0207	20.7552	17.4305	27.7912	21.4848	22.1582	15.6842	24.3155	22.708	22.3863	27.9891	23.9849	21.4553	21.1025	22.0791	29.7876	24.5639	28.056	22.0938	25.0692	18.9184	17.617	18.7717	16.9391	18.6321	19.8165	27.6072	19.3025	22.9226	24.6362	27.2662	24.2281	21.9148	25.6406
Lipid_CH2CH2O_VLDL	1.6403	1.5574	6.15937	6.64211	7.79165	6.32169	6.02884	9.79978	5.55957	5.96195	7.38556	10.174	7.26422	5.61175	6.48818	9.36547	9.02191	6.18683	4.64695	8.30052	6.28881	5.4406	6.06245	6.3427	8.47455	6.26351	11.3251	8.36928	10.8098	9.16701	11.02	10.6554	7.07223	8.13431	5.39312	3.57624	4.06076	6.57533	4.58323	3.86002	3.31061	3.82628	4.45739	4.22253	5.30597	5.7734	7.88061	4.0245	4.68004
Lipids_CH_CH	5.3914	5.2717	12.1305	12.9748	14.6475	12.9248	12.1689	15.1741	15.5785	12.2208	13.9963	15.8102	13.3244	12.8827	13.2911	15.4987	15.4375	16.1905	14.4505	16.7577	18.2218	16.2528	13.9974	16.2766	16.0954	13.1349	6.4261	5.10471	5.60254	5.40491	5.77874	5.27453	12.8564	14.8456	10.8995	11.2059	9.11487	11.4888	8.19596	7.64802	9.16702	6.76915	10.937	12.5343	12.5485	11.7934	11.075	9.99826	10.7047
Lipids_CH_CHCH2CH_CH_1	2.7451	2.736	0.73511	0.818802	1.01021	0.835993	0.812535	0.671685	0.815081	0.954551	1.05031	0.769242	0.88135	0.756552	1.06862	0.907504		1.21875	1.13758	0.904782		1.24868	0.965948	1.32986	0.882278	0.992866	0.614026	0.657668	0.66872	0.830978	0.657193	0.678719	0.969392	1.00343	0.784414	1.15167	0.943161	1.23367	0.930526	0.978389		0.815312			1.02263	1.04917	1.07049	0.796362	0.847588
Lipids_CH_CHCH2CH_CH_2	2.7551	2.7451	0.908617	1.02798	1.39546	1.07811	0.908205	0.989861	0.902118	1.13047	1.2215	1.03802	1.13495	0.976765	1.30019	1.07941		1.49652	1.38349	1.27635		1.46769	1.22765	1.80928	1.14709	1.18659	0.827119	0.842684	0.716921	1.00016	0.76047	0.807652	1.22926	1.39138	0.959755	1.27647	0.926657	1.42263	0.940697	0.945952		0.801409			1.07881	1.0876	1.16501	0.869476	1.04766
Lipids_CH_CHCH2CH_CH_3	2.765	2.7551	1.32561	1.47735	1.93396	1.54757	1.1604	1.66932	1.19066	1.33428	1.68206	1.54048	1.57333	1.39559	1.66295	1.5736		1.92093	1.66079	1.85971	2.13897	1.69446	1.50743	2.1156	1.62116	1.4508	1.16875	1.13637	1.02747	1.25026	1.06062	1.18624	1.63519	1.87452	1.14724	1.15726	1.08523	1.59892	1.04099	1.12807	1.14011	0.910387	1.29918	1.29817	1.27242	1.2435	1.24323	1.11205	1.29351
Lipids_CH_CHCH2CH_CH_4	2.7832	2.765	3.00593	3.02291	4.024	3.10358	2.35504	3.95477	2.62006	2.58163	3.4744	3.90282	2.95043	2.60398	3.31413	3.64765		3.29424	2.81093	3.37753	2.9341	2.75337	2.45862	3.27119	2.95435	2.54716	2.09334	2.09875	1.95918	2.16942	1.96537	1.91083	3.45024	4.14596	2.62487	2.22223	2.14132	3.07607	1.99337	2.17853	1.67085	1.79852	1.90946	2.01743	2.38041	2.60763	2.88548	1.85492	2.16641
Lipids_CH_CHCH2CH_CH_5	2.7933	2.7832	0.960669	1.00896	1.25896	1.00871	0.775571	1.24272	0.930507	1.03954	1.28601	1.55328	1.06268	0.829625	1.16875	1.2905		1.3816	1.21278	1.18848	1.27291	1.29839	1.1358	1.38526	1.23604	1.00834	0.80108	0.864801	0.834211	0.948711	0.762527	0.724465	1.18432	1.45779	0.797478	0.949479	0.911043	1.32278	0.97179	0.922296	0.742351	0.833862	0.866289	0.802444	1.18815	0.899109	1.10207	0.831663	0.89859
Lipids_CH_CHCH2CH_CH_6	2.8119	2.7933	1.37292	1.36985	1.70915	1.64182	0.952931	1.79196	1.40168	1.40159	1.99435	2.22094	1.51349	1.19297	1.79266	1.99541		2.05037	1.66774	1.72582	1.92498	1.90076	1.76032	2.01996	1.92643	1.35557	1.38394	1.24535	1.18866	1.44887	1.1365	1.09481	1.61185	2.03441	0.961583	1.33956	1.3149	1.81799	1.3533	1.28079	1.07695	1.19487	1.19548	1.16123	1.62248	1.10474	1.40027	1.21214	1.29837
Lipids_CH_CHCH2CH_CH_7	2.8267	2.8119	0.974496	1.00908	1.1183	1.15075	0.772761	1.23014	1.08577	1.01013	1.35872	1.76714	1.21215	0.942545	1.24618	1.35681		1.0701	0.850308	0.970454	1.06504	0.930788	1.01824	1.0871	1.15438	0.785157	0.773543	0.747587	0.748897	0.827351	0.680379	0.57673	0.973436	1.27528	0.875742	0.945948	0.882621	1.26333	1.02258	0.841841	1.00291	0.888813	0.986733	0.850911	1.05055	0.745037	1.19165	0.83062	0.83638
Lipids_CH_CHCH2CH_CH_8	2.842	2.8267	0.651447	0.609662	0.800684	0.911099	0.476845	0.812828	0.780873	0.56573	1.03158	1.13031	0.749476	0.498914	0.944096	0.962204		0.907602	0.644028	0.71889	0.896113	0.654945	0.985782	0.845318	0.869155	0.576084	0.720534	0.565015	0.555158	0.755399	0.574386	0.605946	0.699498	0.914346	0.566371	0.659756	0.611422	0.818054	0.673193	0.588143	0.650013	0.672392	0.678152	0.552319	0.690661	0.50918	0.792394	0.601563	0.571252
Lipids_CH2C_C1	1.9998	1.9501	6.89223	8.2291	8.49128	7.54775	7.75719	7.53523	7.77175	8.80382	8.47417	7.67764	8.45925	7.57433	9.29781	8.1301	8.99471	9.44123	10.0049	9.00469	10.0633	10.207	9.41336	9.45872	9.45351	10.0468	7.99229	9.03852	8.53616	9.70272	8.86364	9.65768	8.86555	8.10097	9.00959	7.6128	6.87569	8.0085	7.25913	7.34363	9.03205	8.23564	9.55259	9.43354	9.0509	9.05327	9.29078	8.47504	8.47924
Lipids_CH2C_C2	2.0471	1.9998	23.0139	26.1812	28.1912	24.9396	23.5753	26.9815	22.39	22.5502	27.7598	30.8104	25.6714	22.6664	26.3154	28.5933	26.871	27.2389	23.9729	29.8279	25.5722	29.537	25.1673	29.3501	30.3397	22.9813	30.597	27.873	28.5504	28.3207	30.8873	31.2861	27.1176	27.4924	23.5123	23.7888	18.4016	25.5589	18.0851	19.4564	17.789	17.6088	20.5327	19.2007	23.7316	20.4901	22.781	22.4836	20.6563
lipids_CH2CO	2.2329	2.1927	1.99527	2.22426	2.6357	2.39045	2.3533	2.1433	2.45422	2.42128	2.50344	2.28832	2.64169	2.27528	2.7746	2.36287	3.95272	2.41682	2.3949	2.23939	2.30573	2.42616	2.31489	2.43638	2.19719	2.56741	2.35305	2.09191	2.30797	2.58728	2.44022	2.58754	2.6785	2.40384	2.40873	2.0602	1.99289	2.52186	2.21107	2.32848	1.85753	2.32637	2.21146	2.11851	3.13582	2.5679	2.70283	2.17104	2.05747
lipids_n_CH3_3_1	3.2148	3.2019	1.3655	1.76798	1.80786	1.76953	1.994	1.70114	1.22286	1.91875	1.72936	1.10342	2.04912	1.67021	1.88741	1.53457	2.54373	2.08278	3.05031	1.33796		2.30049	2.69229	2.33989	1.77494	2.40362	3.83037	3.79996	4.11541	4.74428	4.03958	4.33598	1.79837	1.44497	1.80453	1.23249	1.66331	1.13226	2.08732	2.20061		1.8962			2.77303	2.78162	1.94864	2.17407	2.39417
lipids_n_CH3_3_2	3.2232	3.2148	4.06835	5.87174	5.68338	5.59813	6.51	4.32026	2.56363	4.00211	4.50054	3.19269	4.75019	4.64883	4.05822	3.15911	4.44933	4.74869	5.37736	3.35865		4.26218	5.9805	6.26085	4.0608	5.11463	6.81254	6.83008	8.45018	9.66011	7.5926	8.52154	4.54529	3.37569	5.27385	4.62503	3.97777	4.48678	3.20428	4.4049		3.0771			6.96843	4.7444	4.41025	5.04674	5.73116
lipids_n_CH3_3_3	3.2408	3.2232	15.1305	17.2941	18.2597	15.5532	20.0516	13.2051	10.35	19.4945	18.5753	12.9757	16.3272	15.595	18.9351	14.4637	11.8886	27.2468	27.7046	19.6998		29.1762	24.5119	23.1455	20.0686	24.4147	22.6119	34.4989	31.8522	34.0655	23.9993	33.2859	14.4985	12.5797	15.8224	7.59771	13.3339	9.13504	9.33753	11.1152		8.88772			23.6053	21.1454	10.6847	14.4066	17.7795
liporoteins1	5.4464	5.4089	1.97984	2.17638	1.86105	2.04261	2.20187	2.46297	2.66227	1.8919	1.79108	1.92265	1.98235	1.9014	1.82239	2.03151	2.92404	2.12619	2.26443	2.28212	3.74456	2.1694	2.10478	2.26414	1.96618	2.03909	-0.00560175	-0.0573056	-0.0822537	-0.0793502	0.0268891	-0.144804	1.78402	1.92833	2.22802	1.55532	1.52091	1.47052	1.46727	1.33221	2.1929	1.24162	2.40041	2.68293	1.83331	1.98737	1.96835	1.65748	1.65827
Lysine_arginine	1.9306	1.9011	5.12804	5.7174	5.0294	6.00561	5.50695	4.94649	5.43842	5.96785	5.13067	4.53819	6.06985	5.63005	6.54566	4.98172	4.98552	4.41506	6.94516	4.56901	5.2862	3.99546	6.11798	5.20975	5.59686	6.12588	4.05976	4.59674	3.3784	4.83189	5.55476	5.9269	5.55636	5.46703	8.33329	4.8701	4.59844	3.95227	5.818	5.50255	5.53077	5.56861	4.77432	4.73925	6.62872	7.04806	9.27465	4.37183	5.14829
Lysine_arginine_leucine1	1.7354	1.6709	11.3786	12.3115	11.0438	12.6288	11.2853	9.90151	10.2155	12.7584	10.9201	8.48529	12.6258	10.4902	12.1375	9.53796	13.6701	9.6364	13.5479	9.22149	11.7476	9.37928	11.7763	10.1976	10.296	13.2218	8.08438	8.82315	7.22451	8.6361	10.7775	10.2348	12.253	10.5874	13.7691	9.01112	8.58938	10.3411	9.4552	10.5092	11.3208	11.5976	11.5933	11.0375	13.7998	15.1778	16.0834	9.27141	11.4353
Lysine_arginine_leucine2	1.789	1.7354	8.90369	9.98837	9.24192	9.9944	8.79682	8.16137	9.73961	9.73727	8.76491	7.51626	10.2146	9.04754	10.9186	8.15272	9.85254	7.93024	12.3448	8.41094	9.48987	6.78035	10.2577	9.45907	9.67842	11.8294	7.89032	7.95652	7.29102	8.7877	10.2788	9.86353	10.4617	9.1218	11.9154	8.19602	7.80039	7.60805	8.68723	9.26639	10.4897	11.6301	9.34858	9.79581	10.8812	11.772	12.2785	9.34025	10.2378
Lysine_ov1	1.4649	1.4443	3.24704	3.14021	3.05349	3.27444	3.04093	2.75034	3.19579	3.32799	2.82323	2.55785	3.00113	2.95927	3.30189	2.56314	3.23745	2.91666	3.25348	2.47981	2.77406	2.27231	3.02497	2.68974	2.90251	3.43208	2.41395	2.84141	2.72656	2.91134	2.87638	3.36336	3.54922	3.23422	3.91513	3.46935	4.11354	4.38768	4.32492	4.43004	4.20041	4.57055	3.91512	3.70811	3.1566	3.74309	3.88001	3.43489	3.79529
Lysine_ov2	1.4829	1.4651	2.44009	2.5412	2.50227	2.75023	2.45338	2.2486	2.27717	2.28195	2.02527	2.01724	2.3563	2.26382	2.58753	2.12512	2.70816	2.21344	2.94299	1.99939	2.46105	1.82083	2.61849	2.30373	2.37276	2.80341	2.12955	2.23942	2.01757	2.31545	2.63616	2.7214	2.80589	2.57034	3.36855	1.94001	2.17138	2.10305	2.27374	2.2451	2.58938	2.60128	2.23462	2.19064	2.70022	3.01263	3.40044	2.24235	2.59384
Myo_inositol1	3.2931	3.2869	2.31839	3.11589	3.05655	2.79144	3.36356	2.74962	3.33113	2.90113	2.8018	1.93708	2.77936	3.13459	2.99049	2.39521	2.46492	2.35907	2.97592	2.34815		1.93461	2.51129	3.11748	1.88698	2.0303	1.84878	1.96798	2.33416	2.01488	1.62227	2.11837	2.38998	2.18585	3.3977	1.85151	1.79649	1.16786	1.7829	2.13993		1.74308			3.4436	2.83129	2.89023	2.5701	2.39668
Myo_inositol2	3.2998	3.2931	1.65145	2.52013	2.28683	2.35404	2.36714	1.81076	1.95596	2.34247	1.99998	1.3972	1.81216	2.18827	1.92199	1.7178	1.74134	1.76812	2.10507	1.72286		2.0895	1.91909	2.62431	1.3759	1.51946	1.57353	1.67992	1.67608	1.3747	1.82455	1.57166	1.79005	1.67865	2.09032	1.05012	1.44208	0.889337	2.05742	1.80675		1.30211			2.93933	2.14111	1.92446	2.23158	1.71731
Myo_inositol3	3.3073	3.2998	1.07743	1.46152	1.3031	1.36686	1.56839	1.19073	1.31356	1.30225	1.16023	0.859108	1.17595	1.18948	1.22677	1.01644	1.29148	1.15202	1.31357	0.921451		1.07384	1.13482	1.27094	0.850816	0.902836	0.78759	0.788723	0.84415	0.898106	0.742203	0.874493	1.17721	1.0266	1.47834	0.864419	0.953586	0.666781	0.990149	0.991412		0.842969			1.4749	1.40411	1.37704	1.01467	1.07032
Myo_inositol4	4.0962	4.0799	1.36286	1.65479	1.46738	1.72635	1.79674	1.49732	1.24805	1.53238	1.37886	1.22708	1.55759	1.57778	1.31003	1.36101	1.91242	1.40169	1.71493	1.38978	2.57879	1.68924	1.76863	1.70424	1.46103	1.61799	0.514152	0.545117	0.669524	0.62501	0.517184	0.689301	1.40508	1.26735	1.62953	1.04605	0.61228	0.695307	0.553668	0.731358	1.99736	0.563158	2.0241	1.94794	1.75105	1.70717	1.75124	1.10687	0.968943
N_acetyl_groups_in_proteins	2.0718	2.0465	29.55	34.6299	30.9806	32.6534	28.1597	28.5811	28.5593	33.9755	33.9599	30.0947	36.6666	27.1122	33.7021	30.7773	30.6338	31.4585	30.0492	30.0762	25.571	27.4313	25.6031	31.3491	25.9461	27.8359	28.2335	35.5968	29.0014	36.7455	34.6963	33.5736	29.8915	31.8465	32.358	21.3714	21.6172	33.7765	26.8358	34.0283	25.4053	22.382	25.1557	26.4314	32.2544	34.696	37.3413	26.6078	26.9847
NAC2_N_acetylcysteine	2.112	2.0721	15.8066	20.2499	17.9217	19.0412	16.8293	16.5393	18.1934	18.4185	19.0534	18.1628	19.2749	15.4663	18.8948	16.9046	16.975	15.0986	14.0774	15.7555	13.4236	14.493	13.6098	15.5864	14.3596	14.307	13.1858	16.3549	14.1896	16.3266	15.7471	15.8134	17.4214	17.1753	18.602	13.6786	13.3179	17.2806	16.6961	18.3182	17.0344	15.3548	15.8293	17.1773	17.2774	17.1943	23.4393	15.0661	14.0731
Phenylalanine1	7.3658	7.3311	2.6538	2.51289	2.63274	2.90328	2.7183	2.44029	3.25464	3.46331	3.1794	2.40961	3.47174	3.34888	3.35672	2.71282	4.30168	2.80919	3.58135	2.74208	3.95462	2.81505	2.93537	2.60805	3.39472	3.82758	1.63577	2.09062	1.83229	1.61138	2.27488	2.36121	2.79243	2.44713	2.93184	2.69531	2.00305	2.50992	2.31184	2.49162	3.30913	2.66265	3.48473	3.55605	3.4091	3.54342	3.80195	2.57687	2.81677
Phenylalanine2	7.4107	7.3693	2.31615	2.34304	2.30444	2.48998	2.41435	2.18426	2.93786	2.93389	2.80365	2.22912	3.41572	2.92528	2.99712	2.50989	3.71016	2.46107	2.81563	2.37927	3.65198	2.43587	2.46054	2.33945	2.70715	3.0015	0.716114	0.941588	0.848005	0.678019	0.977431	1.15349	2.4459	2.28055	2.62123	2.20269	1.79756	2.11582	2.02621	2.12598	2.95879	2.22486	3.15588	3.27435	2.85313	3.03589	3.66049	2.17964	2.31255
Phenylalanine3	7.4643	7.4194	2.67124	2.47027	2.60779	2.82599	2.66186	2.44449	3.36322	3.36623	3.07701	2.44079	3.20602	3.29851	3.33888	2.62148	3.9592	2.78246	3.45073	2.91284	4.05036	2.74551	2.90295	2.70076	3.39129	3.73932	1.20032	1.4203	1.30477	1.05266	1.65298	1.60061	2.94896	2.5884	2.93775	2.70489	2.0473	2.3826	2.40695	2.41949	3.34006	2.75646	3.35192	3.65437	3.4825	3.28599	3.48647	2.54407	2.84216
Phosphocholine	3.2483	3.2404	8.88512	10.5442	12.4095	8.01114	13.5289	7.43009	6.08853	9.86208	10.0508	5.61547	8.16713	7.76102	10.4118	7.88505	6.4415	8.87002	15.7906	5.28483		11.5674	10.641	10.5561	7.66701	7.91956	8.68699	14.2489	9.90515	8.72648	9.89172	11.8639	9.72112	7.63156	9.13203	7.27874	10.0938	8.20694	5.231	6.73293		4.77852			13.5085	11.8306	8.83281	7.15462	6.31652
Pyruvate	2.3962	2.3847	2.53858	3.64784	2.95199	3.66016	3.28408	2.44275	4.0409	3.17083	3.46697	2.69624	3.08745	3.17649	3.51489	2.66484	2.62634	2.37239	2.51216	3.04456	4.16996	3.61811	3.18995	2.73861	2.63148	3.94983	3.5689	4.78646	3.24492	2.60533	2.61155	2.77905	2.69172	2.32821	3.28554	3.03133	2.91056	2.8387	4.2435	3.7379	8.64454	4.65436	6.60703	3.96765	3.12145	2.55693	4.96815	2.61449	2.52261
Serine_ov	3.8319	3.8212	3.33623	3.16036	2.9324	3.82516	3.28505	2.97861	3.4335	3.08074	2.96684	2.4945	3.2679	3.41006	3.33559	2.88247	3.01177	2.99169	3.19239	2.55767	3.99098	3.01191	3.26373	3.16065	2.48083	3.68952	1.93046	2.20997	1.89298	1.92544	1.89741	2.04097	3.15675	2.85645	4.13739	2.71641									3.93209	3.15327	3.88514	2.99337	2.63014
Succinate	2.4278	2.4172	1.46456	1.52167	1.62008	1.64872	1.79066	1.16894	1.52451	2.41336	1.71198	1.10039	1.60015	1.48136	1.49568	1.33246	1.43887	1.17362	1.66418	0.860015	1.37635	1.40365	1.12986	1.15218	0.881321	1.3055	0.71451	0.874097	0.84924	1.2445	0.915719	1.12441	1.54396	1.37891	1.64365	2.22859	1.7299	1.87727	1.84673	2.24572	3.02397	1.97436	2.87858	1.99368	1.47593	2.35319	2.10042	1.11056	1.20364
Threonine	3.6231	3.6148	1.54613	2.1821	1.74102	2.05647	2.09323	1.78303	1.84162	2.07175	1.66647	1.25223	1.67466	1.73262	1.53121	1.46377	1.78828	1.50517	1.88987	1.60652	0.845743	1.86751	1.59022	1.99806	0.992169	1.33596	1.14987	1.2787	1.24242	1.07623	1.4316	1.04265	1.37245	1.45425	2.05662	1.02889	1.12119	1.03391	1.6251	1.51528	1.42665	0.977758	1.45014	1.69458	2.3072	1.8686	1.77444	1.83686	1.32348
Threonine2	4.2972	4.2556	3.41187	3.39505	3.30824	3.77724	3.60747	3.16616	2.92526	3.7195	3.23023	2.82892	3.55913	3.32075	3.56064	3.24606	4.31514	3.32801	3.73278	3.38584	5.28527	3.71966	3.64763	3.46121	3.14375	3.42988	0.756513	1.0308	0.929065	1.20446	0.951402	1.41175	3.25104	3.23204	3.95201	3.10038	2.83892	2.85104	2.94353	2.99142	4.18454	2.84753	4.525	4.20173	3.6506	3.85659	3.81525	3.2322	3.04135
Tyrosine_histidine_ov1	3.0818	3.0699	0.820154	1.15913	1.16267	1.1164	1.12683	0.884415	1.31726	1.13976	1.03503	0.931327	1.19934	1.10197	1.34564	0.995549	1.74703	1.21933	1.59698	0.953717	1.15887	0.951904	1.29417	1.31346	1.22254	1.48402	0.90864	0.871615	1.01826	1.08826	0.961552	1.11365	1.2967	1.06422	1.36197	1.07683	1.20851	0.968593	1.49908	1.51738	1.9117	1.74093	1.59834	1.53144	1.18714	1.37664	1.22992	1.53443	1.29356
Tyrosine_histidine_ov2	3.0926	3.0818	0.413032	0.627181	0.639902	0.610789	0.583704	0.460292	0.755365	0.616497	0.575944	0.482581	0.678245	0.578055	0.735321	0.536561	1.21101	0.682825	0.926242	0.524509		0.509526	0.706282	0.693385	0.635799	0.804594	0.607113	0.579398	0.658275	0.740952	0.678981	0.772941	0.757199	0.549342	0.689789	0.57927	0.683276	0.620193	0.862132	0.932325		1.02061			0.661308	0.763717	0.666432	0.835191	0.736021
Tyrosine1	3.9766	3.9576	3.70516	3.82414	3.36404	3.95212	4.07448	3.50002	3.8906	4.14817	3.55863	3.1326	4.41223	4.10747	3.84057	3.56314	4.00031	3.56226	4.37577	3.72111	5.44184	3.95516	3.74526	3.7883	3.533	4.15334	1.57532	1.78374	1.68023	2.03276	1.84007	2.09501	3.30913	3.59068	4.70527	2.91576	2.10859	2.0906	1.88869	2.03031	3.64644	1.98523	3.78525	3.7213	4.0721	4.59114	4.60678	3.02849	2.62662
Tyrosine2	3.9924	3.9766	2.56825	2.97673	2.5932	3.03985	3.01372	2.69933	2.77482	3.1515	2.6589	2.23305	2.92875	3.03609	2.8564	2.50984	2.6831	2.56573	3.18821	2.61898	3.70684	2.94319	2.833	2.93055	2.25192	2.54791	1.11846	1.11194	1.267	1.24516	1.31552	1.50245	2.37199	2.51306	3.22654	1.87685	1.68864	1.51578	1.8729	1.88098	2.74057	1.57392	2.8213	2.80341	3.3284	3.16337	3.26251	2.50973	2.06556
Tyrosine2b	6.937	6.8989	2.45235	2.58253	2.81591	2.58164	2.9253	2.47681	2.73886	2.22761	2.60903	2.28088	2.78321	3.09056	3.15722	2.64996	3.61915	2.33116	3.43215	2.86883	4.07332	2.7011	3.10824	2.77631	3.55623	4.64339	2.0697	2.54786	1.80694	1.71917	2.91471	2.21126	3.15726	2.54985	2.63051	2.32393	1.94978	1.63347	2.11633	2.0842	2.85936	2.69193	3.13351	3.44816	2.83887	2.65347	2.87561	2.45914	2.46421
Tyrosine3	7.231	7.1892	2.85785	2.90308	3.07639	2.94582	3.27574	2.82625	2.92911	2.43295	2.86203	2.49927	3.10912	3.4828	3.48167	2.8702	4.34012	2.70934	3.80677	3.14448	4.62104	3.12317	3.57573	3.10422	4.06632	5.20659	2.29257	2.83943	1.91256	1.87629	3.19406	2.6597	3.67032	2.93773	2.91586	2.55262	2.24134	1.90481	2.45277	2.31817	3.28753	3.03578	3.73513	3.93507	3.19697	3.08671	3.09439	2.8255	2.8472
unknown_histidine1	3.1467	3.1144	1.06535	1.51701	1.36787	1.58385	1.45166	0.87514	1.50145	1.52469	1.43027	0.968528	1.38112	1.37097	1.62186	1.07027	3.44049	0.990324	6.4205	0.637572		0.916037	1.09917	1.00751	0.812686	1.17179	1.51966	1.85933	1.84754	2.4455	1.75201	2.30499	1.95493	1.08751	1.77426	1.16598	1.37133	1.43276	1.56919	1.76283		1.77269			1.622	1.47908	1.6473	1.19502	1.17993
unknown_histidine2	3.1762	3.1483	1.44178	1.8568	1.66732	1.70468	1.66609	1.34153	1.97423	1.95452	2.04671	1.33476	1.81254	1.62469	2.34569	1.44887	3.70746	1.54369	7.15848	0.989518		2.09615	1.68511	1.98999	1.39206	1.53987	1.97953	2.66074	2.2661	2.83351	2.46437	3.07374	2.03496	1.9466	2.21474	2.01957	1.71159	1.65796	2.22249	2.52465		2.41463			1.93125	3.55134	2.60313	1.83608	1.91843
Unknown_singlet1	1.2748	1.2611	11.154	12.2634	15.9687	11.5477	12.6031	13.405	10.2832	13.4383	14.3361	15.1731	11.8091	11.8414	14.5696	16.2864		21.052	16.1971	19.0855	17.3607	23.5455	16.3158	18.6621	19.4762	16.3034	17.1127	19.2687	16.616	17.8857	17.5727	16.6827	14.7248	15.6875	11.4331		11.9846	20.0584	9.90791	9.85234	8.47429	7.69425	11.242	11.3881		10.2968	10.2787	12.0945	12.7767
Unknown1	1.8307	1.789	1.52557	1.73456	1.46032	1.8356	1.59899	1.52086	1.81256	2.12167	1.66464	1.38814	1.99147	1.6592	1.86058	1.50874		1.61691	2.05923	1.42667	2.18536	1.52147	1.68004	1.69394	1.53072	1.83076	1.38239	1.47651	1.51042	1.73662	1.51862	1.77714	1.71604	1.61102	2.14379	1.44448	1.63956	1.95432	1.99972	2.01323		2.219		2.40833	2.11513	2.38399	2.36022	1.80841	1.76691
Unknown10	3.4649	3.4585	1.43604	2.06016	1.65317	1.92742	1.92237	1.72913	1.91675	1.86817	1.65356	1.21298	1.63248	1.77343	1.42088	1.43798	1.64742	1.29448	1.98307	1.42931	1.46702	1.98033	1.4824	1.85579	1.08146	1.11439	1.7597	1.80465	1.75735	1.57347	1.85594	1.27087	1.24321	1.35845	1.67479	0.958588	0.866841	0.474146	1.33425	1.09757	0.954174	0.794138	0.792364	1.21402	2.59031	1.7195	1.58404	1.74215	1.15263
Unknown11	3.6504	3.6426	1.03291	1.36815	1.10055	1.36528	1.45781	1.10826	1.12013	1.33982	1.0525	0.86158	1.3219	1.08162	1.21875	0.956728	1.45561	1.05107	1.37101	1.00761		1.1524	1.0535	1.17501	0.757271	0.958496	0.754222	0.869938	0.895082	0.9372	0.768251	0.885254	1.12805	0.99706	1.4033	1.03492	0.926472	0.910832	1.025	1.03537		0.950571			1.28916	1.35132	1.36979	1.06827	1.14098
Unknown12	3.6789	3.6562	5.31866	7.49647	6.15499	6.18172	7.77269	4.8751	5.04641	6.68622	6.29546	3.88104	6.70297	6.49511	6.00441	5.01969	5.84716	5.25311	6.9068	5.04162		5.54933	4.87382	6.44111	14.5927	6.2323	3.72516	6.01302	5.71095	5.74251	4.42523	4.45966	6.04742	5.18503	6.83279	7.51863	4.83755	4.50186	5.63575	6.52177		4.91146			6.14644	7.09328	6.09985	4.78971	5.08363
Unknown13	4.1674	4.1604	0.885671	0.864853	0.720062	0.787504	0.863671	0.726983	0.833035	0.919778	0.863949	0.694513	0.854637	0.841097	0.882503	0.767224	0.894478	0.730611	0.822199	0.79932	1.07085	0.891552	0.804742	0.818451	0.852441	0.755494	0.226227	0.276975	0.317413	0.250668	0.212255	0.286209	0.89289	0.748435	0.887644	1.21848	1.09527	1.03513	1.09528	1.07878	1.10473	1.18273	1.13906	1.09616	0.892791	0.895456	0.877033	1.10819	1.00304
Unknown2	1.8779	1.831	1.99082	2.45208	2.20264	2.57586	2.36894	2.08121	2.45652	2.71564	2.37496	1.91917	2.86409	2.18205	2.83423	2.18634	3.14101	2.28157	2.99771	1.85708	3.03818	2.2677	2.47362	2.45663	2.18093	2.39133	1.87057	1.83041	2.22323	2.55663	2.10821	2.44689	2.22941	2.0494	2.96476	2.00428	2.26046	2.24382	2.70105	2.57092	3.47614	3.0426	3.55114	3.36276	2.67262	3.2529	3.6804	2.59432	2.35273
Unknown3	2.6549	2.6455	0.334271	0.367835	0.380675	0.360522	0.370977	0.223368	0.348017	0.360016	0.377013	0.261637	0.346499	0.336224	0.451982	0.30606		0.36879	0.573999	0.3088		0.44972	0.412044	0.47177	0.368747	0.52198	0.35156	0.422724	0.372952	0.398789	0.438483	0.471498	0.371221	0.323778	0.457276	0.270373	0.291788	0.365332	0.385322	0.45009		0.479536			0.4364	0.352453	0.367734	0.365886	0.385371
Unknown4	2.6729	2.6552	0.941832	1.4678	1.18015	1.22042	1.35167	0.699437	0.940666	1.01003	0.93698	0.650764	1.0917	1.04616	1.11377	0.753197		0.863375	1.41753	0.812343		1.02586	1.04913	1.16268	0.844661	1.18651	0.874791	1.0202	0.981762	1.0105	1.12335	1.18776	1.0645	0.865831	1.70281	0.632833	0.797301	0.966787	1.00935	1.25556		1.14104			1.30076	0.957096	1.16579	0.95424	0.996721
Unknown5	2.9125	2.9004	0.166384	0.397652	0.375014	0.318107	0.408884	0.248787	0.316699	0.320994	0.283263	0.284669	0.283926	0.245336	0.273113	0.245074		0.234007	0.28195	0.155937	0.203003	0.304101	0.263456	0.382736	0.227861	0.136253	0.291151	0.196123	0.39879	0.349605	0.339419	0.323071	0.347557	0.288365	0.309774	0.308025	0.378421	0.3486	0.539913	0.566804	0.56428	0.360544	0.515597	0.532204	0.420295	0.28814	0.506184	0.321401	0.340832
Unknown6	2.9389	2.9276	0.442904	0.69594	0.787752	0.668647	0.668615	0.569395	0.537902	0.634745	0.547097	0.506322	0.651655	0.679991	0.62914	0.440399		0.644023	0.781249	0.442324	1.08145	0.631337	0.76217	0.794429	0.51473	0.590385	0.489637	0.438847	0.643357	0.565163	0.549343	0.720784	0.65754	0.543271	0.694762	0.407272	0.568178	0.467855	0.78589	0.88792	1.02811	0.623434	1.04866	1.07481	0.892583	0.84984	0.937934	0.651889	0.701377
Unknown7	3.3265	3.3085	1.74993	2.52157	2.31507	2.27575	2.58629	1.93093	2.15168	2.4356	2.03472	1.39938	1.90187	1.98078	2.12207	1.82648	2.47242	1.86899	2.21844	1.56186		1.98245	1.81037	2.24422	1.47112	1.79171	1.54601	1.59324	1.8607	1.88572	1.72522	1.54577	2.40161	1.73229	2.35339	1.42078	1.83264	1.33005	2.17147	2.023		1.69313			2.9184	2.41075	2.10985	2.10135	1.91103
Unknown8	3.3745	3.3619	2.31799	4.22404	3.44021	3.61634	3.44495	2.5755	2.72494	3.6834	3.21012	2.11355	2.52399	2.98906	2.8259	2.43126	2.90661	2.06058	3.05209	2.88598		4.07403	2.98516	4.31328	2.02366	2.06452	3.7604	3.79622	3.69193	2.74897	4.72377	3.32582	2.90918	2.30007	2.93007	1.88141	2.51688	1.64084	4.77838	3.80718		2.79878			5.17829	2.78053	2.52017	4.76662	2.74712
Unknown9	3.3867	3.3746	2.32239	3.87357	3.6753	3.88843	3.5333	2.435	3.46955	3.89036	3.39689	2.10419	3.44278	3.75387	3.38406	2.50665	3.0817	2.57394	3.47461	2.93523		4.20784	3.31081	4.18109	2.31811	2.86693	3.85345	4.07101	4.1979	3.62109	4.44883	3.36846	2.72488	2.76261	3.03303	2.0897	2.63846	1.68462	4.464	4.14168		3.03199			5.65335	3.50675	2.92859	4.71598	3.51272
Valine_singlet	2.3284	2.2912	5.58065	5.92009	5.67172	6.01478	5.55378	5.0981	5.54867	7.67988	5.99347	4.59366	6.6406	5.29142	5.91427	5.17183	6.77477	5.27748		5.2776	5.74436	6.08695	5.64565	4.67978	5.23728	6.27877	3.93008	4.4511	3.83744	5.49752	4.33429	4.59821	6.17112	5.35015	6.26527	4.11728	4.31646	5.38231	4.57258	5.21192	5.24863	5.21614	5.57816	5.62937	6.09834	8.11346	7.74747	4.51331	5.70943
Valine1	1.0191	0.9953	16.0133	15.8964	15.5154	15.7141	13.5862	13.6364	14.0476	13.7142	12.3821	10.7999	16.4152	12.4297	15.7644	13.4964	15.5079	12.8976	19.3756	15.7081	16.1718	10.427	18.1147	14.5379	16.2523	19.8627	15.275	14.7331	12.4139	15.0201	19.339	16.3541	18.8688	13.6889	18.0624	10.7826	10.7242	9.22736	11.3463	11.9056	15.1132	17.8886	12.4725	15.6197	15.1774	18.0802	16.1386	15.1855	19.3469
Valine2	1.0765	1.0419	12.1738	11.9393	12.7882	11.9085	10.9	11.4005	11.1833	10.8443	9.13914	8.33681	12.4988	10.6897	12.3361	10.2821	12.6523	10.2353	15.1608	12.6483	13.1609	8.05257	15.1477	11.5586	13.5307	16.2712	12.6742	11.8327	10.0306	12.5152	15.9428	13.1709	14.9308	10.314	12.8639	9.22827	8.82264	6.38599	8.93303	8.38907	12.7872	14.8655	10.9478	13.3819	11.4704	13.8221	11.6855	12.0853	15.8291
Valine3	2.2912	2.2597	4.81641	4.96143	5.18025	4.83661	4.59512	5.7994	4.44626	5.30746	5.01998	5.70272	5.48985	4.41015	5.08329	5.37293	6.81126	4.45861	4.80978	4.94627	4.98021	3.98954	4.7153	4.15328	5.24103	5.39698	4.49278	4.32736	4.48744	4.19326	4.82623	4.63703	5.33794	5.07366	4.77125	3.26222	3.42035	4.29477	3.77694	3.85746	4.33633	4.17002	4.63871	4.46656	4.70031	5.69616	6.07703	3.74984	4.71836
Valine4	2.3026	2.2958	1.07998	1.0396	1.0435	1.08411	0.975911	0.990369	1.13774	1.26969	1.09343	0.883362	1.27967	0.966309	1.16843	0.969342	1.3789	1.08381	2.47739	1.41766	1.33003	1.68477	1.29673	0.908922	1.32195	1.47044	1.20835	1.23788	1.01119	1.73197	1.0785	1.00166	1.21391	1.00876	1.15005	0.785171	0.835291	0.989809	0.862251	0.959517	1.0308	1.08072	1.05994	1.17076	1.13004	1.46592	1.46214	0.922132	1.14685
Valine5	3.6409	3.6231	5.23805	5.98969	5.71019	5.97797	5.69181	5.46175	5.4375	5.83197	4.67956	3.93012	5.75138	5.25274	5.4044	4.79278	5.92453	4.9033	6.77345	5.62556		4.93732	6.45056	6.00512	5.0991	6.37922	4.34355	4.317	3.90182	4.3689	5.16465	4.37658	5.87306	4.72503	6.15361	3.9214	3.86759	3.23458	4.4573	4.30842		5.39028			6.20849	6.39476	5.79836	5.65459	6.05454
VDL_2 _aliphatic chain	1.3306	1.2748	104.374	104.2	129.634	100.33	89.8845	154.574	92.3126	82.2833	119.28	168.995	101.842	98.715	102.185	151.311	106.458	123.788	77.115	145.965	99.6099	102.024	97.5066	112.785	150.929	94.218	172.651	129.571	156.939	140.348	167.813	156.818	109.083	138.608	78.1776	89.2998	73.1286	127.256	68.4226	66.0362	50.8867	49.2913	66.6406	66.1522	62.6509	56.7079	67.5926	77.3849	81.6454
Xanthurenate	7.1011	7.0694	2.71443	3.03563	2.66728	3.07342	2.81921	2.39327	2.6569	3.0324	2.59784	2.14762	2.63307	2.98012	2.98516	2.38333	2.86828	2.48586	3.23805	2.39591	3.0197	2.70274	3.13318	2.97127	2.18697	2.4405	1.32981	1.82049	1.57903	2.0418	1.76912	2.22506	2.85283	2.44248	3.2613	2.18444	2.30588	2.05841	2.45403	2.42337	2.34174	2.43052	2.56571	2.7077	3.24958	3.09115	2.72453	2.51413	2.47805
[truncated: 13 more columns]

## Sheet: FP_CSvsHESN
Code	Integration limits		PF5	PF8	PF12	PF15	PF18	PF24	PF27	PF30	PF34	PF37	PF40	PF43	PF46	PF49	PF52	PF62	PF65	PF68	PF71	PF74	PF78	PF81	PF84	PF87	PF90	PF93	PF96	PF103	PF106	PF109	PF1	PF4	PF7	PF10	PF17	PF20	PF23	PF26	PF29	PF32	PF36	PF39	PF42	PF45	PF48	PF51	PF54
Class	To(f1)	From(f1)	Control_sano	Control_sano	Control_sano	Control_sano	Control_sano	Control_sano	Control_sano	Control_sano	Control_sano	Control_sano	Control_sano	Control_sano	Control_sano	Control_sano	Control_sano	Control_sano	Control_sano	Control_sano	Control_sano	Control_sano	Control_sano	Control_sano	Control_sano	Control_sano	Control_sano	Control_sano	Control_sano	Control_sano	Control_sano	Control_sano	HESN	HESN	HESN	HESN	HESN	HESN	HESN	HESN	HESN	HESN	HESN	HESN	HESN	HESN	HESN	HESN	HESN
TSP	0.017	-0.0185	584.554	719.044	713.838	694.782	700.846	569.991	524.894	630.598	668.356	615.398	599.01	598.166	578.085	587.189	716.291	542.51	665.015	599.489	552.809	594.847	580.1	615.608	555.303	541.923	516.01	620.329	505	623.596	527.063	599.915	724.045	685.471	673.84	457.306	374.669	455.5	366.348	391.18	307.999	289.279	321.491	399.415	643.507	719.972	634.082	383.902	421.109
Unknown14	0.8459	0.8277	0.401641	0.439014	0.455657	0.70649	0.981586	0.5158	0.449056	0.516732	0.419651	0.338124	0.366746	0.274546	0.233178	0.328061	0.0964217	0.262916	0.301067	0.369954	0.113294	0.176905	0.527151	0.247417	0.24925	0.329407	0.231789	0.430102	0.739356	0.457996	0.696605	0.255431	0.483172	0.308943	0.330758	0.338157	0.369111	0.242904	0.419632	0.298553	0.488925	0.292617	0.390134	0.314674		0.468457	0.284766	0.528906	0.540065
2-hydroxybutyrate	0.8759	0.846	0.658904	0.438986	0.502291	0.602084	0.614413	0.628289	0.473463	0.640981	0.514956	0.541317	0.505311	0.417904	0.12902	0.421681	0.264064	0.1012	0.0977631	0.0263225	-0.0701346	-0.013391	0.0259677	0.0569861	0.0169615	0.0238802	-0.0582647	0.0541174	0.0644389	-0.00658603	0.101128	0.026859	0.614978	0.53075	0.487005	0.449223	0.29455	0.2572	0.292559	0.160972	0.262505	0.211418	0.245171	0.294621		0.66885	0.849803	0.0521142	0.0481136
Unknown22	0.8872	0.883	0.154336	0.103083	0.144444	0.15881	0.154204	0.167108	0.146444	0.187721	0.155246	0.183187	0.159925	0.119595	0.127919	0.163299	0.263472	0.0317399	0.125042	0.104591	0.0747585	0.108086	0.0793672	0.0855016	0.107957	0.101835	0.11348	0.0843618	0.128146	0.0671036	0.128681	0.0905619	0.125592	0.155693	0.177897	0.0914756	0.0597789	0.0659812	0.0970764	0.0570875	0.0900286	0.101182	0.0920023	0.0961589	0.162828	0.197928	0.171538	0.0774483	0.083046
Unknown21	0.8953	0.8871	0.917924	0.499623	0.543168	0.60788	0.753552	0.804389	0.434851	0.658077	0.565004	0.546833	0.534867	0.456991	0.585509	0.773917	1.80698	0.263969	1.01998	0.703699	0.591961	0.906068	0.543077	0.47365	0.870805	1.03597	0.654972	0.662906	0.594028	0.733161	0.687408	0.70361	0.69367	0.771107	0.642985	0.3502	0.240551	0.206015	0.354994	0.293154	0.297476	0.419453	0.226738	0.277237	0.609458	1.45231	0.516102	0.395938	0.679676
Unknown20	0.8998	0.8951	0.329602	0.2537	0.260282	0.266108	0.338353	0.317975	0.245894	0.315631	0.280979	0.325403	0.242878	0.219261	0.266696	0.378032	0.33634	0.122624	0.301588	0.227484	0.20855	0.263064	0.201716	0.212197	0.268553	0.273251	0.279136	0.236753	0.287354	0.241226	0.343029	0.224222	0.299497	0.313864	0.339794	0.184437	0.139369	0.105298	0.209178	0.128602	0.1479	0.193283	0.157503	0.185933	0.275596	0.466087	0.284295	0.18578	0.224663
Unknown19	0.9057	0.8995	1.55876	0.727209	0.749291	0.866883	1.19586	1.30818	0.635664	0.909144	0.766009	0.733351	0.701782	0.56763	0.911289	1.32116	1.16745	0.445013	1.7223	1.20684	1.07484	1.66424	0.95829	0.730959	1.50262	1.87507	1.11122	1.17355	0.965575	1.28121	1.08905	1.19891	1.05698	1.15537	0.924099	0.561696	0.345612	0.277272	0.491299	0.421367	0.39441	0.619092	0.280725	0.377174	0.794614	2.53635	0.625141	0.628578	1.12349
Unknown18	0.9125	0.9054	0.675246	0.447426	0.538353	0.621296	0.73494	0.74631	0.443535	0.584717	0.482791	0.578952	0.467168	0.425388	0.511371	0.79109	0.49397	0.0758812	0.414387	0.226863	0.145844	0.288663	0.181794	0.183328	0.262327	0.307139	0.257632	0.26746	0.263735	0.218708	0.299138	0.215745	0.548041	0.679709	0.610022	0.357813	0.215835	0.215374	0.288599	0.231973	0.174112	0.276585	0.164644	0.250944	0.440337	1.08663	0.903954	0.175131	0.30571
Unknown17	0.9255	0.9122	1.37336	0.784457	0.90036	1.03685	1.26051	1.373	0.874322	1.11289	0.956347	1.03731	0.872607	0.789387	0.885628	1.28513	0.86025	0.162942	1.12321	0.662513	0.485274	0.842195	0.477779	0.395648	0.698018	0.935017	0.663329	0.642058	0.583098	0.588156	0.703667	0.599802	1.04391	1.1911	0.992609	0.615126	0.375686	0.35256	0.530154	0.437678	0.373499	0.631675	0.2777	0.470092	1.65341	2.18837	1.33327	0.40964	0.715606
Unknown16	0.9329	0.9254	1.28894	1.31328	1.47295	1.26421	1.23789	1.49742	1.16049	1.06706	1.1702	1.31786	1.08792	0.998141	1.28421	1.43087	1.28765	0.771919	1.72697	1.51086	1.4194	0.77926	1.25904	1.12169	1.3366	1.46026	1.72791	1.11668	1.23397	0.962676	2.08206	1.3668	1.63354	1.42074	1.1866	0.964192	0.654338	0.647471	0.630724	0.594505	0.627404	1.14817	0.625982	0.913789	1.11087	1.53034	1.50576	0.995973	1.28089
Isoleucine_leucine2	0.949	0.9326	3.89137	3.92941	4.34814	3.92356	3.63296	4.31347	3.45168	3.37723	3.69888	3.87152	3.41531	3.21683	4.01573	4.28765	4.10109	2.59441	5.48524	4.53068	4.30653	2.73765	4.11425	3.57936	4.50516	4.5615	5.42642	3.71696	4.13503	3.4124	6.59692	4.2939	4.71475	4.15303	3.68075	2.85541	2.00574	2.08735	2.12525	1.98124	2.24798	3.49294	2.23377	3.13041	3.78735	4.38957	4.18472	3.34625	4.11749
Leucine	0.98	0.9486	23.3499	25.6712	26.1496	24.5559	19.9207	25.3307	17.8259	16.3329	20.0591	20.8332	18.6635	17.3335	21.3925	21.1951	23.3711	15.8073	29.3564	25.025	24.9295	14.9163	23.2611	24.1816	25.6169	26.0558	28.5767	20.9822	21.8299	19.9465	35.2275	25.5137	28.2427	24.2701	21.6045	16.854	12.3206	13.4024	11.2618	12.3832	12.8283	19.5656	13.2823	16.6679	24.053	23.2458	18.4763	17.9331	20.9952
Unknown15	0.984	0.9806	1.45528	1.31351	1.60618	1.37314	1.20913	1.44513	1.14063	1.03697	1.06628	1.3347	1.1943	1.01548	1.1317	1.16095	1.33098	0.94896	1.64191	1.59182	1.26125	0.848775	1.21362	1.19124	1.4863	1.3674	1.49461	1.18836	1.07524	0.99066	1.46992	1.74239	1.68196	1.42111	1.68121	0.827029	0.615384	0.631867	0.697049	0.713925	0.718015	1.05939	0.701709	0.977696	1.21762	1.45332	1.03792	0.81782	1.07997
Valine1	1.0034	0.9838	19.1655	18.3419	21.7426	19.2481	16.5859	21.2073	15.1323	13.8437	15.1726	16.2618	17.0508	14.5538	16.8586	17.706	20.5132	14.6245	21.576	21.2501	20.4609	11.8946	19.7431	17.7074	21.6733	20.736	21.1194	17.8835	15.0665	18.4635	25.2641	20.4217	23.7027	19.4884	19.056	12.1975	9.69662	8.65722	9.17647	8.37094	11.1439	14.005	10.0978	13.2261	16.0947	18.3521	15.5289	13.1209	17.3431
Isoleucine	1.0229	1.0034	6.25967	6.30041	7.1111	6.04146	5.66902	7.0832	4.80421	4.46662	5.13219	5.42609	4.73618	4.48047	5.29673	5.59043	5.60748	3.65864	7.72478	6.92257	6.68843	3.56524	5.87568	4.94524	6.25485	6.9105	7.60435	5.03961	5.44607	4.60087	8.99883	6.22194	8.16945	6.80559	6.06182	4.71782	3.11679	3.4077	2.79461	3.07807	2.92446	5.17959	2.86514	4.52961	4.80789	5.86462	5.90465	4.3401	5.84996
Valine2	1.0555	1.0326	17.225	16.4045	19.3283	16.9689	14.7827	19.4623	13.4146	12.3361	13.3794	14.5383	15.1408	12.9181	16.527	17.4826	20.0626	14.4538	20.7705	20.6486	20.0142	11.494	19.3905	17.2219	21.0471	20.2198	20.7224	17.5586	14.8926	18.0406	25.0656	19.5248	21.1275	17.3552	16.839	10.9689	8.62231	7.65035	8.30746	7.15206	9.76437	12.198	8.96688	11.59	14.0844	17.9072	15.6254	12.7659	16.8317
Isobutyrate	1.0639	1.0552	1.21077	0.781149	0.953864	1.04854	1.15871	1.31043	0.746381	0.910717	0.762291	0.800557	0.806669	0.777894	0.746411	1.09999	0.882965	0.268042	0.514909	0.4641	0.447775	0.269527	0.363424	0.338732	0.45932	0.45115	0.555651	0.378493	0.417671	0.280663	0.58235	0.349917	1.02854	1.00729	0.994788	0.588819	0.457802	0.447135	0.543278	0.604984	0.396652	0.446461	0.345287	0.64371	0.823346	1.25984	1.43389	0.317806	0.428489
Unknown24	1.0954	1.0643	3.3591	3.40545	2.8731	3.43332	3.2843	3.0651	2.06643	2.81768	2.15559	2.25965	2.22738	2.17242	1.90846	2.42577	2.76445	0.723219	2.10819	2.30241	1.77437	2.34069	2.33157	1.97497	4.02862	2.84096	3.82124	4.09986	3.40293	3.09105	4.22016	3.96409	3.74526	3.31681	2.93671	2.22813	1.35879	1.40698	1.74895	1.31404	1.25139	1.61609	1.17681	1.61279	2.63838	3.53292	2.54526	1.30194	1.3373
2_oxoisovalerate	1.1135	1.0952	0.43301	0.353066	0.328227	0.507645	0.50167	0.402857	0.543882	0.626278	0.316813	0.417445	0.41347	0.413646	0.090058	0.193032	0.0357212	-0.0265737	0.303841	0.271276	-0.107236	-0.0165035	0.0998108	0.115945	-0.0207641	-0.142349	0.758176	0.218484	0.593308	-0.471607	0.750307	0.0432356	0.413265	0.410532	0.393687	0.382213	0.234567	0.141022	0.447345	0.139759	0.401053	0.229879	0.414498	0.382706	0.567782	0.299758	0.203379	0.15922	0.204489
Unknown23	1.1358	1.1162	0.519563	0.368833	0.324276	0.611237	0.559284	0.393392	0.965678	0.970526	0.642011	0.798227	0.898956	0.84323	0.218761	0.203933	0.063868	0.515251	0.835884	0.778224	0.151514	0.526725	0.874363	0.582034	0.56975	0.285396	1.45013	1.05167	1.3947	0.0706951	1.7354	0.490787	0.489071	0.482638	0.426129	0.559291	0.336253	0.12035	0.811922	0.334966	1.01553	0.568528	1.05207	0.607282	1.47864	0.368306	-0.0511925	0.529442	0.451551
Isopropanol	1.1589	1.1358
Ethanol	1.2064	1.1668
3_hydroxybutyrate2ov1	1.2144	1.2064	1.55976	2.53585	2.63803	1.55476	1.82068	1.73169	1.3639	6.30774	3.34964	1.50005	1.46137	1.28084	1.23695	2.38314	2.61081	0.849257	5.45792	2.07543	1.9798	5.28754	2.52815	2.43931	3.39878	2.97592	3.0478	3.8112	3.04456	8.45777	3.26028	3.76908	1.50736	1.68318	1.49222	1.43727	0.763089	1.52203	1.05004	1.92919	0.721242	1.05609	0.849556	0.960127	1.2087	6.22458	1.28292	1.02402	1.47317
3_hydroxybutyrate2ov2	1.2233	1.2144	1.25133	1.44299	1.28778	0.902798	0.984165	0.899733	1.10376	1.06723	1.14578	1.05699	0.783922	1.00008	0.959571	0.823982	2.00967	0.857113	0.940759	1.03833	1.06434	1.44076	1.22617	1.26314	1.68792	1.61692	1.30194	1.76501	1.7813	2.82426	1.25284	2.09536	1.30186	1.20171	1.09655	1.54189	1.72927	2.06514	1.79891	1.66941	1.53142	1.51045	1.67018	1.4962	0.838999	0.969343	0.914448	1.35613	1.33128
3-Hidroxyisovalerate	1.2346	1.2232	1.2692	1.36788	1.259	0.947944	1.07961	0.840295	1.11717	0.896575	1.06277	0.965129	0.774674	0.951131	0.923476	0.746346	1.41362	0.809966	0.78953	0.932399	0.99264	1.16256	1.03909	1.12128	1.47055	1.39757	1.10254	1.4741	1.62866	2.22611	1.07515	1.77374	1.35422	1.18072	1.09759	1.50188	1.69837	1.92444	1.80608	1.62557	1.56267	1.49471	1.68869	1.49443	0.867244	0.879412	0.884562	1.43237	1.35309
Unknown_singlet1	1.2577	1.2348	1.19405	1.52161	1.57464	1.26488	1.306	1.17285	1.42825	0.928596	1.0302	1.21943	0.917655	0.951774	0.678784	0.842199		0.437404	1.16333	1.06201	0.938277	1.08983	1.0986	1.01378	1.47578	1.28614	1.32111	1.49166	1.35719	2.26421	1.53358	1.52126	1.50807	1.26957	1.22071	1.16323	0.900085	0.991383	1.308	1.07475	1.14598	1.33122	1.19221	1.10604	1.0467	1.08912	1.15267	0.804727	0.655666
Unknown_singlet2	1.2755	1.2577	1.30447	1.42657	1.50091	1.362	1.37247	1.4285	1.80411	1.15305	1.1492	1.47155	1.07829	1.12929	0.676644	0.703944	2.59113	0.593337	1.12547	1.05162	0.638661	0.664135	1.03435	0.852272	0.939425	0.890522	1.22158	1.02667	1.04724	1.24096	1.43667	1.1792	1.42095	1.26869	1.2078	1.34963	1.11434	1.14914	1.54933	1.57593	1.33998	1.99933	1.40597	1.31781	1.19167	0.926345	0.830803	0.86405	0.844114
Unknown25	1.3065	1.2753	4.04267	4.07728	3.88266	3.96597	4.13869	3.10023	8.38859	4.28877	4.35778	5.66308	4.27181	4.34561	2.23402	1.81742	2.45128	2.29301	2.41706	1.99129	1.08126	1.63696	2.25226	2.30631	2.32685	1.77388	3.72624	3.87196	3.87707	3.38662	4.14229	3.37639	3.99517	3.44817	3.51789	5.19026	4.94859	4.35587	6.20053	9.28476	6.05332	10.2413	5.46555	6.52686	4.8348	2.32136	1.97649	3.40644	2.36219
Lactate1	1.3627	1.3065	375.618	298.428	334.655	276.005	316.585	226.101	353.815	277.213	348.285	274.365	228.829	317.208	298.071	211.254	186.836	269.547	153.002	210.521	231.69	149.245	194.111	226.424	224.191	269.205	209.033	208.394	325.468	212.492	157.04	290.283	389.43	336.751	304.497	545.862	673.372	699.064	651.821	648.184	598.694	580.701	630.755	580.933	244.696	200.779	184.837	479.638	465.347
Unknown26	1.3834	1.3625	1.87002	1.84217	2.10181	1.29338	1.46017	1.37305	1.98089	0.999464	1.63962	1.65858	1.22623	1.56966	0.912216	0.675436	0.644512	1.04335	0.287567	0.652548	1.0333	0.799297	0.725511	0.791832	0.824965	1.19297	0.428652	0.671943	0.899203	1.13935	0.325828	1.08434	1.97971	2.03584	1.8041	1.98393	3.15835	4.97509	3.4104	4.76597	11.0724	4.77707	11.6422	2.81264	1.23835	0.362873	0.803949	1.05371	1.03352
Unknown27	1.4467	1.4271	3.46536	3.41894	3.45113	3.11092	3.15298	2.85413	3.31324	2.315	2.89431	3.13347	2.24022	2.75288	2.60027	2.10499	1.7089	2.14343	2.31054	2.31739	2.2936	1.33407	2.31707	2.45748	2.72229	2.54855	2.21953	2.22162	2.48413	2.33252	2.5907	2.94839	3.88215	3.63765	3.82186	3.62772	4.00627	4.48115	3.79404	4.45979	3.53838	4.20476	3.72275	3.60427	2.57683	2.24586	2.23215	3.29504	3.24796
Isoleucine_lysine	1.4544	1.4466	1.19391	1.29403	1.28936	1.27058	1.16241	1.17536	1.18922	0.828734	0.892861	1.22184	0.88343	0.946543	0.917988	0.816953	0.724086	0.631419	1.11677	1.00019	0.92542	0.507543	0.95283	0.95311	1.17152	0.954428	0.948961	0.845958	0.682691	0.885802	1.3257	1.08281	1.43659	1.38426	1.55224	0.841929	0.721091	0.900372	0.784522	1.18409	0.802748	1.07787	0.761615	0.90187	1.04776	0.853118	1.01501	0.791994	0.825415
Lysine_ov1	1.4593	1.4543	0.763142	0.830241	0.807132	0.848251	0.714576	0.755829	0.824266	0.523474	0.611838	0.836878	0.584191	0.624796	0.583802	0.539337	0.516237	0.410566	0.672103	0.867931	0.838558	0.757216	0.771193	0.824025	0.932159	0.84849	0.553358	0.534251	0.401977	0.523188	0.783163	0.676409	0.905777	0.924559	1.04372	0.524069	0.44373	0.556112	0.499164	0.693932	0.491869	0.713084	0.481635	0.577664	0.708823	0.552267	0.660991	0.449722	0.483416
Lysine_ov2	1.4681	1.4593	1.6742	1.64728	1.71667	1.75946	1.53099	1.60878	1.90878	1.19173	1.44596	1.98637	1.4265	1.46001	1.47005	1.35901	1.24384	0.909482	1.5946	1.30869	1.21244	0.764916	1.28483	1.286	1.42889	1.22224	1.34905	1.18399	1.0067	1.07565	1.63044	1.42842	1.85098	1.82927	2.04515	1.08134	0.954059	1.06564	1.08804	1.36009	1.16676	1.47395	1.03606	1.33465	1.70244	1.12917	1.64531	1.15213	1.17494
Alanine	1.4995	1.4678	49.6088	39.1797	47.7673	55.4728	42.8962	35.7575	43.3141	25.0087	36.4577	45.345	30.635	34.0122	42.0144	39.3527	37.7223	39.0504	30.1437	36.8425	41.5179	40.686	40.0662	47.8217	35.7812	33.2712	43.9901	48.5052	38.3225	34.7842	34.8063	52.8244	51.2417	49.2005	57.7709	24.6502	27.5687	23.0392	27.6996	26.7195	32.1692	25.0133	29.9618	27.4317	46.7296	25.1711	44.4598	31.306	29.8348
Lysine_arginine_leucine1.1	1.6752	1.6376	5.10952	4.78412	4.75416	5.27286	4.43284	4.72961	4.92209	4.9195	5.5501	4.94139	5.42773	4.47888	3.81557	2.81281	3.7832	2.13433	3.77667	2.31678	2.29575	1.87203	3.71537	1.92389	3.28395	3.65865	2.72828	2.24867	1.40647	1.86754	3.96399	2.27758	4.86078	4.34462	5.54855	2.82999	2.03284	2.29991	2.80989	3.28567	5.09639	4.47647	5.28434	3.35595	6.52742	3.68262	5.08101	1.6211	2.19807
Lysine_arginine_leucine1.2	1.6925	1.6755	2.49384	2.57113	2.66188	2.56209	2.1633	2.66203	2.20536	1.9392	2.2998	2.35652	2.15774	1.96521	1.73195	1.55233	1.57233	0.903336	2.23436	1.70807	1.59508	0.8133	1.82863	1.51002	1.83073	2.01172	2.01555	1.4014	1.22409	1.24496	2.54121	1.64366	2.86392	2.52766	2.60141	1.6934	1.14954	1.43316	1.1734	1.56081	1.18536	2.01658	1.32159	1.58511	2.8762	1.8964	1.71804	1.19879	1.35507
Lysine_arginine_leucine1.3	1.711	1.6926	3.89549	4.32377	4.27198	4.12882	3.39647	4.2859	3.28029	2.94009	3.47964	3.85057	3.27529	3.12331	3.16084	2.87787	2.85216	2.00229	4.12527	3.22651	3.14603	1.57028	3.3349	3.23629	3.64181	3.52289	3.57256	2.78399	2.43716	2.63539	4.68509	3.29323	4.63981	4.24218	4.34354	2.79592	1.94399	2.26769	2.0428	2.42303	1.91015	3.13372	2.02705	2.48675	3.9715	3.25193	3.05361	2.33443	2.76057
Lysine_arginine_leucine1.4	1.7222	1.7112	3.93667	4.29281	4.10624	4.09968	3.60135	4.25218	3.08673	2.91925	3.24509	3.78913	3.03632	3.13428	3.49954	3.23484	2.87278	2.46762	4.47553	3.5519	3.40284	2.00844	3.77728	3.63119	4.44379	3.7985	3.44395	3.27287	2.48741	3.34833	4.72508	3.97067	4.59263	4.46617	5.20275	2.81493	1.99292	2.36376	2.35076	2.3478	1.94103	2.74365	1.96855	2.22402	3.55784	3.70188	3.94911	2.43344	2.7941
Lysine_arginine_leucine2.1	1.7377	1.7224	6.90575	7.47123	7.16478	7.1613	6.35033	7.33631	5.34179	5.00376	5.69187	6.44675	5.33645	5.48682	6.49527	5.99988	5.43652	4.63157	8.06242	6.41897	6.2631	3.98013	6.8265	6.69157	7.96878	7.03283	6.42327	5.92189	4.62983	6.23437	8.57335	7.14831	8.02654	7.75034	8.99418	4.9075	3.50864	4.08015	4.14004	4.16896	3.54614	4.79497	3.57939	3.97513	6.16352	6.7866	7.07921	4.50425	5.14019
Lysine_arginine_leucine2.2	1.7527	1.7379	4.82728	5.18693	5.04519	4.90042	4.38372	5.18816	3.77481	3.55701	3.98843	4.49287	3.74615	3.77484	4.37156	3.87875	3.85578	3.25469	5.59634	4.35338	4.20744	2.75195	4.72299	4.65295	5.51511	4.87808	4.45792	3.87815	3.21171	4.27297	5.76532	4.74459	5.59279	5.20975	6.33989	3.31623	2.53572	2.81667	2.97528	3.1918	3.08908	3.54553	3.19919	2.9809	4.23914	4.55513	4.59161	3.27006	3.42218
Lysine_arginine_leucine2.3	1.7651	1.7529	2.4448	2.63118	2.48364	2.31078	2.03035	2.40384	2.10865	1.94065	2.19998	2.26463	2.14371	1.96919	2.2327	1.60384	2.44191	1.77761	2.78076	1.89734	1.9157	1.44004	2.43159	2.1891	2.6841	2.41763	2.00692	1.65996	1.51349	1.9429	2.62115	1.93267	2.63113	2.31761	3.00653	1.57409	1.34403	1.24424	1.54042	1.6868	1.54935	2.14505	1.598	1.78479	2.18534	2.13407	1.99401	1.76803	1.71493
Lysine_arginine_leucine2.4	1.786	1.7653	1.86383	2.14894	1.86928	1.73059	1.46741	1.70052	1.92725	1.78519	1.88639	1.86738	2.05912	1.67852	1.41021	0.489868	2.20132	1.22085	1.86511	0.941373	0.833114	0.761148	1.71518	1.33112	1.83938	1.40038	0.938097	0.766353	0.704693	0.963984	1.43163	0.672977	2.01297	1.52736	2.12568	1.08824	1.10273	0.836882	1.27925	1.44639	1.58895	2.15026	1.73713	1.98998	1.80395	1.29829	0.932584	1.33464	0.946146
Unknown1.1	1.8047	1.7862	0.509773	0.650943	0.583373	0.456096	0.489324	0.638608	0.591812	0.351715	0.461188	0.619643	0.579482	0.432899	-0.162133	-0.602443		-0.235666	0.0530529	-0.19619	-0.43971	-0.441298	0.0148635	-0.0339552	-0.0298027	-0.28374	-0.290565	-0.135726	-0.370851	-0.200616	-0.302916	-0.502392	0.535596	0.548944	0.691316	0.335496	0.339221	0.385396	0.465677	0.574552		0.689709		0.716894	0.475162	-0.153522	-0.406029	0.064713	-0.328716
Unknown1.2	1.8165	1.8049	0.447904	0.613883	0.593735	0.529952	0.507219	0.524091	0.525893	0.349518	0.407504	0.49769	0.394146	0.426895	0.0134933	-0.225452	0.309813	-0.0761702	0.156237	-0.0480441	-0.243702	-0.204893	0.0922329	0.0266204	0.0640642	-0.0981566	-0.155968	-0.0617046	-0.160621	-0.0107753	-0.184178	-0.251894	0.546271	0.542679	0.723773	0.321523	0.407013	0.415282	0.418094	0.451594	0.479687	0.548466	0.519217	0.493666	0.333128	0.0143117	-0.141024	0.179708	-0.153131
Unknown1.3	1.8286	1.8169	0.588498	0.844667	0.936888	0.793036	0.719743	0.673515	0.733327	0.525144	0.605133	0.78474	0.661966	0.538206	0.201451	-0.049653	-0.104263	0.163267	0.403223	0.128651	-0.0441191	-0.0320321	0.296176	0.261006	0.340858	0.121238	0.0618516	0.0557278	0.0765551	0.218014	0.0357716	-0.0144142	0.812239	0.68214	1.18942	0.50004	0.553052	0.427567	0.58525	0.580967	0.671459	0.738674	0.72312	0.708976	0.524962	0.210061	-0.0271367	0.426939	-0.00671506
Unknown1.4	1.8409	1.8288	0.664444	0.966399	1.00645	0.880737	0.868019	0.791228	0.804906	0.64553	0.757102	0.851168	0.801836	0.656	0.267262	0.0465822	-0.00731185	0.219549	0.483509	0.197916	-0.00634254	0.0364571	0.378371	0.329912	0.398219	0.132369	0.12105	0.0838248	0.139546	0.304194	0.061643	0.0637582	0.921274	0.740895	1.35094	0.589493	0.632277	0.519155	0.661256	0.655214	0.754935	0.811961	0.829926	0.785232	0.645465	0.231419	0.123086	0.513229	0.0496186
Unknown2.1	1.853	1.8409	0.612013	0.892309	1.03683	0.974642	0.971287	0.796569	0.772381	0.609013	0.791861	0.794344	0.76252	0.565915	0.252914	0.0326068	-0.0678376	0.164107	0.315611	0.121188	-0.0624151	-0.0158383	0.285027	0.239711	0.278229	0.00885495	0.0405918	0.0625328	0.00598109	0.233359	-0.0319724	-0.0402879	0.865211	0.721661	1.10689	0.530847	0.547632	0.444721	0.58837	0.580149	0.647587	0.702687	0.732907	0.721331	0.652598	0.201534	0.342666	0.39791	-0.00415228
Unknown2.2	1.864	1.8531	0.617744	0.909264	0.927924	0.910807	0.853809	0.737884	0.757263	0.571653	0.726838	0.78453	0.771688	0.567081	0.257331	0.116581	-0.00172252	0.211756	0.368312	0.149037	-0.0478209	0.0618342	0.298972	0.319088	0.283343	0.010601	0.0416421	0.181417	-0.00306235	0.26581	0.078336	0.0767714	0.85191	0.763051	1.03814	0.569011	0.508548	0.393387	0.568774	0.563974	0.512906	0.647771	0.608287	0.68647	0.695497	0.340744	0.379594	0.312445	0.0365824
Unknown2.3	1.8752	1.864	0.887965	1.15465	1.18739	1.31185	1.14211	0.991638	0.908345	0.706158	1.00041	0.954527	0.962401	0.688745	0.461924	0.376065	0.123868	0.351642	0.568226	0.344259	0.115271	0.176704	0.481488	0.43688	0.507391	0.142547	0.187056	0.374538	0.042446	0.43611	0.313162	0.271772	0.96941	0.924188	1.24387	0.616679	0.516456	0.471943	0.627867	0.64062	0.49335	0.66193	0.626039	0.718049	0.947064	0.531812	0.861151	0.361031	0.128087
Citrulline1	1.8872	1.8751	1.46612	1.78778	1.72571	1.94084	1.69415	1.57542	1.34921	1.2148	1.46635	1.55033	1.4219	1.2185	1.08028	0.929551	0.609337	0.838622	1.32367	0.961384	0.596252	0.5697	1.08845	1.07302	1.23247	0.685461	0.712409	0.985062	0.384056	1.00872	1.03501	0.996606	1.69134	1.66882	2.15788	1.04626	0.772205	0.824058	1.00175	0.999683	0.754502	0.986777	0.870089	1.02539	1.43299	1.19972	1.63968	0.703865	0.615083
Lysine_arginine	1.9161	1.8875	8.20439	8.8318	8.33528	9.20255	8.27046	8.6037	7.07364	6.73336	7.3327	8.32304	7.02596	7.08886	8.15573	7.50412	5.54499	6.02048	9.12318	6.9186	5.74104	4.34195	7.86543	7.22595	8.91107	6.93575	6.27625	7.15626	3.99498	7.12388	8.94225	8.3174	9.30156	9.29709	12.6654	5.79075	4.49711	5.04043	5.83155	5.63488	4.2413	5.20377	4.04819	4.80704	7.98006	8.047	11.7215	4.54014	4.86376
Acetate	1.9268	1.9161	14.7605	11.264	10.4574	11.6529	11.7329	15.2127	7.19433	7.52742	7.86426	8.13996	6.94838	8.29544	9.59395	11.1118	14.3346	5.22365	6.56726	3.80207	3.89592	4.70335	4.58284	4.00646	4.9493	3.78946	3.73725	4.46513	2.82203	4.66347	4.95808	4.12888	9.87828	13.3441	15.2785	9.16313	12.9963	23.3489	13.509	12.502	9.1752	8.66782	9.56609	11.4415	5.6506	11.6755	18.5776	2.43954	2.37446
Unknown28.1	1.9358	1.9269	1.97873	2.16603	2.23511	2.21068	2.05268	2.21779	1.94226	1.71211	1.9038	2.1399	1.86734	1.90105	2.31067	1.91842	1.3388	1.6611	2.26261	1.56358	1.40317	1.18453	1.99905	1.77168	2.08342	1.78835	1.5349	1.50392	1.19208	1.87518	1.89949	1.82481	2.29309	2.23161	3.39704	1.49161	1.35321	2.13357	1.78497	2.5359	1.44789	1.5686	1.43032	1.71477	1.98782	1.97838	3.11303	1.40875	1.21368
Unknown28.2	1.9529	1.9359	2.09298	2.76991	2.8028	2.47888	2.35605	2.40075	2.33586	1.81204	2.15407	2.47278	2.02813	1.99512	2.38593	1.80869	1.06743	1.87831	2.58235	1.77214	1.4407	1.18923	2.26088	2.20337	2.50359	1.95922	1.63889	1.26676	1.65747	2.25947	1.61203	1.76832	2.86654	2.41398	3.97854	1.7036	1.79718	1.77101	2.03342	2.00223	2.12646	2.25814	2.25588	2.04856	1.94791	1.94878	2.24584	2.28643	1.47625
Unknown28.3	1.9738	1.9531	1.72755	2.22016	2.28507	1.98139	1.89079	2.01416	1.91027	1.41902	1.74271	2.04815	1.59989	1.50962	1.38144	0.923784	0.480782	0.959433	1.68779	1.32913	0.546265	0.622651	1.39999	1.35121	1.69309	1.12149	1.1513	0.928853	0.902683	1.28059	1.13313	1.02331	2.43102	1.97459	2.67691	1.5302	1.28145	1.25468	1.33228	1.48484	1.57819	1.89312	1.63751	1.63291	1.67738	1.1913	1.02064	1.60501	0.965747
Glutamine_Glutamate1	2.0428	1.9736	14.4382	21.4454	17.5195	18.1922	18.3415	17.5377	14.6627	10.604	17.4208	18.8553	14.1681	11.6071	13.3894	10.7309	14.2282	7.83822	9.25447	16.6191	7.94988	15.2196	11.657	14.9623	15.736	8.76967	12.9431	12.615	10.9526	10.7861	13.6583	13.7104	21.3955	15.5344	19.1298	16.6721	10.087	10.9837	11.5409	12.4934	14.8473	13.2674	15.764	12.4055	16.0656	8.59452	12.6144	14.1479	8.38636
Glutamine_Glutamate2	2.1095	2.0428	12.8376	22.7294	18.0796	20.1541	18.8527	17.6502	15.5073	12.1856	17.9937	18.6574	13.2243	12.8555	14.8276	12.6421	15.2551	9.3658	7.80466	12.1423	6.13196	10.1316	8.08136	12.3733	10.383	5.38886	8.4098	8.68971	6.9856	8.08501	8.93398	8.68055	16.2961	14.8443	19.368	14.7289	10.1798	11.1517	12.8177	12.6888	14.324	11.4731	13.971	11.7095	12.6075	10.4962	20.6475	11.2981	6.92718
Glutamine_methionine_ov1	2.1392	2.1096	7.16807	10.0247	12.2524	10.596	11.0192	8.07825	9.79909	7.83681	10.6328	11.3407	7.72492	10.441	13.3177	11.8821	8.73605	15.0697	17.093	13.7702	11.1595	19.0206	15.1795	16.9115	12.0539	11.9118	12.8455	13.9154	11.7851	18.3415	14.7896	15.4282	12.348	12.0311	12.3016	6.69831	7.29629	6.14924	7.24151	7.5157	6.64851	6.74389	6.81022	8.05115	15.2074	12.1435	10.7073	11.2159	9.47851
Glutamine_methionine_ov2	2.1678	2.1391	6.80439	8.53314	12.1634	10.0695	10.243	6.87033	8.64129	6.45155	9.31871	9.22075	8.51949	9.41941	12.6072	10.727	7.8331	12.8416	17.1265	12.5672	10.2908	17.1374	14.9127	15.4667	11.4775	12.1291	14.0524	14.1462	12.3267	18.3567	14.8278	15.743	12.4121	11.5257	11.0354	6.36378	6.37849	5.36077	5.90494	7.20589	5.41795	6.20739	5.80744	6.9403	15.0207	10.5638	7.60304	10.4946	9.16787
Acetoacetate	2.2534	2.2233	1.80802	3.69635	3.6529	2.55891	2.48952	4.10632	2.75448	4.39427	3.89868	3.37758	2.85396	2.5271	1.79138	1.53916	4.83416	1.01602	2.7844								1.49493	2.2913	0.767474	1.97839	4.24283	1.45919	2.40346	2.81269	2.57501	1.97364	1.40693	1.39732	2.26843	2.0594	1.56493	1.99982	1.59536	1.77719	3.33793	3.61428	1.55822	1.39081	1.68534
Valine3	2.2815	2.2533	3.36825	3.42708	3.92654	3.4281	3.08418	3.93563	3.01857	2.7093	2.8104	3.24742	3.26282	2.6907	3.11391	3.1304	2.77053	3.11551	4.59451	5.6852	5.50745	6.46375	5.2548	4.89067	5.98424	6.74318	3.9087	3.69328	2.32849	3.9893	5.01657	3.66691	4.30593	3.54093	3.51312	2.31919	1.74734	1.61308	1.81726	1.80534	2.16635	2.74203	2.06107	2.51225	3.22083	3.57447	2.73412	2.63072	3.42753
Valine4	2.2882	2.2814	0.739089	0.719622	0.893308	0.750663	0.697072	0.87934	0.675725	0.634453	0.600529	0.672481	0.71115	0.616894	0.723154	0.781979	0.633125	0.840378	4.88335	2.31849	1.46887	3.17772	1.69192	0.825354	2.00078	1.90981	2.44615	1.7977	1.38774	3.35669	1.88337	1.24706	0.991942	0.84532	0.766483	0.498556	0.373142	0.345719	0.363567	0.431495	0.490449	0.583263	0.431647	0.556518	0.720446	0.827517	0.700081	0.613028	0.829782
Valine_singlet	2.299	2.2882	1.00857	0.958963	1.2494	1.01365	0.930798	1.20536	0.89752	1.42982	1.0488	0.930541	0.854378	0.738437	0.896061	1.03088	0.611846	0.747339	1.78586	1.25714	0.98749	1.40507	1.20976	1.00288	1.44027	1.52921	1.04818	0.971233	0.609001	1.55752	1.23721	0.889367	1.32723	1.19893	1.06115	0.674583	0.463399	0.471045	0.46742	0.548928	0.606023	0.776141	0.584685	0.633782	0.86547	1.63543	0.807136	0.659929	0.987958
Glutamate_ov1	2.3066	2.2991	0.424807	0.422614	0.551802	0.406992	0.430906	0.502198	0.459115	0.941612	0.558212	0.40703	0.38546	0.290782	0.264803	0.418236	-0.00518064	0.197018	0.845296	0.379963	0.196784	0.733197	0.382299	0.323522	0.483726	0.599995	0.303143	0.328962	0.118458	0.792951	0.328755	0.198322	0.543603	0.52892	0.46383	0.33057	0.167627	0.232363	0.182252	0.280651	0.245399	0.342295	0.259559	0.252526	0.36365	0.963685	0.250959	0.194944	0.347433
Glutamate_ov2	2.3202	2.3119	0.409311	0.621376	0.653926	0.520894	0.532419	0.549075	0.584012	1.35627	0.835374	0.582332	0.432347	0.333518	0.290963	0.492775	0.00246328	0.0598966	0.950863	0.269756	0.0133276	0.855488	0.212068	0.240874	0.325632	0.33973	0.172404	0.168905	0.0338883	0.873741	0.110992	0.0132736	0.498272	0.489978	0.554537	0.426044	0.20369	0.273484	0.306726	0.354923	0.336993	0.407535	0.327785	0.299446	0.323931	1.30648	0.389733	0.1582	0.219398
Unknown29	2.3311	2.3204	0.851373	1.31374	1.25666	1.16768	1.17796	1.16103	1.26133	1.94711	1.57907	1.40441	0.987145	0.821055	0.92777	1.01349	0.525676	0.372765	1.2412	0.832306	0.275724	1.49093	0.551777	0.853328	0.826534	0.671327	0.614403	0.570185	0.40936	1.32237	0.559429	0.489869	1.12121	0.96266	1.19133	0.923144	0.541888	0.554292	0.733323	0.762662	0.794977	0.861245	0.79993	0.7409	0.911561	1.73044	0.955836	0.619506	0.486474
Unknown30	2.352	2.3309	5.80491	10.2548	8.10577	9.40616	8.66504	8.3989	8.07469	6.10269	9.15665	9.29837	6.50972	6.3474	7.19796	6.46057	7.21856	3.87201	2.6099	6.80915	5.00558	6.73747	4.201	6.8542	5.27128	4.30977	3.96955	3.63371	3.27212	3.38126	4.11743	3.59504	6.84846	6.28078	8.8358	6.69853	4.60815	4.76966	6.46508	5.78989	6.39691	5.60392	5.86163	6.01072	5.39055	4.41244	10.8548	4.48849	2.72223
Unknown31	2.3696	2.352	7.74065	15.1588	11.6349	14.5732	12.4869	12.0498	10.976	8.63914	12.7481	12.1324	8.55529	8.93677	9.53364	8.89232	11.0734	5.65657	2.74403	6.63951	5.74232	4.39475	3.88875	7.21944	4.53473	3.61293	4.30317	3.72895	3.51543	3.59625	4.45895	3.25752	7.59121	8.3921	12.5259	8.74908	6.75495	6.94693	9.73541	8.41372	9.5615	7.42877	8.25569	8.50088	6.03361	5.99391	17.7516	5.20188	3.41742
Pyruvate	2.3891	2.3695	3.32066	5.33814	4.50658	4.94796	4.49561	4.31391	4.19706	3.36841	5.17802	4.89652	3.67643	4.44064	4.72948	3.63137	3.54342	5.33832	4.45053	7.37117	11.8634	9.18914	7.63087	5.68383	5.99899	9.24714	10.7701	13.1295	7.45248	5.98281	6.6855	7.28276	3.68339	3.82125	5.05512	3.9641	3.85269	4.94551	6.25749	5.49525	17.9814	6.21192	15.5882	4.02127	5.95464	2.27629	5.32519	3.52213	3.91094
3_hydroxybutyrate_3_ov1	2.4021	2.3892	1.20887	2.30434	2.00773	2.22732	2.14958	1.84208	1.19766	2.17606	1.73623	1.28862	1.04918	1.17134	0.921521	1.00415	0.720361	0.857334	1.46671	0.584638	0.105279	1.55097	0.525622	0.791739	0.649064	0.661131	0.338845	0.42594	0.314657	1.29267	0.504234	0.49898	1.33396	1.42109	2.04751	1.02997	1.28912	1.2164	1.59483	1.43008	3.44868	1.28931	3.60203	1.23545	1.20138	1.86708	1.11866	0.881469	0.853163
Succinate	2.4095	2.4052	1.31119	2.39348	2.07918	2.48954	2.38254	1.93163	1.22231	1.57402	1.55827	1.33102	1.0933	1.22365	1.13433	1.14562	1.22461	1.29495	1.25907	0.736014	1.11186	1.51089	0.748249	1.13078	0.758841	0.780046	0.497587	0.541069	0.619545	1.14057	0.823967	0.997118	1.57656	1.68284	2.03797	1.64162	1.75767	1.62493	1.97938	1.75435	4.36642	1.60566	4.88777	1.61252	1.20261	2.03895	1.62023	1.01577	0.952771
3_hydroxybutyrate_1_ov	2.4341	2.4094	2.28944	3.80771	3.8837	3.66069	4.04739	3.24469	2.49287	3.37928	3.17674	2.57212	2.55933	2.71982	3.21101	2.61551	2.75043	3.09386	4.30553	2.53315	1.66759	4.61668	2.86465	3.30523	2.59537	2.5996	2.3853	2.53855	2.14431	4.05536	3.19258	3.21468	3.26811	3.19381	3.86922	2.42251	2.57708	2.43008	2.96678	3.05487	5.89783	2.48957	6.10571	2.65721	3.87766	3.93581	2.27248	2.99592	2.5532
Glutamine1	2.4463	2.4341	1.48441	1.69763	2.56874	1.46363	2.16995	1.52125	1.70126	1.33389	1.8739	1.95056	1.68608	2.02339	3.35979	2.68448	2.58915	3.96564	5.01769	3.53564	3.27343	5.43666	4.46564	4.37028	3.60354	3.4905	4.08559	4.36146	3.56817	5.06818	4.63313	4.97958	2.97359	2.75456	2.38743	1.41675	1.53872	1.08833	1.4183	1.44581	1.57528	1.40744	1.97503	1.71024	4.01988	3.02078	1.15866	3.05207	2.67866
Glutamine2	2.4583	2.4463	2.19819	1.92449	3.70605	1.99193	2.96033	1.59572	2.29629	1.6285	2.36604	2.91341	2.06745	3.12154	5.35333	4.49078	3.21964	7.26144	9.48331	6.60397	5.74409	10.5365	8.32436	8.11522	6.34518	6.40353	7.49534	8.28491	6.68638	10.6755	8.43992	9.19696	5.19596	4.58913	3.67415	1.931	2.49217	1.8764	1.6799	2.05129	1.8366	1.97318	2.39439	2.35078	6.57974	5.22662	0.989866	5.66362	4.90912
Glutamine3	2.4691	2.4583	1.8	1.43912	3.14399	1.65248	2.31261	1.11515	1.9131	1.36851	2.0394	2.56624	1.58587	2.6547	4.41628	3.74687	1.99265	6.25691	8.34304	5.6567	4.56178	9.15611	7.24999	6.89904	5.47334	5.59331	6.35741	7.11555	5.7058	9.48941	7.06492	7.88085	4.5223	3.97097	3.18748	1.45108	2.04524	1.43451	1.23748	1.73733	1.39277	1.65449	1.73447	1.94361	5.7003	4.43113	0.426255	4.8037	4.2258
Glutamine4	2.481	2.4691	1.71283	1.69107	2.36519	1.64534	1.76271	1.15259	1.93243	1.67536	1.97381	2.20315	1.81297	2.24278	3.08948	2.29894	1.92263	3.69172	4.39719	2.92823	2.26464	4.73853	4.15063	3.73692	3.50802	3.37668	3.1981	3.58193	2.75166	4.66053	3.95908	3.93183	2.9725	2.56204	2.19874	1.13974	1.44284	0.940354	1.26397	1.43257	1.5489	1.83807	1.77161	1.77713	3.46979	2.87313	1.10193	2.6827	2.55609
Glutamine5	2.5039	2.4811	2.04111	2.52303	2.84101	2.61928	2.5132	1.81366	2.54731	2.14267	2.60914	3.00976	2.28513	2.81914	3.40458	2.74926		2.94538		2.13968		3.58995	3.03177	2.85755	3.12897	3.03517	2.0239	2.45135	1.76046	3.26496	2.94366	2.89364	3.20241	2.81716	2.6395	1.3573	1.80051	1.29014	1.86213	2.02199		2.36953			3.25886	3.08915	1.58524	2.23886	2.09191
2_oxoglutarate	2.5228	2.5039	0.848155	1.73415	1.6399	1.7633	1.75999	1.32831	1.19932	0.902925	1.23555	1.35447	0.89215	1.24315	1.15994	1.0773		0.851612		0.521977		0.994104	0.52118	0.764853	0.679175	0.836773	0.189788	0.447204	0.25829	0.802664	0.529836	0.745756	1.37573	1.34496	1.61804	0.754581	1.16796	0.936945	1.29339	1.24766		1.1182			1.26665	1.09925	0.740402	0.751735	0.673206
Citrate1	2.5357	2.5228	1.20861	1.84821	2.23113	2.37275	2.54243	1.60905	1.80019	1.74186	1.98705	1.78165	1.27529	1.47677	1.69553	1.74057		1.80362		1.17424		1.65458	1.59464	1.87389	1.68573	1.52136	1.22635	1.70205	1.051	2.12499	1.49519	2.11609	1.98173	2.43599	1.91476	1.06178	1.14539	1.26965	1.33923	1.48993		1.04679			1.71036	2.23534	1.63979	0.815248	1.19584
Citrate2	2.5609	2.5405	1.8657	2.46693	3.29063	3.38606	3.83861	2.72012	2.82635	2.89334	3.00781	2.93047	1.98759	2.21853	2.36646	2.49523		2.53661		1.75977		2.29176	2.39441	2.75075	2.56775	2.24853	1.91407	2.54506	1.63735	3.13422	2.23161	3.35422	3.06477	3.67836	3.195	1.57639	1.28695	1.72793	1.89157	2.22597		1.46486			2.73483	3.1817	2.54069	1.07501	1.78268
Unknown3	2.626	2.6053	0.0274601	0.23261	0.211304	0.0350022	0.172743	0.134786	0.210508	0.033909	-0.003362	0.168058	0.0514883	0.054477	0.0375301	0.059442		0.0464349		0.11502		0.00367771	0.00201169	-0.00555562	0.202322	0.183692	-0.058642	0.204928	-0.12617	0.0827246	0.155712	0.00414536	0.156831	0.202931	0.0503149	0.0832427	-0.00034381	0.0043529	0.0903975	0.163041		0.184553			0.278187	0.107119	-0.093863	0.0493547	0.0257255
Unknown4	2.6515	2.6263	0.485143	0.724593	0.914005	0.597392	0.691625	0.565791	0.692417	0.400993	0.486637	0.51558	0.335278	0.587852	0.749529	0.680321		0.762051		1.01884		1.02547	0.872362	1.13797	0.916995	1.20228	0.946756	0.949883	0.749399	0.721107	1.26431	1.2096	0.721114	0.680441	0.969623	0.306991	0.144626	0.264759	0.338378	0.62061		0.64331			1.1267	0.397841	0.307342	0.515915	0.595844
Citrate3	2.6732	2.6516	1.54301	2.14655	2.65267	2.62845	3.02638	1.99728	2.42309	2.42239	2.5065	2.24594	1.79446	1.9707	2.73441	2.82071		2.54348		2.06005		2.52231	2.51592	3.00814	2.60953	2.58207	2.2115	2.75899	1.88945	3.1448	2.47256	3.51813	2.15732	2.79586	2.58813	1.27426	0.995493	1.50992	1.48807	1.78092		1.2655			2.34269	3.30557	2.89372	1.22358	1.9064
Citrate4	2.6958	2.6771	1.04448	1.43226	1.80569	1.84123	2.03475	1.3725	1.71734	1.83237	1.81196	1.72167	1.36258	1.46133	1.66798	1.69866		1.44173		1.11138		1.33769	1.32736	1.67309	1.46112	1.41789	1.08814	1.57576	0.947937	1.83148	1.26572	1.95854	1.49958	1.99003	1.61119	0.994232	0.761507	1.11177	1.09715	1.28886		0.936118			1.51419	2.13232	1.95809	0.652012	1.10742
Unknown32	2.7035	2.6957	0.154517	0.268417	0.236701	0.18875	0.226858	0.291047	0.317036	0.33135	0.329831	0.320688	0.319581	0.285157	0.254034	0.217985		0.0478316		0.0451939		0.0187936	-0.0441218	0.0652419	0.00798079	0.0455505	-0.0461795	0.0760814	-0.035526	0.0288249	0.0167083	0.021471	0.143034	0.171431	0.261296	0.146808	0.105934	0.201858	0.175799	0.245968		0.163363			0.298895	0.184534	0.311479	0.047193	0.0513893
Dimethylamine	2.7232	2.7131	0.807904	0.250135	0.314292	0.322848	0.19512	0.357297	0.59413	0.151852	0.197931	0.156657	0.103047	0.202082	0.164616	0.274074		0.331591		0.134845		0.0269598	-0.0400485	0.240787	0.035758	0.239569	0.733444	0.179125	0.199715	0.219255	1.02015	0.216673	0.340976	0.354377	0.307733	0.214382	0.158359	0.29051	0.217743	0.848934		0.238164			0.0852417	0.175011	0.160823	0.215648	0.0884845
Unknown33	2.73	2.7232	0.128216	0.230309	0.214964	0.20495	0.221346	0.143927	0.151346	0.123357	0.163616	0.147145	0.126429	0.127246	0.0935354	0.107521		0.112916		0.0829387		0.0654107	0.0294929	0.118719	0.0468716	0.0813839	0.0635121	0.107422	0.181919	0.144641	0.151845	0.133314	0.194965	0.193727	0.1997	0.22883	0.0898759	0.170615	0.132695	0.226165		0.1299			0.257529	0.133501	0.199243	0.0918077	0.0528808
Unknown34	2.7362	2.73	0.0563981	0.0612555	0.0554954	-0.00146326	0.0499333	0.0443834	0.0193374	0.0389295	0.0570836	0.100911	0.0182775	0.0724964	0.0319217	-0.0177657		-0.00476734		-0.0143488		0.0595893	-0.0588478	-0.011398	-0.0525232	0.0349253	-0.0523756	0.0227387	-0.023913	-0.0183953	-0.00462507	-0.0140921	0.106488	0.146366	0.145759	0.0473089	0.0436978	0.110788	0.0616789	0.0845455		0.0446803			0.0562051	0.0596524	0.0108166	-0.00404907	-0.00539523
Unknown35	2.7496	2.7407	0.131232	0.109816	0.141014	0.101073	0.153916	0.126169	0.143782	0.0596082	0.0636125	0.093654	0.0243849	0.108162	0.0569302	0.0874705		0.000671024		0.0485716		0.0575747	-0.0683897	0.035673	0.0558279	0.124603	-0.0113873	0.122812	0.0250624	0.0406962	0.0320689	0.0222161	0.154581	0.136865	0.091129	0.1367	0.122122	0.181193	0.127219	0.197359		0.159515			0.103176	0.0685062	0.088221	0.00172323	0.0340569
Unknown36	2.7608	2.7497	0.730278	0.410304	0.824465	0.729337	0.592404	0.765202	0.629305	0.353926	0.427769	0.488818	0.306124	0.459115	0.527213	0.614196		0.0324401		0.0650887		0.115724	-0.0610288	0.0667895	-0.00161287	0.13401	-0.0251299	0.115365	0.0139987	0.0262034	0.0810689	0.0718283	0.900966	1.11494	0.913272	0.555906	0.221891	0.334912	0.164986	0.346006		0.220399			0.164238	0.767209	0.853796	0.0299316	0.0765546
Aspartate1	2.8114	2.7952	0.252592	0.424401	0.389232	0.382429	0.372001	0.405403	0.455087	0.402562	0.369316	0.443012	0.450098	0.455395	0.534942	0.40336	0.449691	0.115127	0.0549175	0.0554246	0.0992497	0.113697	-0.0906184	0.0934662	0.0415918	0.125954	-0.0976495	0.0525421	0.0629924	0.00675845	0.042769	0.0999441	0.212304	0.287968	0.333301	0.233247	0.14387	0.270514	0.229671	0.248452	0.459862	0.168031	0.476702	0.393803	0.420115	0.268655	0.671301	0.139341	0.173397
Unknown37	2.834	2.8114	0.274056	0.381884	0.546829	0.677399	0.516963	0.434049	0.666074	0.299213	0.560721	0.410779	0.388265	0.394884	0.63834	0.414005	0.33155	0.35011	0.281418	0.27769	0.30207	0.266304	0.00355829	0.30328	0.126579	0.224504	0.0575946	0.170292	0.211739	0.157065	0.229086	0.225279	0.316567	0.45067	0.513298	0.255181	0.165894	0.122197	0.252716	0.281211	0.737323	0.264058	0.765633	0.546458	0.48109	0.278279	0.593234	0.198887	0.154739
Asparagine_ov1	2.8399	2.834	0.123218	0.170962	0.143982	0.156047	0.177216	0.156747	0.195901	0.156793	0.158847	0.186534	0.154918	0.183374	0.16656	0.132042	0.0378203	0.0639589	0.0563301	0.0463014	0.0399809	0.0451985	-0.0325654	0.0741801	0.0265085	0.0541183	0.0237944	0.0545702	0.0543346	0.0585785	0.0685611	0.0569233	0.104142	0.128214	0.226739	0.139297	0.0583672	0.0995663	0.121834	0.111042	0.444742	0.110836	0.44461	0.187883	0.186117	0.121577	0.204506	0.0436609	0.0641881
Asparagine_ov2	2.8492	2.8399	0.106369	0.0527739	0.143748	0.23328	0.0832655	0.101918	0.191185	0.0841821	0.038516	0.115176	0.0506324	0.152751	0.104779	0.0282151	-0.092299	0.0606211	0.175824	0.156114	0.109117	0.156886	0.0425556	0.197995	0.064578	0.129785	0.0992046	0.158228	0.163989	0.162218	0.167222	0.176779	0.143219	0.201754	0.240777	0.0837338	0.05044	0.052144	0.08868	0.16349	0.333307	0.136875	0.344762	0.292975	0.213438	0.0943186	0.0114318	0.161783	0.102139
Asparagine_ov3	2.8656	2.849	0.193857	0.179126	0.242308	0.283694	0.163161	0.208873	0.328917	0.0910121	0.0838626	0.184464	0.114813	0.266587	0.206138	0.0717867	-0.109376	0.223844	0.372121	0.294383	0.202793	0.353918	0.109571	0.373473	0.114197	0.283423	0.184323	0.309692	0.370284	0.235249	0.306464	0.386245	0.333116	0.34169	0.416928	0.160624	0.094115	0.0200472	0.17531	0.299214	0.69283	0.251913	0.740327	0.58536	0.432646	0.0806979	-0.0243345	0.2545	0.187387
Asparagine_ov4	2.8807	2.8654	0.233226	0.204999	0.31363	0.444085	0.215062	0.22385	0.427265	0.127705	0.165466	0.268552	0.167351	0.274481	0.21302	0.0747022	-0.0330119	0.275875	0.770183	0.357425	1.55558	0.349156	0.146789	0.442683	0.150985	0.330833	0.268638	0.319132	0.39988	0.307096	0.421795	0.497971	0.390093	0.359474	0.534047	0.211262	0.119107	0.0759566	0.204735	0.32411	2.48027	0.245122	3.31602	2.49635	0.463628	0.12651	0.0221317	0.305609	0.238968
Aspartate_ov5	2.8973	2.8827	0.0897326	0.192462	0.260077	0.218043	0.304768	0.195338	0.0742101	0.0051259	0.0125192	0.0644994	-0.0550607	0.0511009	-0.0668824	-0.111893	0.0605134	-0.0670425	-0.0402687	-0.0277083	-0.0962975	0.200102	-0.121919	0.110351	0.0125031	-0.0111867	0.0518907	-0.0122966	0.298572	0.0669928	0.146231	0.201509	0.234835	0.141316	0.0760335	0.131281	0.0920362	0.00136119	0.395577	0.475843	0.626663	0.119619	0.639074	0.655405	0.455976	-0.0133623	0.0864664	-0.104176	0.167435
Dimethylglycine	2.9097	2.8976	0.107863	0.433596	0.518936	0.358055	0.545606	0.335684	0.109049	0.0613881	0.0493034	0.103898	-0.00039825	0.0893408	0.01578	-0.0203707	0.151053	0.0338825	0.141298	0.0398873	0.239697	0.481569	-0.0105807	0.310641	0.164016	-0.00561708	0.268273	0.0237116	0.648187	0.230964	0.337762	0.42793	0.450786	0.186358	0.141357	0.205925	0.213658	-0.00774624	0.718335	0.723866	0.835998	0.19016	0.960237	0.999419	0.685915	0.015826	0.45866	0.055729	0.324409
Unknown5	2.9217	2.9135	0.0717688	0.214908	0.281517	0.247053	0.274786	0.199093	0.0936108	0.0894479	0.10728	0.0898625	0.0165584	0.0732933	0.00467479	-0.000541788	0.0220191	0.0210661	0.0901833	-0.00897622	0.693298	0.221918	-0.024392	0.152565	0.0721387	0.0218287	0.109691	0.0510621	0.306169	0.101801	0.152611	0.20285	0.239859	0.143737	0.165806	0.153248	0.0983749	0.014869	0.357769	0.38045	0.564753	0.131516	0.634008	0.59683	0.361069	0.0602674	0.181917	-0.00249708	0.162451
Unknown6	2.9314	2.9217	0.339366	0.638675	0.623169	0.780538	0.630255	0.385453	0.537793	0.258308	0.351833	0.307885	0.230231	0.270643	0.348775	0.26335	0.92915	0.349889	0.342622	0.282632	1.46947	0.368635	0.347017	0.454822	0.481069	0.534147	0.251565	0.578424	0.430419	0.51273	0.64332	0.497576	0.558996	0.419121	0.484928	0.587259	0.195566	0.212904	0.321201	0.524089	0.745935	0.829709	0.92749	0.77169	0.514425	0.44023	0.173288	0.100325	0.3916
Asparagine ov6	2.9374	2.9314	0.158658	0.149854	0.282532	0.389831	0.180845	0.226777	0.25501	0.0970224	0.104452	0.172081	0.14403	0.214585	0.247464	0.0979899	0.199359	0.2671	0.361934	0.296791	0.711218	0.352199	0.255836	0.400043	0.196171	0.289876	0.241513	0.287309	0.350526	0.267658	0.348282	0.373437	0.298896	0.274475	0.375549	0.146921	0.102917	0.0969971	0.132531	0.289769	0.347513	0.187508	0.412617	0.382281	0.362158	0.174949	0.11792	0.288539	0.234619
Asparagine ov7	2.9476	2.9374	0.185927	0.234401	0.291556	0.39096	0.205181	0.255201	0.320393	0.0880461	0.113739	0.191371	0.130756	0.254807	0.228033	0.106827	0.202566	0.255062	0.393195	0.329871	0.171046	0.40329	0.247292	0.435205	0.216948	0.451428	0.367859	0.372321	0.444034	0.331748	0.37557	0.422345	0.559665	0.35391	0.50502	0.209251	0.140476	0.0929894	0.177175	0.256485	0.428207	0.213282	0.474436	0.271202	0.421226	0.207498	0.0611766	0.309949	0.276498
Asparagine ov8	2.9752	2.9562	0.214082	0.224133	0.322178	0.353533	0.240097	0.230909	0.32299	0.054074	0.0653684	0.268193	0.0461164	0.26835	0.0128536	-0.167857	-0.0184383	0.179267	0.245405	0.225878	0.170698	0.330942	0.0866112	0.380811	0.10262	0.289879	0.197285	0.267346	0.310904	0.188608	0.330348	0.344309	0.398855	0.427226	0.500123	0.174723	0.117686	0.0578808	0.219258	0.285718	0.626002	0.231533	0.691707	0.453323	0.49845	0.0860781	-0.116726	0.0568433	0.234086
Tyrosine4.1	3.0158	2.995	0.379173	0.346685	0.596061	0.802826	0.638286	0.324463	0.625525	0.367078	0.377134	0.512846	0.395929	0.514754	0.259129	0.143325	0.190389	0.3356	0.347504	0.229387	0.692718	0.445825	0.256217	0.20804	0.38035	0.421654	0.303567	0.390632	0.209142	0.236907	0.487718	0.285792	0.415642	0.417915	0.533747	0.315773	0.210578	0.151062	0.460483	0.463583	1.06296	0.522896	1.39247	0.803057	0.533783	0.241418	0.362513	-0.211992	0.339919
Tyrosine4.2	3.0378	3.0158	5.86893	6.18189	6.30078	6.61567	5.96642	6.03463	4.66651	4.45738	4.3819	5.59838	4.35642	4.75978	5.91132	5.11462	4.59719	4.51656	7.03636	5.93005	5.99943	3.71633	6.1946	6.27828	8.06629	6.33006	4.88375	5.75439	3.89997	6.12747	7.27403	6.89472	6.62377	6.89902	8.92795	4.28912	3.15324	3.42708	4.09377	3.65091	4.33713	3.77439	4.45717	4.17191	4.58052	5.75369	6.75926	3.41586	4.55778
Creatine1	3.0441	3.0378	6.04628	2.35784	1.93874	2.0755	1.69492	4.03584	2.6768	4.0828	2.17386	3.77765	3.41515	2.31798	4.98338	2.414	1.7847	2.47381	3.99723	4.99284	2.34822	1.73615	2.95105	1.91736	2.4465	4.90094	2.21597	3.53868	1.61078	2.36962	2.75175	2.80085	3.46217	3.93927	10.0431	3.0159	1.28979	1.47765	2.18975	2.26321	1.74155	2.2347	1.72161	1.54612	1.8401	3.33432	3.16903	1.06026	1.43511
Creatinine1	3.0535	3.0441	6.31677	9.19291	8.67787	10.5242	8.9679	7.01773	5.86901	6.74215	6.62066	6.2925	5.95173	4.89651	6.60987	6.45914	7.5288	7.14781	9.26126	6.26127	8.52645	6.21885	7.44025	9.23594	8.16893	5.07323	7.48865	6.26814	7.09883	8.78798	9.1519	10.2921	9.18695	6.98113	10.3682	5.48813	4.27777	3.99923	5.71213	5.41044	5.20683	4.39835	5.71568	5.48048	8.59705	7.96271	7.59045	4.77382	5.41087
Tyrosine5	3.0794	3.0546	3.76824	4.81489	5.30343	4.59737	4.51776	4.01754	3.98799	2.78928	3.55311	3.98833	3.47265	3.4425	3.69522	2.98318	2.66946	3.35877	4.38027	3.15445		3.08587	3.58464	4.10475	4.52664	4.6382	3.5664	2.50015	3.51554	3.67463	4.14476	3.65824	5.26292	4.31633	6.58926	3.2914	3.29423	2.42011	3.5142	3.5562		3.92072			3.23598	2.77581	2.62482	3.11322	2.93418
unknown_histidine1	3.1298	3.1024	1.76496	2.1627	2.10431	2.29028	2.09726	1.89713	1.88185	1.7896	2.07347	2.42993	1.7362	2.05341	1.53211	1.30839	2.37451	1.09657	7.10199	1.09378		1.46178	1.35476	1.51876	1.52429	2.01978	1.06578	1.61074	1.31252	2.19883	1.83297	2.10874	2.91153	1.95109	2.19575	1.50488	1.0294	0.93899	1.21652	1.16		1.05494			2.43357	1.53307	0.976462	0.410634	1.09524
unknown_histidine2	3.1537	3.1297	2.28435	3.0486	2.70934	2.93091	2.73104	2.47244	2.12457	2.24481	2.53818	2.74633	2.10508	2.38038	2.82602	2.37858	2.38531	2.44727	8.29731	2.19249		2.85589	2.55938	3.10869	2.50808	2.26481	1.97717	2.62717	2.12528	2.37416	3.14757	3.77307	2.66243	2.48559	3.30925	2.08988	1.38259	1.33085	1.76351	1.63987		1.48381			2.89005	2.78555	2.58124	1.36099	2.04249
Unknown38	3.1605	3.1536	0.789191	0.801092	0.66686	0.653521	0.725391	0.611632	0.56846	0.556445	0.928649	0.807186	0.634759	0.53066	1.07541	0.700468	1.37156	0.774187	1.06832	0.485354		1.95369	0.639372	1.12974	0.944528	0.604891	0.779886	1.18749	0.662824	0.884801	0.876581	0.784415	1.04284	1.55413	0.829817	0.797004	0.366707	0.344723	0.42878	0.560772		0.349121			0.59765	3.04089	1.42176	0.333639	0.49026
Citrulline2_ov	3.1888	3.1605	0.640176	0.833282	0.693928	0.999459	1.13455	0.677692	0.78554	0.88009	0.668285	0.834946	0.804255	0.857669	-0.0700748	-0.244007	-0.114318	0.617579	2.32967	0.412297		0.59446	0.42408	0.182792	0.771432	0.687317	0.423317	0.714712	0.278657	0.200187	1.27636	0.635646	0.908642	0.764814	0.995547	0.693283	0.406248	0.378448	0.572349	0.622669		0.695722			1.08006	0.107722	-0.116051	-0.470217	0.255809
Tyrosine6	3.2128	3.1884	3.50106	4.76587	4.97594	5.23841	5.03338	4.21847	3.46807	3.74654	4.60763	3.15076	3.63093	3.87463	4.8344	3.50971	3.65119	4.79919	5.39833	3.54083		4.53825	4.18639	5.26134	4.33787	5.43371	5.09741	4.01708	4.84056	4.25197	4.92577	4.84684	4.21753	4.00371	4.91074	4.62946	2.8522	3.53402	2.48517	2.86222		2.94631			4.51705	4.30747	4.63142	2.40808	3.56054
Phosphocholine	3.2323	3.2236	8.13603	11.287	12.1684	8.56491	11.9513	10.5865	8.47957	7.37003	9.83745	7.80398	9.85282	7.9992	10.1229	9.28909	7.74179	7.80217	9.91467	7.95854		10.0194	10.2006	11.0709	9.06171	7.23425	10.4595	9.69082	8.70956	5.22402	10.9297	11.9536	9.83199	9.93011	9.60613	5.71975	6.83011	4.67357	7.26647	5.34348		5.15407			11.8634	9.30109	10.2039	5.16384	5.66831
D_Glucose1	3.2576	3.2323	55.6173	61.4871	51.7537	65.1568	64.5776	75.4841	49.9013	54.517	59.3327	59.2001	56.8131	59.9968	45.9145	63.692	58.9655	53.6087	63.9645	63.8785		77.3862	58.0746	56.2494	59.4983	47.9394	67.2926	66.0302	50.9769	57.7234	60.5032	45.0256	36.1957	60.2361	54.5587	26.248	9.6607	3.75565	6.483	5.27022		4.95983			63.1765	62.1807	61.3162	23.8514	22.3814
D_Glucose1.1	3.2664	3.2576	22.029	27.3833	22.9245	26.1441	28.6012	30.4189	20.6096	19.9175	23.5295	23.3912	20.6535	21.9744	19.7649	24.157	23.0921	20.5336	22.9051	25.2302		28.6154	22.3656	24.1947	22.2731	18.4831	25.7401	25.0513	20.0032	22.8106	23.1369	18.1562	15.7054	24.0973	25.6596	11.8514	6.15872	3.06894	5.52548	4.70148		4.78992			23.3079	23.0761	21.8273	10.6923	10.3458
Myo_inositol1	3.2716	3.2663	6.44652	11.3385	15.0215	12.0488	18.395	9.77596	7.22432	8.29645	14.2684	8.2881	9.44254	11.435	12.7095	12.2434	14.0275	9.78337	11.0448	7.15201		8.6439	11.2916	14.328	8.74911	7.53628	10.6562	9.17064	8.26067	10.8024	8.99907	10.0783	10.435	10.5132	11.2795	7.14947	4.62918	2.34084	5.34055	5.05236		4.56786			19.0588	9.61111	10.1804	5.66547	8.19242
Myo_inositol2	3.2762	3.2716	2.27492	3.68396	2.68993	3.03186	3.408	3.63888	2.84013	2.80281	3.97884	2.60056	2.7975	3.35326	3.20759	2.30431	2.53634	1.68319	2.23972	2.43743		1.68716	1.69958	2.49453	1.5627	1.72414	1.63932	1.54088	1.42766	1.76046	1.63321	1.52261	2.03245	2.66658	4.08601	1.86827	1.48046	1.1182	1.48824	1.99218		1.62185			3.05106	1.41595	2.03279	1.73862	1.95854
Myo_inositol3	3.2888	3.2762	2.796	4.74891	4.05763	4.23019	3.87839	4.18165	3.04424	3.56563	4.00413	2.97444	2.6382	3.34399	2.55584	2.46838	2.49764	2.06121	2.53825	2.76247		3.73465	2.32921	3.62	2.00594	1.99235	2.79502	2.70965	2.47925	2.08629	3.34268	2.1879	2.72108	3.43698	3.39694	1.70243	1.6162	1.24505	2.90199	2.51351		1.42311			4.50374	2.24947	1.93656	2.35307	1.89606
Unknown7	3.3083	3.2934	1.71163	2.85036	2.34884	2.57558	2.31636	2.58575	1.93801	2.19604	2.21576	1.74343	1.64328	1.97687	1.35219	1.32028	1.54967	1.14241	1.47385	1.52447		2.065	1.25313	1.98826	1.2803	1.72917	1.58393	1.58914	1.69824	1.51086	2.10272	1.21772	2.5088	2.09205	1.96807	1.23235	1.03012	0.868935	1.7964	1.48492		0.948672			2.88818	1.38206	1.03706	1.23367	1.07113
Choline1	3.3361	3.3174	1.06094	1.44804	1.08543	1.1542	1.21289	1.11044	1.36008	0.952507	1.25838	1.44438	1.13622	0.988802	1.13367	0.683479	1.06799	0.521937	0.658386	1.43716		1.80349	0.734069	1.22001	1.27902	0.459807	1.12145	1.04998	0.962503	0.661173	1.24857	1.05996	1.48625	1.15724	1.24295	1.19408	0.599733	0.672775	0.892016	0.923561		0.96094			1.41469	0.349482	0.630827	0.923934	0.646337
Choline2	3.3474	3.3361	0.986285	1.4457	1.15572	1.23078	1.26723	1.06479	1.32838	1.09302	1.3725	1.41847	1.20857	0.997012	1.31182	1.0979	1.48501	0.708682	0.88487	1.62104		1.85557	0.988755	1.54776	1.38591	0.678613	1.42322	1.25986	1.22512	0.800342	1.56482	1.29442	1.41179	1.09196	1.16972	1.07239	0.590516	0.582027	0.887487	0.891702		0.835375			1.56035	0.682194	0.907797	1.37201	0.849616
Choline3	3.3595	3.3473	2.8898	5.01903	4.37572	4.49814	3.94978	3.52772	3.46161	4.10303	4.35518	3.37345	3.19238	3.50146	4.93948	5.05893	4.81787	3.79694	4.63751	5.75861		7.6591	4.22979	7.25406	3.87947	3.04955	5.64118	5.25459	5.30177	3.65059	7.1522	4.62588	3.22397	3.47083	3.13284	2.05957	1.9085	1.47586	3.46001	2.55938		1.81856			5.18738	4.05892	3.59369	5.93626	3.522
Unknown8	3.3716	3.3595	10.2848	20.1637	16.4047	18.2736	17.2317	10.6261	11.1338	11.7594	12.3894	10.055	12.1219	11.873	11.9029	11.2315	12.9982	21.0406	12.5347	6.24781		8.05569	5.35422	7.27458	5.00724	4.54191	9.74427	10.2221	9.52507	10.832	10.5681	9.14313	13.3463	17.3026	14.0229	11.8914	9.39009	9.99725	7.01308	6.80005		5.46766			12.9072	14.0806	10.7154	12.2234	9.34987
Unknown9	3.3888	3.3715	1.13531	1.4195	1.41282	1.87144	1.75035	0.951789	2.1919	1.92772	1.68076	1.66116	2.19746	1.77471	1.23691	1.43347	1.52331	1.59358	1.86337	1.46893		1.27078	0.806738	1.15398	0.93851	0.592136	1.50908	1.22127	1.13511	0.920497	1.85509	0.758802	0.904428	1.33386	1.28832	1.07987	0.476264	0.6621	0.826624	1.19756		0.40764			2.5339	1.22745	1.44541	0.848189	0.630377
D_Glucose2	3.4414	3.3885	97.0415	110.788	94.2805	118.256	117.673	133.221	90.4385	95.0973	105.564	102.698	98.9169	103.318	87.9455	123.635	117.105	102.963	122.981	130.44	138.996	154.535	111.208	114.148	117.312	91.1567	132.949	128.806	102.803	113.55	116.519	87.9234	62.8136	105.68	95.8276	46.9995	19.2407	6.78221	12.5773	9.7828	14.1641	8.43292	11.755	23.4586	114.529	117.904	111.332	51.2227	43.9002
Unknown10	3.4511	3.4412	2.98091	4.41364	3.82662	4.55343	3.81773	4.09028	3.66416	4.34288	4.25791	3.96631	3.83864	4.00975	2.85595	3.56759	3.37207	2.60629	5.46143	3.95748	3.83569	5.55237	2.97731	3.71549	2.90285	2.31734	4.25656	3.72703	3.18679	3.50462	4.16482	2.51138	2.56484	3.33464	3.30334	1.76082	1.33909	0.867514	2.13996	1.77065	1.14499	1.1564	1.16931	2.08122	5.49405	2.65745	3.09096	2.42522	1.72014
D_Glucose3	3.5497	3.4511	126.885	144.44	115.223	142.898	144.218	181.129	107.363	118.521	127.417	137.626	125.323	132.567	119.654	181.519	170.099	154.352	183.283	186.428	206.286	231.675	166.388	162.779	173.933	136.169	198.203	194.245	151.493	172.419	172.737	126.17	79.9086	139.634	114.797	58.812	17.1924	2.56389	8.55644	3.47441	5.91817	4.28471	6.2026	23.6011	136.962	180.393	165.24	66.3247	59.7133
D_Glucose4	3.5897	3.55	27.4421	41.5505	41.8639	45.0907	38.6353	76.8279	101.985	217.079	65.1998	114.21	238.571	127.97	107.034	128.115	170.915	148.9	133.889	84.7946	62.5929	106.383	154.584	101.95	92.0932	130.428	69.8168	91.1337	84.9739	126.607	132.903	85.8111	31.8231	16.6912	35.7754	40.4919	27.2344	15.2303	38.1068	44.6532	63.2501	100.797	35.0221	75.8315	125.619	148.361	156.968	76.7547	112.827
Glycine_ov	3.5948	3.5893	1.42757	1.47881	1.91254	2.26697	1.59511	1.32594	1.6332	0.841286	1.2461	0.970814	0.582566	0.90389	2.529	2.53198	2.49134	2.11643	2.58451	2.48398	2.95352	2.54265	2.76594	2.74299	1.67018	2.28114	1.93486	2.23501	2.07364	2.49555	2.60928	2.32743	1.2493	1.56944	1.89397	0.633887	0.788848	1.09975	1.15452	1.89246	1.29411	0.722906	1.52236	1.78909	1.08836	1.97144	2.22189	1.67913	1.87189
Threonine1	3.6077	3.5991	1.01916	1.64663	1.59229	1.70292	1.53157	1.39038	1.4614	1.28549	1.33411	1.24084	0.961888	1.05728	1.1346	1.25552	1.56383	1.25663	1.41489	1.33887		1.75522	1.29566	1.69864	0.825647	0.991558	1.15846	1.1927	1.15218	1.0172	1.76256	0.901338	0.899075	1.22528	1.45306	0.553652	0.647387	0.519656	1.09783	1.02228		0.755698			1.60595	1.20281	1.07639	1.10137	1.0119
Valine5	3.624	3.6074	5.6713	6.30222	7.00056	6.93442	6.08117	6.63391	6.27411	6.70019	5.49636	6.09087	7.63468	5.69333	5.43801	5.66361	6.75817	5.20465	6.8528	6.58074		4.99931	6.31037	6.14742	6.2829	6.27831	6.57604	5.81131	5.08442	5.79863	8.21945	6.0168	6.386	5.82911	6.19365	3.96406	3.249	2.83719	3.64588	3.54206		4.94536			6.50017	5.72925	4.95928	4.32417	5.40706
Unknown11	3.636	3.624	1.71445	2.55129	2.12583	2.55788	2.60635	2.45497	3.59818	6.98579	3.06588	3.74138	7.85783	4.52853	1.72576	1.61616	2.42605	1.236	1.94649	0.867218		1.09762	0.94288	1.00207	0.789174	0.805119	1.01738	1.03019	1.05238	0.97343	1.37036	0.818393	1.81271	1.69644	2.28685	2.00973	1.26444	1.13073	1.77986	1.79176		3.02263			4.10966	1.4472	1.95399	1.05968	1.39809
Glycerol2	3.6624	3.6366	64.9108	103.774	84.6161	83.3143	84.0619	105.874	121.031	233.906	97.6154	142.173	264.127	158.483	83.4628	97.0724	136.616	94.7634	106.42	78.1311		96.5184	139.478	101.706	116.936	126.009	111.72	148.859	122.502	170.604	167.04	131.435	64.3322	49.002	69.5641	80.0714	48.4966	47.7492	53.9759	57.5718		115.966			144.646	121.793	108.439	71.4451	89.2902
Glycerol3	3.6864	3.6624	53.8533	85.9828	69.0325	66.7247	67.8392	80.2567	85.9086	154.061	71.6157	100.93	175.48	111.526	66.3218	74.5679	103.799	70.489	85.1355	68.5046		84.3736	114.521	88.7329	104.087	106.792	105.759	138.692	112.125	155.288	148.04	122.555	52.4634	42.8612	56.6867	62.8613	37.5254	41.311	40.34	44.9906		79.5422			101.329	96.3433	82.6514	58.9485	68.5469
D_Glucose5	3.7319	3.697	30.8545	39.9149	26.5271	31.5258	30.9335	44.106	26.3305	30.1124	33.7556	36.6063	33.272	32.1482	51.2851	66.9481	72.0987	60.7961	69.0902	66.8941		82.7323	71.2524	62.3471	72.533	58.1702	69.967	70.2119	54.8697	62.575	63.4444	45.6731	23.8696	32.4138	29.8985	19.3901	7.69535	4.47378	6.69529	6.60734		8.20121			31.235	63.241	66.0965	28.3452	31.4255
D_Glucose6	3.7553	3.7314	13.3308	16.059	12.6248	15.2565	14.7951	19.3722	12.0904	12.923	13.7925	15.1494	13.8948	14.0335	31.5619	44.7003	45.1332	38.8321	45.6479	46.0285		55.0954	42.6084	41.2625	44.9802	35.7952	48.483	47.1473	36.9137	43.1425	43.4146	32.0305	9.54708	14.5446	12.8679	7.16333	2.85799	1.47594	2.12902	2.14806		3.12134			14.1188	44.1476	43.2819	17.6249	17.2011
D_Glucose7	3.7768	3.7545	11.187	13.0204	13.4255	15.7372	14.4183	14.9548	16.8693	20.1035	13.9338	16.8648	21.4555	16.2091	26.6994	31.6082	31.5679	30.1265	33.3905	29.2246		34.9611	31.6186	30.4636	28.6441	26.595	29.3373	30.5476	24.6223	33.1373	31.881	26.784	10.1004	12.6882	13.7073	7.44468	5.37631	3.75381	5.37961	5.77985		9.23621			17.9638	30.7912	34.395	17.0584	17.487
D_Glucose_Serine_Alanine	3.8061	3.777	21.1534	23.9734	26.1648	30.7619	26.3294	39.2737	49.4939	91.029	34.025	50.433	98.3837	56.0973	56.1489	70.7596	85.536	75.6062	70.6891	53.7578		66.5676	82.7006	60.5265	57.9252	70.2415	51.275	60.7863	51.2495	71.4356	71.8414	52.1534	19.6722	17.6954	24.3498	19.1633	13.6198	8.15484	16.3948	19.3785		41.9387			58.4632	75.8912	75.4298	39.649	53.5919
[truncated: 42 more rows]
[truncated: 13 more columns]

## Sheet: DP_CSvsVIH+
Code	Integration limits		PD2	PD5	PD12	PD15	PD18	PD27	PD30	PD40	PD43	PD46	PD49	PD52	PD56	PD71	PD74	PD78	PD81	PD84	PD90	PD96	PD103	PD106	PD109	PD3	PD9	PD16	PD25	PD31	PD47	PD53	PD60	PD69	PD75	PD82	PD97	PD6	PD13	PD19	PD28	PD50	PD57	PD63	PD72	PD79	PD85	PD94
[truncated: 158 more rows]

## Sheet: FP_CSvsVIH+
Code	Integration limits		PF2	PF5	PF12	PF15	PF18	PF27	PF30	PF40	PF43	PF46	PF49	PF52	PF56	PF71	PF74	PF78	PF81	PF84	PF90	PF96	PF103	PF106	PF109	PF3	PF9	PF16	PF25	PF31	PF47	PF53	PF60	PF69	PF75	PF82	PF97	PF6	PF13	PF19	PF28	PF50	PF57	PF63	PF72	PF79	PF85	PF94
[truncated: 183 more rows]

[truncated: 6 more sheets: DP_CSvsCT, FP_CSvsCT, DP_CSvsPR, FP_CSvsPR, DP_CTvsPR, FP_CTvsPR]
