# Supplementary material for: Plasma metabolomics by nuclear magnetic resonance reveals biomarkers and metabolic pathways associated with the control of HIV-1 infection/progression
Source: Front Mol Biosci. 2023 Jun 29;10:1204273. doi: 10.3389/fmolb.2023.1204273 (PMC10339029; doi:10.3389/fmolb.2023.1204273)
Supplement: Supplementary file 8 [file Table4.XLSX]

## Sheet: plsdaPD_CSvsHESN
	VIP Values
Metabolite	Comp. 1	Comp. 2	Comp. 3	Comp. 4	Comp. 5
Lactate	6.6575	6.1432	5.9285	5.8253	5.6493
D_Glucose3	3.8805	3.5143	3.3432	3.2483	3.1882
D_Glucose2	3.2545	2.9746	2.8277	2.7439	2.6749
D_Glucose1	3.1195	2.7988	2.7592	2.7031	2.7128
VDL_2 _aliphatic chain	2.5263	2.8927	3.2767	3.1886	3.1003
D_Glucose_Serine_Alanine	2.4681	2.2567	2.1712	2.1187	2.0628
D_Glucose6	2.4668	2.2132	2.1574	2.0931	2.0318
D_Glucose9	2.4536	2.2016	2.1426	2.0786	2.0159
D_Glucose7	2.3938	2.1474	2.1002	2.0379	1.9834
D_Glucose11	2.081	1.8671	1.8027	1.7487	1.6963
D_Glucose4	2.006	1.9799	1.8822	1.8407	1.7865
lipids_n_CH3_3_3	1.989	2.0046	1.9424	1.9125	2.0722
Lactate2	1.8507	1.6867	1.6139	1.5657	1.5222
D_Glucose12	1.8289	1.6423	1.5976	1.5498	1.5031
LDL1_CH3_VDL1 _CH3_1	1.4987	1.6006	1.5274	1.4844	1.5432
D_Glucose10	1.4268	1.2801	1.2522	1.2148	1.1811
D_Glucose8	1.3168	1.1819	1.1475	1.1131	1.0815
D_Glucose5	1.2295	1.1029	1.0796	1.0592	1.0831
LDL1_aliphatic chain	1.2228	2.2349	2.1353	2.0868	2.0383
D_Glucose13	1.1818	1.0724	1.0623	1.0305	1.0401
Phosphocholine	1.033	0.93493	0.90605	1.0253	1.0295
LDL1_CH3_VDL1 _CH3_4	1.0221	1.1868	1.2947	1.4082	1.3839
Lipids_CH2C_C2	0.92134	0.86277	1.0563	1.0249	0.99999
Unknown_singlet1	0.90357	1.3946	1.3647	1.3868	1.3563
LDL1_CH3_VDL1 _CH3_5	0.86419	0.95646	0.95627	1.1156	1.0847
Pyruvate	0.84563	0.7652	0.72794	1.0522	1.1926
Alanine_ov	0.81993	0.78065	0.76148	0.74668	0.74108
Glycerol4	0.78932	0.76211	0.73123	0.71404	0.69996
lipids_n_CH3_3_2	0.75525	0.68869	0.65854	0.69384	0.77663
Unknown12	0.71311	0.67255	0.67931	0.8147	0.79275
Lipids_CH_CH	0.70326	0.63519	0.73597	0.71895	0.8982
Valine5	0.6568	0.58992	0.6182	0.63702	0.66488
3_hydroxybutyrate2ov3	0.6455	1.1525	1.142	1.1656	1.3057
Glycerol2	0.63383	0.60095	0.60023	0.72131	0.70169
LDL1_CH3_VDL1 _CH3_2	0.60435	1.6382	1.5569	1.5111	1.4795
Glycerol3	0.58263	0.52296	0.52415	0.64183	0.63465
Lysine_ov1	0.57748	0.6121	0.58886	0.59452	0.57878
Serine_ov	0.56383	0.56344	0.54893	0.5362	0.53705
Acetate	0.54611	0.61279	0.62471	0.65149	0.72836
Unknown9	0.51594	0.4645	0.47233	0.5071	0.57961
lipids_n_CH3_3_1	0.50743	0.46518	0.44299	0.46123	0.5355
Formate	0.4918	0.52219	0.59661	0.60137	0.58327
Myo_inositol1	0.48744	0.43744	0.47986	0.46691	0.51287
Citrate4	0.48555	0.44046	0.42524	0.62231	0.6219
Ethanol	0.48196	0.89081	0.94412	0.91622	0.92989
Unknown8	0.47771	0.43161	0.43613	0.47001	0.53496
Lipid_CH2CH2O_VLDL	0.46028	0.43027	0.73908	0.72019	0.7162
Citrate3	0.44352	0.40998	0.39133	0.58135	0.58877
LDL1_CH3_VDL1 _CH3_3	0.42588	0.42782	0.91664	0.89111	0.87516
Succinate	0.41893	0.39281	0.38651	0.39595	0.38628
Myo_inositol2	0.41407	0.37152	0.39144	0.39499	0.42593
Citrate2	0.40361	0.36385	0.34629	0.51671	0.52935
Glutamate_ov2	0.38475	0.41757	0.8825	1.1209	1.0876
Acetoacetate	0.3668	0.36367	0.42629	0.87781	0.85957
Unknown7	0.36181	0.32639	0.34682	0.3665	0.3822
Citrate1	0.36145	0.32693	0.31187	0.45627	0.466
Unknown2	0.35906	0.47636	0.45517	0.47359	0.46218
unknown_histidine2	0.34851	0.31828	0.31856	0.35598	0.39091
unknown_histidine1	0.34048	0.32214	0.38117	0.38855	0.53306
LDL1_CH3_VDL1 _CH3_6	0.32063	0.35192	0.47044	0.47346	0.6003
Tyrosine_histidine_ov1	0.30806	0.29498	0.28132	0.3223	0.36549
Valine1	0.30601	0.40069	0.49095	0.51912	0.58315
Threonine	0.2936	0.3917	0.47377	0.46547	0.4612
Myo_inositol3	0.28841	0.26122	0.28198	0.28357	0.2944
Unknown10	0.28442	0.28563	0.28492	0.28679	0.31105
DSS	0.27853	0.27039	0.52464	0.60973	0.60149
Valine2	0.27505	0.24758	0.46765	0.59707	0.7165
Unknown1	0.27277	0.54352	0.57561	0.59395	0.57721
Unknown11	0.26562	0.24166	0.26025	0.27014	0.27659
Lipids_CH_CHCH2CH_CH_2	0.26275	0.23582	0.22411	0.35366	0.34308
N_acetyl_groups_in_proteins	0.25852	0.77387	0.90883	0.88842	0.89435
Aspartate_ov5	0.25782	0.35157	0.35642	0.37203	0.39515
Asparagine_ov4	0.25681	0.23757	0.23136	0.22695	0.2204
Citrulline2_ov	0.2549	0.28451	0.28553	0.28729	0.38852
Alanine	0.25423	0.57763	0.58285	0.60435	0.87049
Isopropanol	0.24787	0.57518	0.66332	0.64748	0.661
3_hydroxybutyrate_3_ov1	0.24276	0.26024	0.27897	0.30758	0.29896
Asparagine ov8	0.23971	0.40442	0.42913	0.47221	0.46429
Unknown4	0.23686	0.21762	0.21651	0.26569	0.30674
Tyrosine2b	0.23378	0.22857	0.41897	0.49249	0.47829
Albuminlysil1	0.23315	0.46807	0.46364	0.53297	0.57116
Dimethylamine	0.2246	0.20196	0.19195	0.33324	0.3259
Lysine_arginine_leucine2	0.22382	0.77322	0.74708	0.73433	0.7617
Choline3	0.21221	0.1908	0.19331	0.23274	0.24318
Unknown6	0.21183	0.31324	0.32203	0.32894	0.34206
Tyrosine3	0.2106	0.20709	0.41033	0.48513	0.47065
Choline2	0.19916	0.18025	0.17937	0.21724	0.22775
Valine3	0.19912	0.34113	0.32439	0.35549	0.40472
Creatine	0.1961	0.32298	0.34811	0.3427	0.37698
Glutamine_methionine_ov2	0.19264	0.66755	0.80752	0.85918	1.1129
Lipids_CH_CHCH2CH_CH_1	0.19055	0.17721	0.16886	0.35265	0.34213
Leucine	0.18824	0.54077	0.54929	0.5475	0.65163
Asparagine_ov3	0.17709	0.23789	0.2705	0.2838	0.27932
Asparagine ov6	0.17314	0.23926	0.28538	0.31133	0.31259
Albuminlysil2	0.17017	0.55686	0.52959	0.64294	0.67157
Tyrosine_histidine_ov2	0.16832	0.15321	0.18195	0.18226	0.23409
Valine4	0.16482	0.16494	0.16513	0.16196	0.15752
Lipids_CH_CHCH2CH_CH_4	0.16124	0.24114	0.3271	0.40158	0.51232
Asparagine ov7	0.16113	0.25918	0.27562	0.30249	0.29553
2_oxoglutarate	0.15983	0.18379	0.17628	0.28604	0.2863
Unknown5	0.15959	0.19362	0.19592	0.22775	0.22672
Tyrosine1	0.15724	0.34766	0.3937	0.39648	0.46736
Dimethylglycine	0.15592	0.18325	0.18807	0.18261	0.19186
Unknown3	0.15432	0.13852	0.13607	0.17144	0.20314
Xanthurenate	0.15423	0.20838	0.33881	0.33268	0.32298
Albuminlysil3	0.14896	0.41981	0.41083	0.39963	0.38916
Creatinine_creatine	0.14882	0.51756	0.49848	0.48427	0.53373
Choline1	0.14822	0.13453	0.15494	0.16393	0.18812
Glutamine_methionine_ov1	0.14269	0.198	0.27523	0.28813	0.46797
Isoleucine_lysine	0.14098	0.54085	0.57738	0.56747	0.56471
LDL1_CH3_VDL1 _CH3_7	0.12664	0.67524	0.72998	0.73461	0.85839
Lysine_arginine	0.12639	0.90757	0.87064	0.87042	0.84628
Unknown13	0.12531	0.14144	0.195	0.22727	0.30609
Lysine_ov2	0.11896	0.52016	0.51159	0.52023	0.51705
Tyrosine2	0.11686	0.25716	0.35829	0.36821	0.37852
3_hydroxybutyrate_3_ov2	0.11407	0.20174	0.23389	0.22823	0.22224
Glycine_ov	0.11248	0.21824	0.20845	0.22714	0.26786
Isoleucine_leucine1	0.11112	0.67081	0.67207	0.66406	0.70933
Lysine_arginine_leucine1	0.11004	0.94706	0.91194	0.88467	0.86941
liporoteins1	0.10929	0.10898	0.37469	0.38766	0.46462
Asparagine_ov2	0.102	0.096685	0.12355	0.12047	0.12186
Glycerol1	0.096694	0.3958	0.38729	0.37653	0.65057
Glutamine4	0.096213	0.39308	0.59924	0.7396	0.75078
Myo_inositol4	0.093851	0.12966	0.26474	0.31282	0.34162
Citrulline1	0.084718	0.42983	0.40992	0.39764	0.39081
Creatinine	0.084493	0.1614	0.23723	0.24847	0.29278
Glutamate_ov1	0.081437	0.41593	0.45326	0.43994	0.43952
Phenylalanine3	0.076507	0.12231	0.40447	0.42449	0.42562
Asparagine_ov1	0.073914	0.14628	0.19827	0.19594	0.19009
Histidine1	0.073783	0.3527	0.44595	0.45798	0.4445
Glutamine3	0.070501	0.4383	0.6239	0.74828	0.75798
3_hydroxybutyrate_1_ov	0.068229	0.17378	0.18475	0.18849	0.19938
Isoleucine_leucine2	0.065275	0.78009	0.76009	0.75667	0.75871
NAC2_N_acetylcysteine	0.065044	0.58226	0.56843	0.62885	0.60996
Lipids_CH_CHCH2CH_CH_3	0.064985	0.11054	0.23441	0.27829	0.33943
Glutamine2	0.064199	0.50913	0.48521	0.47752	0.5225
Lipids_CH2C_C1	0.062645	0.31029	0.33251	0.32267	0.31703
Histidine2	0.062125	0.20362	0.29366	0.30509	0.29638
2_oxoisovalerate	0.059923	0.053977	0.30596	0.34976	0.37795
Glycerol_of_lipids	0.052602	0.057939	0.25094	0.29064	0.28555
Histidine3	0.052552	0.24317	0.39304	0.38844	0.41808
Phenylalanine1	0.05028	0.13901	0.35816	0.43068	0.4187
Hypoxanthine	0.042945	0.10414	0.3337	0.32392	0.44541
Glutamine1	0.042376	0.2894	0.28829	0.30978	0.31823
Phenylalanine2	0.040287	0.16824	0.39053	0.41883	0.43185
Lipids_CH_CHCH2CH_CH_8	0.039728	0.054285	0.15083	0.14699	0.14295
Lipids_CH_CHCH2CH_CH_7	0.037538	0.1096	0.15403	0.15936	0.18849
Glutamine5	0.036691	0.29002	0.38842	0.45775	0.47734
Valine_singlet	0.03266	0.53848	0.51283	0.50584	0.594
Lipids_CH_CHCH2CH_CH_6	0.03084	0.094385	0.26933	0.31544	0.34664
Threonine2	0.022909	0.24539	0.38997	0.37932	0.49897
Isoleucine	0.015142	0.24813	0.27224	0.30118	0.33197
Isobutyrate	0.013905	0.03964	0.24806	0.24556	0.30983
lipids_CH2CO	0.010365	0.42213	0.42226	0.41123	0.40242
Lipids_CH_CHCH2CH_CH_5	0.0099183	0.16634	0.27401	0.35801	0.41333
Glutamine6	0.0017781	0.22278	0.21655	0.21006	0.2662
Glutamine2b	0.0012744	0.32495	0.39972	0.44731	0.46415

## Sheet: plsdaPF_CSvsHESN
	VIP Values
Metabolite	Comp. 1	Comp. 2	Comp. 3	Comp. 4	Comp. 5
Lactate1	6.2386	5.8516	5.6738	5.533	5.5
TSP	4.8796	4.4499	4.3287	4.5333	4.495
D_Glucose3	4.3083	3.9062	3.881	3.7825	3.7868
D_Glucose2	3.5352	3.2181	3.1808	3.1027	3.104
Glycerol2	3.3447	3.1334	3.0163	2.9438	2.9719
Glycerol3	3.1911	3.1311	2.982	2.915	2.9074
D_Glucose1	2.8638	2.7998	2.7229	2.6531	2.6279
D_Glucose5	2.5422	2.3265	2.265	2.3052	2.3027
D_Glucose9	2.1762	2.1264	2.0655	2.0176	1.9993
D_Glucose_Serine_Alanine	2.1031	2.18	2.0931	2.0975	2.1556
D_Glucose6	1.8997	1.6989	1.6779	1.8283	1.818
Lactate2	1.8083	1.6418	1.5753	1.6273	1.6162
D_Glucose11	1.7805	1.6631	1.6481	1.66	1.6437
D_Glucose1.1	1.7397	1.733	1.7035	1.6604	1.6482
D_Glucose7	1.5444	1.3997	1.4165	1.4784	1.489
D_Glucose12	1.384	1.2644	1.2525	1.3248	1.312
D_Glucose4	1.362	3.9104	3.9196	3.8205	3.8596
D_Glucose13	1.3065	1.1802	1.1899	1.1631	1.1575
D_Glucose10	1.2447	1.2612	1.221	1.1905	1.1787
Serine_ov	1.1679	1.1744	1.1272	1.0989	1.0899
D_Glucose8	1.0754	1.0758	1.0337	1.0071	0.99935
Myo_inositol1	0.97207	0.87749	0.97009	0.95209	0.95349
Pyruvate	0.94853	1.1316	1.3109	1.3011	1.2991
Valine1	0.91878	0.87843	0.84806	0.84828	0.84242
Leucine	0.90707	0.82169	0.79886	0.78072	0.78137
Valine2	0.88364	0.81523	0.7946	0.7779	0.77144
Phosphocholine	0.86858	0.78119	0.94895	0.92607	0.91965
Alanine	0.82738	0.73428	0.77717	0.78151	0.7823
Unknown8	0.76654	0.68169	1.0101	0.99248	0.9876
Valine5	0.76379	0.73407	0.7352	0.71965	0.72932
Choline3	0.62165	0.55421	0.63721	0.65854	0.65276
Tyrosine6	0.57591	0.52193	0.63352	0.61903	0.61954
Glutamine_methionine_ov2	0.57401	0.56948	0.56533	0.66713	0.66471
Glycerol4	0.56469	0.50207	0.55999	0.54582	0.54036
Unknown10	0.5592	0.53714	0.52671	0.52191	0.51718
Glutamine_methionine_ov1	0.53727	0.74223	0.7518	0.82162	0.82058
Alanine_ov	0.53459	0.50435	0.4828	0.47653	0.51142
Myo_inositol3	0.49409	0.4973	0.53776	0.52772	0.52328
Isoleucine	0.4598	0.40803	0.42212	0.41165	0.41473
unknown_histidine2	0.45307	0.40282	0.43289	0.42635	0.45266
Tyrosine3	0.45167	0.55107	0.54113	0.53915	0.53595
Formate	0.45149	0.57868	0.62486	0.61176	0.62405
Tyrosine2	0.44587	0.51546	0.54879	0.53812	0.54269
Tyrosine5	0.44238	0.40361	0.56975	0.5569	0.56319
Unknown26	0.42053	0.43343	0.42055	0.47503	0.49968
Valine3	0.41264	0.38152	0.37787	0.36977	0.36758
unknown_histidine1	0.39883	0.41071	0.39327	0.42888	0.45692
Myo_inositol2	0.39814	0.37999	0.39435	0.4335	0.44952
Unknown27	0.38752	0.34599	0.42144	0.4106	0.40734
Isoleucine_leucine2	0.38356	0.34352	0.34099	0.34149	0.34292
Citrate3	0.37329	0.35042	0.51773	0.51964	0.51443
Glutamine_Glutamate1	0.37325	0.35765	0.63795	0.64891	0.66076
Phenylalanine1	0.36652	0.35682	0.33965	0.3323	0.32904
Unknown7	0.36539	0.35806	0.42078	0.41038	0.40649
Creatinine1	0.36152	0.4772	0.49268	0.48273	0.4804
Citrate2	0.36129	0.32412	0.52434	0.51246	0.50735
Glutamine5	0.35922	0.3306	0.50094	0.50442	0.4996
Valine4	0.34728	0.44241	0.44159	0.43695	0.43265
Lysine_arginine_leucine2.1	0.34681	0.62707	0.73144	0.72196	0.72925
Creatine2	0.33829	0.31791	0.35103	0.36581	0.37279
Unknown9	0.33693	0.30243	0.30583	0.30113	0.30049
Tyrosine1	0.33586	0.2979	0.29576	0.30905	0.31775
Unknown11	0.32784	0.34895	0.37808	0.49234	0.50342
Threonine1	0.3206	0.28507	0.32464	0.31627	0.31865
Choline2	0.31369	0.30271	0.34322	0.33862	0.33519
Phenylalanine3	0.31212	0.27689	0.2643	0.26594	0.26326
Lysine_arginine_leucine1.3	0.31082	0.28885	0.3519	0.34791	0.34733
Succinate	0.30738	0.33684	0.33227	0.33639	0.33356
Glutamine3	0.30211	0.31031	0.30315	0.55304	0.55703
Glutamine2	0.29588	0.33109	0.31826	0.58782	0.5942
Xanthurenate	0.28919	0.28405	0.30543	0.29757	0.29908
Citrate1	0.28397	0.25591	0.42871	0.419	0.41477
Choline1	0.28324	0.31565	0.3493	0.34051	0.33722
Unknown24	0.27621	0.25178	0.3934	0.46156	0.55478
Lysine_arginine	0.27424	1.103	1.2796	1.2559	1.2572
3_hydroxybutyrate2ov1	0.27247	0.25236	0.25529	0.2828	0.31368
Histidine3	0.26867	0.28739	0.30614	0.29825	0.3006
Citrate4	0.26729	0.2607	0.40574	0.39767	0.3937
Glutamine4	0.26381	0.2731	0.26134	0.33096	0.32769
Lysine_arginine_leucine2.2	0.25852	0.46058	0.53	0.51798	0.52022
Lysine_arginine_leucine1.4	0.2528	0.46654	0.55972	0.55017	0.55689
Unknown25	0.25081	0.33294	0.32107	0.34915	0.35378
Phenylalanine2	0.23747	0.2127	0.20259	0.20063	0.19859
Unknown15	0.23158	0.20894	0.20077	0.20421	0.20228
Lysine_arginine_leucine1.2	0.23048	0.20995	0.28627	0.28984	0.29037
Citrulline2_ov	0.22939	0.38382	0.36665	0.37906	0.37852
Acetate	0.22916	0.97666	1.3169	1.2917	1.2856
Unknown4	0.2258	0.20553	0.26749	0.28467	0.28187
Creatinine2	0.21876	0.21875	0.236	0.23571	0.23643
3-Hidroxyisovalerate	0.21321	0.22375	0.21348	0.22497	0.23535
Valine_singlet	0.20827	0.20723	0.21254	0.20907	0.21009
Unknown16	0.20593	0.21535	0.2344	0.23509	0.23854
Lysine_arginine_leucine2.3	0.20027	0.23953	0.2387	0.25472	0.25482
Glutamine1	0.19941	0.25543	0.2432	0.38908	0.39147
Unknown19	0.19334	0.24508	0.28044	0.31751	0.34307
Acetoacetate	0.19172	0.17298	0.19484	0.27694	0.27551
Unknown30	0.18904	0.19754	0.20862	0.47019	0.46797
Glutamine_Glutamate2	0.18296	0.41494	0.63109	0.7959	0.78798
Asparagine_ov4	0.18277	0.16909	0.28539	0.30605	0.30482
Lysine_arginine_leucine1.1	0.18163	0.37037	0.41771	0.46722	0.46268
Hypoxanthine	0.17806	0.2732	0.43528	0.42631	0.42244
Tyrosine4.2	0.17133	0.6355	0.66219	0.64907	0.65073
Unknown38	0.16105	0.44745	0.662	0.70934	0.72538
Unknown21	0.15723	0.22178	0.23715	0.24264	0.25091
3_hydroxybutyrate2ov2	0.14805	0.20648	0.20298	0.21093	0.21662
2_oxoglutarate	0.13404	0.13737	0.32926	0.32635	0.32415
Lysine_ov2	0.12855	0.16267	0.20413	0.21852	0.21667
Histidine2.3	0.12447	0.18815	0.19341	0.26605	0.26337
Unknown29	0.12131	0.17685	0.20612	0.21295	0.21212
Histidine1	0.12102	0.48776	0.46453	0.49842	0.49439
Myo_inositol4	0.11754	0.1115	0.13307	0.14191	0.1455
Citrulline1	0.11609	0.23298	0.31714	0.32253	0.31959
Unknown5	0.1159	0.13297	0.13444	0.13265	0.14749
Glycerol_of_lipids	0.11445	0.11225	0.10689	0.1044	0.10371
3_hydroxybutyrate_3_ov1	0.1133	0.20414	0.24665	0.28167	0.28065
Lysine_arginine_leucine2.4	0.10849	0.1076	0.13078	0.31237	0.33698
Histidine2.4	0.098213	0.099001	0.09691	0.13755	0.13617
Glutamate_ov1	0.097525	0.17683	0.20907	0.20623	0.21151
Unknown13	0.09742	0.13927	0.13293	0.23919	0.25308
Dimethylglycine	0.093588	0.13246	0.16485	0.16338	0.17085
Unknown43	0.092819	0.14672	0.15295	0.14906	0.14772
Dimethylamine	0.092153	0.1682	0.1709	0.16687	0.16736
Unknown_singlet2	0.089038	0.25327	0.2458	0.29865	0.30428
Lysine_ov1	0.085198	0.14568	0.17191	0.16767	0.17101
Inosine1	0.080816	0.23832	0.33056	0.34901	0.35687
Unknown6	0.074694	0.07069	0.21659	0.23549	0.23662
Unknown2.3	0.070599	0.071107	0.14498	0.20846	0.20805
Creatine1	0.069772	0.425	0.476	0.46564	0.46638
Glutamate_ov2	0.069549	0.19625	0.22874	0.22337	0.22529
Histidine2.1	0.069057	0.3255	0.31246	0.3418	0.33836
Inosine2	0.066106	0.27669	0.43458	0.47662	0.49952
Unknown20	0.065844	0.17024	0.20441	0.21002	0.21835
Isoleucine_lysine	0.064688	0.16901	0.24097	0.23574	0.23594
Asparagine ov6	0.06428	0.10328	0.1239	0.12193	0.13387
3_hydroxybutyrate_1_ov	0.064276	0.45135	0.49494	0.48277	0.47788
Asparagine_ov1	0.058919	0.092888	0.095448	0.102	0.10129
Threonine2	0.057286	0.13922	0.1918	0.21729	0.22359
Unknown1.1	0.056549	0.13778	0.13346	0.21264	0.21058
Unknown39.1	0.055758	0.10869	0.11333	0.11243	0.11328
Unknown28.2	0.054792	0.35927	0.43009	0.42296	0.42011
Histidine2.2	0.054288	0.31563	0.30184	0.36287	0.3594
Unknown41	0.053505	0.22077	0.31595	0.33662	0.34621
Unknown39.3	0.05173	0.109	0.10376	0.11135	0.11154
Unknown31	0.051174	0.24385	0.2484	0.66986	0.67285
Unknown_singlet1	0.048256	0.048186	0.12296	0.15423	0.22025
Glycine_ov	0.044123	0.34357	0.3566	0.34815	0.35262
Tyrosine4.1	0.042179	0.30132	0.35927	0.39497	0.40217
Unknown23	0.041472	0.17945	0.17095	0.21399	0.22663
Unknown33	0.040451	0.072393	0.18797	0.1883	0.19293
Unknown36	0.039589	0.1639	0.32531	0.31709	0.31938
Unknown17	0.035365	0.73158	0.86064	0.88058	0.91028
Unknown3	0.035186	0.034219	0.099084	0.10028	0.10661
Unknown22	0.034522	0.13996	0.16016	0.15817	0.16023
Asparagine ov8	0.034352	0.042394	0.093911	0.098082	0.10685
Asparagine_ov3	0.033274	0.056564	0.054364	0.053253	0.053451
Aspartate_ov5	0.03111	0.033959	0.11448	0.11177	0.11064
Asparagine ov7	0.030346	0.026918	0.1264	0.15093	0.15391
Unknown1.2	0.030187	0.12824	0.1266	0.21907	0.22333
Unknown28.3	0.029188	0.055718	0.2265	0.24629	0.24417
Unknown32	0.028808	0.10695	0.14054	0.1448	0.14357
Unknown34	0.028156	0.089853	0.1558	0.15377	0.16025
Asparagine_ov2	0.027567	0.03253	0.063786	0.069069	0.07129
2-hydroxybutyrate	0.027413	0.10407	0.14789	0.17808	0.17724
Unknown42	0.026796	0.04205	0.062064	0.060848	0.060745
Aspartate1	0.024547	0.23126	0.23365	0.24373	0.24294
Isobutyrate	0.023922	0.45305	0.5292	0.51844	0.53001
Unknown1.3	0.022626	0.10874	0.11695	0.20467	0.21058
Unknown18	0.022188	0.42607	0.50154	0.49744	0.51095
Unknown1.4	0.018346	0.099727	0.11372	0.20757	0.21363
Unknown28.1	0.015969	0.59241	0.69012	0.67336	0.66785
Unknown39.2	0.01494	0.094265	0.096298	0.10428	0.10805
Unknown35	0.012497	0.019137	0.1021	0.099517	0.099824
Unknown2.2	0.011953	0.010607	0.12415	0.18538	0.18495
Unknown14	0.0080444	0.0098414	0.018336	0.019584	0.020766
2_oxoisovalerate	0.0065968	0.014338	0.1358	0.14263	0.16861
Unknown2.1	0.0053713	0.075029	0.10036	0.20961	0.21449
Unknown37	0.0046856	0.037982	0.072216	0.18616	0.2035
Unknown39.4	0.0025108	0.010043	0.033473	0.063768	0.064536
Unknown40	0.0020067	0.17074	0.24646	0.24824	0.25641
Unknown44	0.00061519	0.008731	0.13956	0.14197	0.15343

## Sheet: plsdaPD_CSvsVIH+
	VIP Values
Metabolite	Comp. 1	Comp. 2	Comp. 3	Comp. 4	Comp. 5
D_Glucose3	3.5001	3.2326	2.9079	2.6791	2.6486
D_Glucose1	3.0738	2.4352	2.1925	2.0622	2.0046
LDL1_CH3_VDL1 _CH3_1	3.0697	2.6294	2.4275	2.9798	2.9187
Lactate	2.9976	4.2915	4.1944	3.7251	3.6208
LDL1_CH3_VDL1 _CH3_5	2.6351	2.5781	2.3219	2.0856	2.0301
LDL1_aliphatic chain	2.5155	1.9622	1.7855	2.3741	2.3281
D_Glucose2	2.453	2.7199	2.4556	2.1872	2.13
LDL1_CH3_VDL1 _CH3_4	2.4444	2.3667	2.2838	2.0802	2.0219
VDL_2 _aliphatic chain	2.4253	1.8537	3.7212	3.567	3.4697
D_Glucose4	2.2267	1.9591	1.7541	1.5813	1.5507
Glutamate_ov2	2.1198	2.3607	2.4234	2.1523	2.1149
Glutamine_methionine_ov2	2.1105	1.8081	1.6183	1.6401	1.6525
LDL1_CH3_VDL1 _CH3_6	2.0384	2.028	1.8287	1.6633	1.6359
D_Glucose_Serine_Alanine	1.9821	2.0211	1.8587	1.6333	1.5877
Glutamine3	1.8103	1.7057	1.5615	1.405	1.413
Glutamine4	1.7446	1.6493	1.5096	1.3758	1.3811
D_Glucose7	1.7295	1.8938	1.6973	1.5443	1.5127
D_Glucose6	1.706	1.9346	1.7309	1.5471	1.5137
D_Glucose9	1.685	1.9061	1.7053	1.5017	1.4631
lipids_n_CH3_3_3	1.6372	1.2972	1.2551	2.1355	2.0765
Unknown_singlet1	1.5966	1.2343	1.1085	1.8487	1.8258
Alanine	1.5961	2.407	2.7603	2.7864	2.777
Acetate	1.4798	1.4842	1.522	1.3509	1.3294
D_Glucose13	1.3623	1.0509	0.96706	0.98424	1.0179
D_Glucose12	1.2844	1.359	1.2376	1.1205	1.0915
Phosphocholine	1.2473	0.95501	0.95525	0.93513	1.265
D_Glucose10	1.2057	1.0904	0.97812	0.94912	0.93081
Lipid_CH2CH2O_VLDL	1.1626	1.0691	1.1168	1.0537	1.0257
Lipids_CH_CH	1.1335	1.5155	1.368	1.3873	1.3484
D_Glucose11	1.1254	1.5829	1.4304	1.2507	1.2173
Glutamine2b	1.1087	1.0272	0.93624	0.83134	0.84929
NAC2_N_acetylcysteine	1.0679	1.2407	1.1755	1.0607	1.1878
Citrate4	1.0598	0.87794	0.79562	0.72821	0.71249
Glutamine5	1.0428	0.9725	0.88163	0.80531	0.82039
Acetoacetate	1.0212	1.0575	0.99968	0.98373	0.98737
LDL1_CH3_VDL1 _CH3_2	1.0104	0.77784	1.0661	1.882	1.8448
D_Glucose5	0.94316	0.86689	0.80288	0.7507	0.72967
Glutamine_methionine_ov1	0.93402	0.80704	0.72202	0.79437	0.79369
DSS	0.9225	1.1179	1.0014	1.0829	1.0539
Valine5	0.90522	0.71144	0.65979	0.76949	0.76223
D_Glucose8	0.89637	1.039	0.93026	0.83997	0.82643
Lipids_CH_CHCH2CH_CH_2	0.81269	0.8242	0.78601	0.69104	0.68986
Citrate3	0.80482	0.62736	0.57741	0.58462	0.56921
Citrate2	0.77218	0.61963	0.5601	0.61725	0.60332
Glycerol1	0.77073	0.58899	0.61158	0.59638	0.64404
LDL1_CH3_VDL1 _CH3_3	0.7581	0.82377	0.82467	1.1703	1.1377
Creatinine_creatine	0.71091	0.86196	0.82853	0.89768	0.94279
Glycerol4	0.694	0.60725	0.54437	0.60319	0.7385
Dimethylamine	0.68458	0.61983	0.56461	0.49998	0.48922
Glycerol3	0.68138	0.52048	0.48043	0.56844	0.7538
Lipids_CH_CHCH2CH_CH_1	0.6616	0.61335	0.55369	0.48943	0.48321
lipids_n_CH3_3_2	0.65226	0.50293	0.59528	0.53317	0.65457
LDL1_CH3_VDL1 _CH3_7	0.63888	0.62049	0.5983	0.56423	0.56167
Unknown7	0.63431	0.50439	0.46929	0.62834	0.67829
Citrate1	0.63078	0.48755	0.45467	0.49119	0.47987
Ethanol	0.61934	0.47372	0.47429	0.42837	0.42867
Unknown12	0.60581	0.46493	0.43492	0.45392	0.52792
Valine3	0.59038	0.55299	0.4972	0.53276	0.5201
Lipids_CH_CHCH2CH_CH_3	0.58945	0.77914	0.74878	0.66156	0.67461
Albuminlysil2	0.58733	0.53303	0.58708	0.51913	0.50897
Lactate2	0.57531	1.0028	1.0774	0.95342	0.92737
Creatine	0.5594	0.57493	0.51461	0.68776	0.66999
Isoleucine	0.55489	0.74833	0.78227	0.98761	0.98202
Lipids_CH2C_C1	0.54978	0.53408	0.51373	0.77177	0.75814
Valine1	0.53954	0.47092	0.56594	0.85981	0.85932
Glutamine1	0.52631	0.43126	0.39814	0.37591	0.45639
Isopropanol	0.52258	0.40784	0.51501	0.49706	0.48738
Glycerol2	0.50037	0.38384	0.36674	0.37651	0.43543
Valine_singlet	0.49672	0.73872	0.91475	0.80139	0.88948
Unknown9	0.49354	0.43004	0.40376	0.38524	0.3745
Myo_inositol2	0.48177	0.36922	0.34663	0.32254	0.33401
Asparagine ov6	0.47738	0.45972	0.41319	0.36304	0.36348
Lipids_CH_CHCH2CH_CH_6	0.45347	0.55454	0.52022	0.46456	0.4737
Unknown11	0.434	0.34853	0.34985	0.51572	0.57281
Valine4	0.43243	0.37266	0.34135	0.2991	0.50379
Tyrosine1	0.42411	0.37065	0.42183	0.56187	0.54774
Threonine	0.42218	0.3464	0.3182	0.39305	0.39062
2_oxoglutarate	0.42044	0.33936	0.30919	0.28583	0.28253
Myo_inositol1	0.42013	0.32262	0.29374	0.49394	0.63618
Glycine_ov	0.41565	0.32377	0.29585	0.34189	0.36037
Unknown4	0.41084	0.31895	0.28538	0.25035	0.35578
lipids_n_CH3_3_1	0.4076	0.31575	0.46053	0.44384	0.43188
Lipids_CH_CHCH2CH_CH_5	0.38555	0.43437	0.38988	0.36537	0.3595
3_hydroxybutyrate2ov3	0.38166	0.39357	0.62336	0.89867	0.99669
Succinate	0.37438	0.46459	0.61886	0.54628	0.54796
Tyrosine_histidine_ov1	0.34415	0.41594	0.37685	0.40487	0.39552
liporoteins1	0.33805	0.4636	0.43349	0.60059	0.5878
Tyrosine2	0.33225	0.28008	0.4364	0.45459	0.44425
Unknown8	0.31944	0.39876	0.42442	0.48424	0.47538
Glutamine6	0.31787	0.25549	0.24315	0.21521	0.26362
Albuminlysil3	0.3176	0.35763	0.34142	0.43948	0.43513
Isoleucine_lysine	0.31599	0.52378	0.51411	0.4742	0.50405
Alanine_ov	0.31587	0.61558	0.77277	0.69824	0.73207
Isoleucine_leucine1	0.31504	0.36021	0.36664	0.3219	0.31469
Myo_inositol3	0.31498	0.24065	0.21881	0.35736	0.42094
N_acetyl_groups_in_proteins	0.31458	0.25125	0.82758	0.90888	1.3193
Pyruvate	0.3131	0.24036	0.2181	0.26858	0.4299
Creatinine	0.30095	0.31675	0.33275	0.3585	0.34868
Unknown10	0.29532	0.30237	0.28011	0.25441	0.25076
Threonine2	0.29335	0.35593	0.48955	0.54471	0.53213
Albuminlysil1	0.29074	0.23403	0.32836	0.28771	0.27989
Myo_inositol4	0.29055	0.31232	0.3274	0.39543	0.3855
Histidine1	0.28391	0.21718	0.59158	0.53772	0.52664
Unknown3	0.27717	0.21905	0.19872	0.20685	0.2056
Unknown2	0.27112	0.33717	0.50677	0.46578	0.51415
Asparagine_ov3	0.27011	0.29083	0.27229	0.24239	0.29146
Hypoxanthine	0.26119	0.38062	0.3757	0.52156	0.50773
Histidine3	0.25601	0.24824	0.42937	0.48407	0.47121
Tyrosine_histidine_ov2	0.24906	0.21105	0.23404	0.26285	0.25871
3_hydroxybutyrate_3_ov1	0.23857	0.33317	0.42568	0.38135	0.372
Glutamate_ov1	0.22565	0.48309	0.76287	0.66881	0.68523
Isobutyrate	0.21831	0.16695	0.22686	0.26286	0.27489
Citrulline1	0.20988	0.35624	0.48527	0.42474	0.4162
Serine_ov	0.20596	0.44116	0.49556	0.52167	0.57613
Lysine_arginine_leucine2	0.20502	0.20244	0.23483	0.38417	0.40584
Asparagine ov8	0.20095	0.15468	0.28576	0.32573	0.31728
Lysine_ov2	0.19968	0.19299	0.2339	0.43243	0.64471
Lipids_CH_CHCH2CH_CH_4	0.19307	0.38768	0.36005	0.31499	0.38738
Lysine_ov1	0.18792	0.17981	0.20261	0.24908	0.39262
Asparagine_ov1	0.18234	0.19005	0.17841	0.2261	0.21976
Citrulline2_ov	0.18043	0.29135	0.32474	0.3067	0.29812
Unknown13	0.17331	0.23949	0.2636	0.29399	0.28769
Tyrosine2b	0.17076	0.29588	0.56199	0.51775	0.61688
unknown_histidine2	0.16295	0.4702	0.42399	0.3995	0.38908
3_hydroxybutyrate_3_ov2	0.16082	0.29302	0.41728	0.36488	0.37179
Histidine2	0.15879	0.12238	0.45453	0.3984	0.40857
Xanthurenate	0.15688	0.12635	0.42493	0.38841	0.37752
Unknown1	0.15381	0.12432	0.28014	0.28771	0.27984
Glutamine2	0.14703	0.22326	0.25079	0.22273	0.29547
Lipids_CH_CHCH2CH_CH_7	0.13983	0.13018	0.15674	0.21029	0.2055
Valine2	0.1294	0.11209	0.14768	0.31457	0.30729
Lipids_CH2C_C2	0.12414	0.10214	0.62127	1.0853	1.0673
Choline3	0.1216	0.15098	0.14398	0.14091	0.25233
Phenylalanine1	0.10421	0.094325	0.37465	0.35591	0.38704
Tyrosine3	0.10055	0.18689	0.46616	0.4169	0.53351
Asparagine_ov2	0.08997	0.10183	0.093788	0.19228	0.19122
lipids_CH2CO	0.088999	0.11129	0.13078	0.23823	0.24178
Isoleucine_leucine2	0.087721	0.19302	0.17272	0.28232	0.40239
Choline1	0.083801	0.080105	0.11023	0.18139	0.30303
Dimethylglycine	0.082811	0.19353	0.30437	0.37768	0.38372
Choline2	0.078775	0.12196	0.12985	0.1138	0.22432
Leucine	0.068202	0.2143	0.20343	0.30397	0.52173
Asparagine_ov4	0.065065	0.051425	0.10744	0.2698	0.26264
Lysine_arginine_leucine1	0.064987	0.27616	0.46868	0.65071	0.64851
Phenylalanine3	0.060946	0.13217	0.36383	0.3835	0.40767
Asparagine ov7	0.058989	0.076292	0.15864	0.16822	0.16356
unknown_histidine1	0.048937	0.32906	0.3161	0.40982	0.4565
3_hydroxybutyrate_1_ov	0.041611	0.12896	0.20848	0.183	0.25729
Lysine_arginine	0.035647	0.1718	0.35875	0.32389	0.32456
2_oxoisovalerate	0.032735	0.2785	0.2557	0.38861	0.40165
Lipids_CH_CHCH2CH_CH_8	0.030013	0.096365	0.10113	0.14408	0.14493
Phenylalanine2	0.029581	0.053547	0.35322	0.41066	0.43203
Glycerol_of_lipids	0.029321	0.071363	0.086612	0.28301	0.27521
Aspartate_ov5	0.0099652	0.14425	0.26223	0.28878	0.29249
Unknown5	0.0042638	0.1633	0.20812	0.24411	0.25207
Formate	0.0034601	0.077149	0.19569	0.31307	0.31006
Unknown6	0.0016755	0.1092	0.27599	0.31069	0.3135

## Sheet: plsdaPF_CSvsVIH+
	VIP Values
Metabolite	Comp. 1	Comp. 2	Comp. 3	Comp. 4	Comp. 5
TSP	7.8167	5.6977	4.7666	4.7725	5.196
Lactate1	4.0302	4.7175	3.9358	3.8683	3.7667
D_Glucose3	3.4804	2.8499	2.8205	2.7861	2.9126
D_Glucose1	2.9209	2.1896	1.8768	1.8642	2.0024
D_Glucose2	2.6594	2.5188	2.4013	2.3356	2.3956
D_Glucose5	2.5246	1.8267	1.5208	1.6848	1.6704
D_Glucose9	2.1808	1.6441	1.3695	1.3315	1.3488
Pyruvate	2.1221	2.1318	1.7918	1.7492	1.6849
Glutamine_methionine_ov2	2.014	1.8339	1.5299	1.5062	1.51
Glutamine_methionine_ov1	1.8823	1.7524	1.4581	1.4524	1.4883
Unknown31	1.8622	2.4127	2.0854	2.039	1.9109
Acetate	1.8406	2.3364	2.0667	2.0138	1.8982
D_Glucose11	1.7643	1.2999	1.1047	1.1305	1.1185
Glutamine2	1.6732	1.681	1.4004	1.4026	1.3696
Glutamine3	1.6386	1.6551	1.3811	1.3757	1.3388
Alanine	1.6216	2.9418	2.9394	2.8586	2.7694
D_Glucose1.1	1.5047	1.306	1.0873	1.0723	1.0675
D_Glucose6	1.4759	1.0645	1.0382	1.3761	1.3057
D_Glucose10	1.3731	1.0081	0.84741	0.83381	0.88098
Unknown30	1.3243	1.9724	1.7565	1.7084	1.6204
D_Glucose12	1.2589	0.90948	0.81902	0.93208	0.92088
Glutamine_Glutamate2	1.1936	1.9114	1.6259	1.6225	1.5205
Glutamine1	1.1402	1.1287	0.94065	0.9413	0.91809
Glutamine4	1.0535	1.0151	0.85522	0.85162	0.84456
Serine_ov	1.0465	0.83749	0.69809	0.67877	0.70185
D_Glucose8	1.031	0.78544	0.65834	0.64182	0.67309
D_Glucose7	1.0144	0.74953	0.6306	0.98468	0.9643
D_Glucose4	0.94274	0.70676	4.2261	4.135	3.8898
Phosphocholine	0.88669	0.64275	0.5597	0.54419	0.53019
Unknown8	0.87085	0.65332	0.77458	0.95039	0.98768
Unknown23	0.85223	0.91066	0.85928	0.85421	0.84289
Glycerol2	0.84036	2.6583	4.2602	4.1425	3.8884
Glycerol4	0.8261	0.6285	0.63707	0.63165	0.59526
Valine4	0.82464	0.6808	0.56906	0.56279	0.54637
D_Glucose13	0.75036	0.76812	0.98446	1.0286	0.98251
Unknown7	0.71886	0.55721	0.49589	0.51664	0.48834
Lactate2	0.71789	1.8332	1.5909	1.5842	1.5426
Glycerol3	0.69981	3.1172	3.3186	3.2684	3.1397
Creatinine1	0.65678	0.5096	0.42887	0.43043	0.40328
Succinate	0.63962	0.73351	0.67204	0.65414	0.6565
Unknown10	0.62864	0.45109	0.38947	0.37887	0.41245
Isobutyrate	0.59993	0.76765	0.66321	0.64651	0.60673
Glutamine5	0.58341	0.43287	0.37424	0.37267	0.43714
Unknown36	0.55398	0.71514	0.62958	0.61242	0.58111
Creatine2	0.55262	0.5751	0.49472	0.49288	0.46776
Unknown4	0.53269	0.49145	0.4168	0.40526	0.37977
Tyrosine6	0.52239	0.39899	0.33197	0.33666	0.38675
Citrulline2_ov	0.51202	0.52756	0.54782	0.57737	0.6142
Myo_inositol3	0.49908	0.36533	0.33214	0.33368	0.32893
Unknown9	0.47409	0.47344	0.53861	0.54179	0.54531
Creatine1	0.46595	0.61193	0.56342	0.5668	0.53211
unknown_histidine1	0.45284	0.33196	0.28726	0.32186	0.30202
Asparagine ov7	0.45193	0.48721	0.42135	0.42261	0.42209
Unknown18	0.44488	0.55659	0.48251	0.46934	0.44466
Aspartate1	0.42488	0.41048	0.34795	0.33972	0.32048
Myo_inositol4	0.40796	0.56898	0.50941	0.5037	0.47529
Valine3	0.40677	0.3259	0.39714	0.40232	0.39102
Glutamine_Glutamate1	0.38843	1.4453	1.2546	1.253	1.1811
Unknown39.1	0.38057	0.47014	0.46448	0.45377	0.45084
Valine5	0.3782	0.52052	0.53276	0.53307	0.50888
Asparagine_ov3	0.37132	0.46456	0.40487	0.40069	0.38383
Tyrosine5	0.36761	0.32913	0.28755	0.28897	0.29152
Choline3	0.36671	0.31574	0.30976	0.46871	0.70693
Unknown24	0.36151	0.98905	0.89756	0.87386	0.82932
Unknown25	0.35238	0.42713	0.36744	0.3725	0.42298
2-hydroxybutyrate	0.34862	0.43141	0.35936	0.36079	0.33871
Creatinine2	0.34667	0.24996	0.21298	0.21869	0.21105
D_Glucose_Serine_Alanine	0.33382	0.41332	2.3185	2.3311	2.193
Unknown17	0.32018	0.49912	0.42941	0.4193	0.39575
Leucine	0.32003	0.47168	0.49422	0.57142	0.67159
Glycerol_of_lipids	0.31252	0.31386	0.31422	0.32388	0.4356
Tyrosine2	0.31192	0.79199	0.80572	0.81155	0.80634
3_hydroxybutyrate_3_ov1	0.30366	0.47271	0.40609	0.39484	0.45593
Asparagine ov8	0.30164	0.3682	0.32026	0.33135	0.34683
Formate	0.29793	0.47985	0.43609	0.42565	0.40607
3_hydroxybutyrate_1_ov	0.29779	0.21356	0.18494	0.22514	0.4928
Valine1	0.29514	0.73421	0.62426	0.72249	0.88202
Threonine1	0.28255	0.20267	0.18336	0.18366	0.19703
Tyrosine4.2	0.28174	0.22961	0.20063	0.23713	0.24661
Unknown3	0.27436	0.28713	0.29105	0.31784	0.38142
Unknown32	0.26474	0.30965	0.25783	0.25427	0.23823
unknown_histidine2	0.26107	0.30716	0.2561	0.25414	0.29292
Hypoxanthine	0.26098	0.39408	0.37024	0.41181	0.54942
3_hydroxybutyrate2ov2	0.25832	0.56142	0.5763	0.59996	0.68493
Unknown26	0.25714	0.34341	0.30873	0.31073	0.32303
Tyrosine1	0.25665	0.18596	0.17032	0.24679	0.23403
Alanine_ov	0.24067	0.35535	0.83367	0.81066	0.75958
Unknown37	0.23432	0.24347	0.21285	0.21581	0.20234
Unknown38	0.23347	0.22657	0.2181	0.23974	0.30405
Aspartate_ov5	0.23216	0.21429	0.19171	0.20591	0.23916
Lysine_arginine_leucine2.1	0.22538	0.21201	0.18665	0.27906	0.31948
Valine_singlet	0.22028	0.18607	0.1579	0.15538	0.19535
Asparagine_ov1	0.2186	0.19779	0.16693	0.16464	0.1545
Unknown6	0.21797	0.4192	0.40677	0.39553	0.37205
Dimethylglycine	0.21181	0.16088	0.13415	0.13853	0.15399
Lysine_arginine_leucine2.2	0.20865	0.18008	0.15111	0.23085	0.24751
Histidine2.4	0.20829	0.19834	0.31671	0.35013	0.39281
Asparagine_ov2	0.20779	0.26326	0.23021	0.2345	0.23743
Unknown40	0.19897	0.26917	0.24493	0.25443	0.30481
Acetoacetate	0.1978	0.53756	0.54579	0.60009	0.6019
Lysine_arginine_leucine1.4	0.19475	0.14858	0.12382	0.23309	0.28219
2_oxoisovalerate	0.19471	0.23015	0.29418	0.33133	0.38084
Asparagine ov6	0.1896	0.21363	0.17851	0.17842	0.17625
Tyrosine3	0.18746	0.77234	0.72422	0.70458	0.68084
Unknown43	0.18142	0.31578	0.31464	0.31107	0.29436
Unknown15	0.17983	0.13941	0.11823	0.15933	0.1577
Unknown14	0.17657	0.15813	0.14629	0.16155	0.15561
Unknown39.3	0.17577	0.2238	0.20167	0.20101	0.19065
3-Hidroxyisovalerate	0.16827	0.36265	0.40086	0.41088	0.47303
Unknown11	0.16716	0.21031	0.70153	0.7123	0.66871
Unknown28.1	0.16606	0.19401	0.16528	0.17475	0.192
Myo_inositol2	0.16359	0.16362	0.26717	0.30876	0.31409
Unknown44	0.15663	0.22355	0.21484	0.23138	0.27402
Valine2	0.15607	0.72434	0.65747	0.68045	0.81794
Unknown_singlet1	0.15241	0.2517	0.23615	0.23022	0.23905
Unknown19	0.15125	0.21649	0.21747	0.21381	0.20073
Glutamate_ov1	0.15009	0.12226	0.10419	0.10216	0.18246
Unknown16	0.14841	0.31659	0.29313	0.29065	0.27803
Unknown_singlet2	0.14388	0.5002	0.41821	0.41422	0.38992
Citrate2	0.1322	0.3207	0.27037	0.26831	0.26665
Lysine_arginine_leucine2.3	0.12358	0.11654	0.14088	0.19002	0.18436
Unknown42	0.12198	0.10658	0.10229	0.10836	0.14103
Lysine_arginine_leucine2.4	0.12101	0.088183	0.29611	0.34206	0.32976
Choline2	0.1195	0.30861	0.26216	0.26171	0.30924
Lysine_ov1	0.11649	0.087441	0.10243	0.10654	0.10148
Lysine_arginine_leucine1.3	0.11058	0.16294	0.14633	0.30209	0.3712
Unknown20	0.1061	0.24705	0.21924	0.21316	0.20294
Inosine2	0.1046	0.17578	0.1614	0.16643	0.20943
Histidine3	0.10436	0.09889	0.209	0.23913	0.44797
Unknown29	0.1017	0.39106	0.32795	0.32058	0.42734
Unknown33	0.099111	0.071105	0.07581	0.10222	0.1195
Unknown22	0.095776	0.19069	0.159	0.15562	0.14687
Citrate4	0.095628	0.34783	0.28972	0.28278	0.30147
Histidine2.3	0.090715	0.068498	0.34532	0.46485	0.57095
Asparagine_ov4	0.087921	0.11586	0.12144	0.12641	0.12616
Lysine_arginine_leucine1.1	0.085439	0.48497	0.48233	0.57123	0.55932
Threonine2	0.084412	0.08142	0.24544	0.37327	0.4955
Isoleucine_lysine	0.081413	0.062809	0.060052	0.15127	0.17458
Isoleucine	0.078501	0.37699	0.3408	0.41633	0.49553
Tyrosine4.1	0.076652	0.090452	0.083985	0.14361	0.21865
Citrate3	0.074991	0.27231	0.23483	0.25523	0.33165
Lysine_arginine	0.073896	0.28788	0.24158	0.34464	0.33015
Unknown2.3	0.073822	0.20141	0.183	0.23593	0.22165
2_oxoglutarate	0.071202	0.32086	0.27664	0.27286	0.285
Unknown1.1	0.070879	0.051033	0.21159	0.28207	0.27521
Unknown5	0.063146	0.04526	0.073569	0.08188	0.094287
Dimethylamine	0.060016	0.074361	0.074187	0.10349	0.14893
Unknown39.4	0.056739	0.048243	0.090646	0.12002	0.12036
Glycine_ov	0.056725	0.085525	0.27001	0.33262	0.35087
Unknown2.1	0.054465	0.08774	0.13164	0.19581	0.18365
Unknown1.2	0.053514	0.09684	0.13582	0.19475	0.1835
Inosine1	0.05325	0.1082	0.10179	0.11936	0.17289
Lysine_arginine_leucine1.2	0.05131	0.19272	0.18424	0.30354	0.33715
Unknown39.2	0.047123	0.042701	0.057673	0.093464	0.094781
Xanthurenate	0.046701	0.1272	0.24891	0.27934	0.44987
Unknown1.4	0.046258	0.057366	0.13096	0.19032	0.1786
Glutamate_ov2	0.037894	0.15223	0.13057	0.12916	0.25081
Unknown28.3	0.030488	0.03582	0.13588	0.22744	0.21537
Unknown34	0.030425	0.023402	0.023177	0.046109	0.044016
Histidine2.2	0.027267	0.086032	0.29001	0.42561	0.53619
Phenylalanine1	0.026971	0.16315	0.13587	0.13579	0.17133
Lysine_ov2	0.025679	0.021675	0.081803	0.18834	0.2191
Unknown35	0.022207	0.082551	0.069637	0.087308	0.089692
Unknown2.2	0.021599	0.086972	0.13981	0.2035	0.1917
Unknown21	0.018202	0.33043	0.28936	0.28209	0.26639
Citrate1	0.016806	0.35647	0.30255	0.29431	0.31955
Phenylalanine3	0.014455	0.095449	0.14131	0.16089	0.19203
Histidine2.1	0.013606	0.078681	0.25629	0.37849	0.48618
Unknown13	0.013431	0.11082	0.22597	0.292	0.32636
Unknown27	0.012598	0.26068	0.2214	0.28496	0.27518
Phenylalanine2	0.012402	0.10317	0.10491	0.11939	0.1119
Unknown41	0.011813	0.060062	0.055816	0.069389	0.10834
Unknown28.2	0.010432	0.14682	0.13587	0.15443	0.19511
Citrulline1	0.010198	0.1573	0.15893	0.23154	0.22031
3_hydroxybutyrate2ov1	0.010021	0.75353	0.69231	0.7827	1.1166
Myo_inositol1	0.0073324	1.4179	1.2316	1.2078	1.2751
Isoleucine_leucine2	0.0071337	0.27502	0.25679	0.27241	0.30697
Choline1	0.0016768	0.40786	0.3492	0.34019	0.37764
Histidine1	0.00059468	0.050253	0.33168	0.48504	0.61747
Unknown1.3	0.00023407	0.012257	0.13377	0.19903	0.18753

## Sheet: plsdaPD_CSvsCT
	VIP Values
Metabolite	Comp. 1	Comp. 2	Comp. 3	Comp. 4	Comp. 5
LDL1_CH3_VDL1 _CH3_1	4.1367	3.8505	3.7617	3.722	3.6048
Lactate	3.7756	3.7065	3.6193	3.6064	3.5018
D_Glucose3	3.2525	3.3188	3.193	3.1806	3.1131
lipids_n_CH3_3_3	2.9586	2.7602	2.7392	2.7136	2.6294
D_Glucose1	2.8655	2.6907	2.5794	2.5537	2.4734
LDL1_CH3_VDL1 _CH3_2	2.6309	2.4261	2.443	2.4455	2.3996
D_Glucose2	2.5069	2.8627	2.7454	2.7276	2.6497
Glutamate_ov2	2.4818	2.2813	2.2012	2.1767	2.1113
LDL1_aliphatic chain	2.2149	2.0149	2.0056	1.986	2.2057
D_Glucose4	2.018	1.832	1.7923	1.797	1.7523
Glutamine_methionine_ov2	1.9858	1.9248	1.8453	1.8247	1.767
Unknown_singlet1	1.9191	1.7421	1.7343	1.7172	1.7939
LDL1_CH3_VDL1 _CH3_5	1.8204	1.8063	1.7359	1.7565	1.7025
Glutamine3	1.6904	1.637	1.5868	1.5724	1.5299
Glutamine4	1.6848	1.6244	1.5672	1.5513	1.506
LDL1_CH3_VDL1 _CH3_6	1.6363	1.562	1.4983	1.5039	1.4597
D_Glucose9	1.6359	1.8353	1.7644	1.7501	1.7196
Acetate	1.5223	1.3945	1.3388	1.325	1.2853
NAC2_N_acetylcysteine	1.4964	1.3627	1.3256	1.312	1.2733
D_Glucose6	1.4929	1.8132	1.7409	1.7281	1.7142
Phosphocholine	1.4752	1.3778	1.6056	1.5997	1.5599
D_Glucose11	1.3619	1.7029	1.6475	1.6291	1.5965
D_Glucose_Serine_Alanine	1.3045	1.2976	1.2468	1.2615	1.2651
D_Glucose12	1.3013	1.447	1.3871	1.3772	1.3408
D_Glucose7	1.2904	1.5564	1.493	1.4983	1.473
VDL_2 _aliphatic chain	1.1956	1.181	1.537	1.7638	1.8383
Lysine_arginine_leucine1	1.1528	1.0619	1.0798	1.0709	1.0382
Leucine	1.0668	1.3291	1.5527	1.5376	1.6139
LDL1_CH3_VDL1 _CH3_4	0.99571	1.0922	1.1462	1.2245	1.186
Valine3	0.99471	0.92029	0.88252	0.87473	0.84993
Glutamine_methionine_ov1	0.94138	0.87917	0.85374	0.84431	0.81764
Glutamine5	0.9354	0.92209	0.88858	0.87883	0.8514
Glutamine2b	0.93011	0.91495	0.89168	0.88401	0.85932
D_Glucose10	0.89755	0.91154	0.87635	0.88472	0.86106
Acetoacetate	0.8717	0.79127	0.9819	0.97151	0.95
3_hydroxybutyrate2ov3	0.87062	1.0393	1.3248	1.3137	1.3836
D_Glucose5	0.85826	0.79638	0.81163	0.80817	0.81862
Lipids_CH2C_C2	0.8491	0.77903	0.74697	0.80873	0.83448
Valine_singlet	0.84369	0.81128	0.89501	0.88659	0.88252
LDL1_CH3_VDL1 _CH3_3	0.83455	0.75773	0.74199	0.85513	0.83697
Lysine_arginine_leucine2	0.81312	0.76088	0.85798	0.85177	0.83597
lipids_n_CH3_3_2	0.80423	0.73344	0.71119	0.70328	0.76028
Lactate2	0.78509	0.75072	0.74025	0.7676	0.74739
D_Glucose8	0.77675	0.99176	0.96706	0.95688	0.95949
Glutamate_ov1	0.76302	0.70019	0.69413	0.68675	0.67934
Citrate2	0.74299	0.73123	0.77276	0.77149	0.76613
Citrate4	0.72938	0.80373	0.86881	0.86644	0.86207
Tyrosine2b	0.70551	0.71199	0.83947	0.84292	0.93799
Lipids_CH_CHCH2CH_CH_2	0.70365	0.77665	0.7445	0.73775	0.71443
D_Glucose13	0.69538	0.65204	0.69721	0.72871	0.72282
Valine2	0.69234	0.92208	1.0274	1.0186	1.06
Tyrosine3	0.68786	0.67612	0.77892	0.78067	0.87223
Phenylalanine1	0.68587	0.63497	0.67375	0.67684	0.82277
Valine1	0.68521	0.85803	0.93327	0.93805	1.0872
Phenylalanine2	0.67765	0.61761	0.60324	0.59762	0.69289
Alanine	0.64255	0.59808	0.69698	0.71062	0.69541
Citrate3	0.61578	0.62769	0.72576	0.7249	0.72109
Isoleucine_leucine2	0.5993	0.62074	0.67805	0.67089	0.70244
lipids_n_CH3_3_1	0.59668	0.54334	0.52158	0.51584	0.54723
Phenylalanine3	0.59597	0.54213	0.55816	0.55616	0.69599
Lysine_arginine	0.58874	0.53568	0.6123	0.60712	0.59156
Dimethylamine	0.57523	0.57325	0.5815	0.58029	0.56737
Lipids_CH_CHCH2CH_CH_6	0.5748	0.60391	0.57993	0.57439	0.56027
Lipids_CH_CHCH2CH_CH_1	0.5699	0.61322	0.59729	0.59335	0.57646
LDL1_CH3_VDL1 _CH3_7	0.54993	0.5034	0.48257	0.48202	0.46832
Lipid_CH2CH2O_VLDL	0.54509	0.63985	0.64655	0.67068	0.66808
Citrate1	0.53426	0.5429	0.61477	0.6195	0.63847
Succinate	0.53119	0.48225	0.47708	0.47365	0.49449
Citrulline1	0.52034	0.47234	0.46028	0.45559	0.44226
Unknown2	0.51687	0.47308	0.45735	0.45225	0.45381
Isoleucine_lysine	0.50466	0.45822	0.50211	0.50786	0.49944
Isoleucine_leucine1	0.50358	0.4912	0.50746	0.50339	0.4938
Lipids_CH_CHCH2CH_CH_3	0.49387	0.54321	0.52192	0.51746	0.50206
Lipids_CH2C_C1	0.48577	0.44625	0.48417	0.47931	0.49627
Isobutyrate	0.475	0.43952	0.43234	0.44215	0.46185
3_hydroxybutyrate_3_ov1	0.46555	0.42269	0.41373	0.40912	0.40408
Creatinine_creatine	0.46416	0.66822	0.72133	0.81625	1.093
Ethanol	0.42909	0.5598	0.72671	0.73399	1.0694
Lipids_CH_CHCH2CH_CH_5	0.42393	0.43582	0.42232	0.42069	0.40777
Lysine_ov1	0.40474	0.36995	0.38593	0.38893	0.3944
3_hydroxybutyrate_3_ov2	0.39013	0.36786	0.3566	0.35281	0.35835
Unknown9	0.36932	0.37922	0.4317	0.45394	0.50984
Serine_ov	0.36239	0.32896	0.36444	0.36073	0.47687
Formate	0.36069	0.3458	0.34578	0.34606	0.35648
Glutamine1	0.359	0.40555	0.39123	0.38766	0.37541
Lipids_CH_CH	0.34893	1.2137	1.2867	1.2756	1.2432
unknown_histidine1	0.33868	0.33098	0.32381	0.32278	0.31488
Alanine_ov	0.33067	0.37745	0.37975	0.38738	0.45846
lipids_CH2CO	0.325	0.29919	0.28998	0.28835	0.2793
2_oxoisovalerate	0.31255	0.35049	0.40891	0.4131	0.4006
Isoleucine	0.30344	0.3365	0.37787	0.39619	0.46511
Asparagine ov6	0.30197	0.29112	0.31807	0.31508	0.30981
Glycerol_of_lipids	0.29537	0.29573	0.32501	0.33279	0.32243
Hypoxanthine	0.27595	0.40695	0.42655	0.43351	0.42538
Albuminlysil3	0.27027	0.36287	0.34934	0.35587	0.34646
N_acetyl_groups_in_proteins	0.26752	0.26825	0.29535	0.33326	0.36448
Histidine1	0.26466	0.34009	0.35788	0.35389	0.50845
Glycerol1	0.26283	0.67704	0.68299	0.67608	0.69865
Histidine3	0.26095	0.41288	0.41689	0.42893	0.41767
Glycerol2	0.26088	0.27555	0.51456	0.51153	0.57239
Threonine2	0.2531	0.38063	0.3671	0.3696	0.41469
Asparagine_ov3	0.25285	0.25906	0.24937	0.2478	0.2596
Tyrosine1	0.24697	0.27123	0.26052	0.2707	0.33632
Unknown12	0.24663	0.22468	0.44245	0.4387	0.55147
Myo_inositol2	0.23204	0.36854	0.36738	0.3668	0.38019
Valine4	0.22752	0.23155	0.24993	0.26068	0.28216
2_oxoglutarate	0.22182	0.26856	0.28089	0.28005	0.28003
Unknown4	0.21575	0.21975	0.28611	0.28294	0.27753
liporoteins1	0.21252	0.39632	0.42482	0.43364	0.43195
unknown_histidine2	0.18724	0.17013	0.17464	0.17413	0.18368
Histidine2	0.18185	0.20214	0.28832	0.28818	0.47122
Isopropanol	0.181	0.16945	0.29748	0.2976	0.30556
Unknown11	0.18058	0.35865	0.37852	0.38815	0.41001
Unknown8	0.17732	0.17991	0.32184	0.35831	0.40494
Unknown10	0.17408	0.15805	0.15152	0.14982	0.18333
Lipids_CH_CHCH2CH_CH_4	0.17304	0.32112	0.32526	0.33725	0.33748
Tyrosine2	0.17303	0.28332	0.27332	0.27338	0.35178
Xanthurenate	0.1717	0.30838	0.29642	0.30446	0.301
Valine5	0.17106	0.4364	0.42422	0.42463	0.43903
Unknown3	0.15161	0.14844	0.21335	0.21255	0.20606
Unknown13	0.14753	0.23504	0.22863	0.23384	0.22861
Unknown7	0.14657	0.31599	0.31886	0.31582	0.31154
Glycerol4	0.14498	0.16817	0.22774	0.22619	0.28946
3_hydroxybutyrate_1_ov	0.14472	0.20839	0.21782	0.21558	0.22365
Asparagine_ov2	0.14334	0.14193	0.14588	0.14682	0.14221
Threonine	0.14143	0.33701	0.32537	0.32221	0.3247
Asparagine ov8	0.12595	0.14483	0.19335	0.19121	0.18534
Asparagine_ov4	0.11317	0.10277	0.12114	0.12018	0.11733
Tyrosine_histidine_ov1	0.10955	0.1505	0.14461	0.1447	0.15284
Glycerol3	0.10815	0.11725	0.43331	0.42985	0.43935
Myo_inositol3	0.10716	0.33813	0.343	0.34691	0.35564
Lipids_CH_CHCH2CH_CH_8	0.10215	0.15022	0.1459	0.1501	0.15174
Dimethylglycine	0.092937	0.10786	0.1971	0.2028	0.2269
Myo_inositol1	0.082532	0.44659	0.43093	0.42747	0.41429
Aspartate_ov5	0.068557	0.066216	0.064757	0.07649	0.12141
Glutamine6	0.067102	0.21069	0.2069	0.20597	0.25349
Citrulline2_ov	0.066727	0.15294	0.1869	0.18495	0.20405
Glycine_ov	0.06627	0.39387	0.37895	0.3779	0.36632
Myo_inositol4	0.065379	0.16262	0.15805	0.16421	0.20671
DSS	0.059176	0.22427	0.30672	0.31462	0.74156
Lysine_ov2	0.057276	0.056689	0.058873	0.15872	0.39163
Glutamine2	0.05458	0.17318	0.16743	0.16558	0.17457
Choline3	0.050703	0.060148	0.081651	0.080747	0.14089
Asparagine_ov1	0.048224	0.049522	0.094573	0.11192	0.11136
Lipids_CH_CHCH2CH_CH_7	0.048081	0.071014	0.10965	0.13116	0.13775
Choline1	0.04707	0.1048	0.10046	0.10084	0.13191
Creatinine	0.043378	0.19589	0.19531	0.2041	0.21199
Asparagine ov7	0.029421	0.031674	0.11662	0.11567	0.1123
Unknown5	0.022872	0.021607	0.031937	0.032311	0.070024
Albuminlysil2	0.021827	0.20404	0.35853	0.35458	0.36583
Unknown6	0.021358	0.044941	0.083263	0.083969	0.082699
Tyrosine_histidine_ov2	0.017609	0.12561	0.12509	0.12371	0.12019
Choline2	0.016848	0.076882	0.075564	0.085757	0.24416
Creatine	0.015595	0.26914	0.27407	0.31985	0.31427
Unknown1	0.0115	0.079003	0.26173	0.25906	0.26915
Pyruvate	0.01032	0.19731	0.32071	0.31718	0.42675
Albuminlysil1	0.0099246	0.052651	0.19903	0.19681	0.19731

## Sheet: plsdaPF_CSvsCT
	VIP Values
Metabolite	Comp. 1	Comp. 2	Comp. 3	Comp. 4	Comp. 5
TSP	5.7209	4.7427	4.6891	4.8247	4.8106
Lactate1	4.6957	5.5727	5.0463	4.9626	4.9194
D_Glucose3	4.3111	3.6449	3.3611	3.3525	3.3288
D_Glucose2	3.4242	2.8581	2.6909	2.689	2.6423
D_Glucose1	3.1895	2.6473	2.3954	2.3894	2.4369
D_Glucose9	2.6303	2.1837	1.9721	1.9781	1.9863
D_Glucose5	2.5858	2.301	2.0844	2.15	2.1138
Glutamine_methionine_ov2	2.0937	2.0346	1.8794	1.8638	1.8334
D_Glucose11	2.066	1.7442	1.5745	1.5846	1.5568
Unknown31	2.015	2.1931	2.089	2.0516	2.0178
D_Glucose6	1.9973	1.8179	1.6537	1.7122	1.7048
Glutamine_methionine_ov1	1.9455	1.8802	1.7255	1.7065	1.6783
Pyruvate	1.942	1.9626	1.7805	1.7571	1.7406
Glutamine2	1.8959	1.8169	1.6907	1.6683	1.6529
Glutamine3	1.8501	1.8038	1.6765	1.6536	1.634
Acetate	1.8456	2.144	2.0488	2.0138	1.9833
D_Glucose1.1	1.6311	1.3525	1.2414	1.2361	1.2736
D_Glucose12	1.5978	1.3726	1.2412	1.2647	1.2519
D_Glucose10	1.5675	1.3061	1.1816	1.1728	1.1736
Unknown30	1.5072	1.6932	1.6424	1.6134	1.5946
Glutamine_Glutamate2	1.4316	1.7471	1.7209	1.6934	1.6696
D_Glucose7	1.3846	1.2407	1.2383	1.2537	1.2324
Serine_ov	1.323	1.0969	0.99066	1.0046	1.0228
D_Glucose13	1.2648	1.0665	0.96904	0.98368	0.98649
D_Glucose8	1.2608	1.0468	0.94525	0.95325	0.97273
Glutamine1	1.2112	1.1196	1.0383	1.0247	1.0147
Glutamine4	1.0244	0.95928	0.88774	0.87296	0.8579
Valine4	0.90988	0.82893	0.75123	0.73774	0.72513
Glycerol3	0.83925	1.5894	2.3115	2.2956	2.2757
Lactate2	0.83751	1.0404	0.94536	0.94988	0.94922
Unknown23	0.81001	0.8395	0.79509	0.78864	0.7758
D_Glucose_Serine_Alanine	0.74008	1.029	2.0826	2.0486	2.0185
Creatinine1	0.73129	0.61475	0.55802	0.60033	0.63542
Lysine_arginine_leucine1.1	0.69584	0.73487	0.70051	0.68842	0.7213
Tyrosine3	0.61103	1.1028	1.0815	1.0732	1.0973
Isobutyrate	0.61027	0.68396	0.64667	0.6373	0.63436
Tyrosine2	0.60626	1.1609	1.1091	1.1083	1.1146
Unknown36	0.57816	0.52994	0.50392	0.49871	0.50091
Unknown8	0.57659	0.47876	0.43215	0.59986	0.6161
Unknown10	0.56451	0.5368	0.48484	0.47642	0.51445
Glutamine_Glutamate1	0.56108	1.1374	1.1955	1.1906	1.1797
D_Glucose4	0.55895	1.2904	3.2394	3.1897	3.1361
Succinate	0.53705	0.48593	0.4735	0.46573	0.46594
Aspartate1	0.53018	0.567	0.5307	0.52345	0.52078
Glycerol4	0.52706	0.50247	0.45732	0.44912	0.48189
3_hydroxybutyrate2ov1	0.46182	0.39475	0.38007	0.37879	0.3749
Unknown4	0.45196	0.45496	0.41832	0.41225	0.40546
Formate	0.44226	0.60047	0.56536	0.55586	0.54611
Unknown18	0.43401	0.47034	0.44612	0.44328	0.44414
Asparagine ov7	0.41635	0.42944	0.40032	0.40356	0.40388
Acetoacetate	0.4099	0.76215	0.7239	0.71101	0.72131
Citrulline2_ov	0.40562	0.45369	0.4194	0.41424	0.41577
Unknown26	0.40529	0.33597	0.37294	0.36769	0.38863
Unknown9	0.40485	0.40976	0.39623	0.39008	0.40892
Tyrosine6	0.39767	0.37163	0.34331	0.34172	0.36345
3_hydroxybutyrate_1_ov	0.39711	0.37953	0.34266	0.33651	0.35748
Phosphocholine	0.39424	0.34975	0.31688	0.31122	0.36852
Creatinine2	0.39391	0.36645	0.33139	0.34883	0.3509
Asparagine_ov3	0.39343	0.47375	0.44191	0.4454	0.44364
Alanine	0.39246	0.34086	0.45979	0.63997	0.69069
Unknown17	0.38303	0.41259	0.40045	0.40147	0.40755
Asparagine ov8	0.37023	0.46132	0.4314	0.43975	0.44404
Unknown32	0.36024	0.3287	0.30288	0.29853	0.29921
Unknown37	0.35053	0.32649	0.30724	0.30173	0.299
Choline3	0.33759	0.29276	0.28694	0.2818	0.27838
Lysine_arginine_leucine2.4	0.33114	0.47453	0.45663	0.44923	0.46804
Unknown28.1	0.32803	0.38123	0.3773	0.37215	0.36847
Valine2	0.32729	1.5149	1.4172	1.4084	1.4299
Citrate2	0.32339	0.50712	0.46767	0.45993	0.46264
2_oxoglutarate	0.32145	0.26864	0.27801	0.28576	0.35602
Creatine2	0.31743	0.2815	0.29259	0.28805	0.32265
Unknown6	0.31238	0.42021	0.41662	0.40928	0.40246
2-hydroxybutyrate	0.31088	0.29625	0.28331	0.27828	0.29261
Leucine	0.31061	1.4895	1.4403	1.445	1.4594
Unknown39.1	0.30804	0.28834	0.28201	0.28986	0.30818
Glycerol2	0.30502	1.217	2.6664	2.6516	2.7021
Creatine1	0.30318	0.51718	0.49758	0.51636	0.55285
Histidine3	0.29734	0.29282	0.26739	0.26425	0.26077
Phenylalanine1	0.29627	0.6357	0.64358	0.63842	0.67132
Phenylalanine2	0.28658	0.50578	0.49404	0.4888	0.50866
Valine1	0.28107	1.3969	1.3241	1.3297	1.3396
Dimethylglycine	0.28046	0.26288	0.2447	0.26372	0.28385
Aspartate_ov5	0.27779	0.28122	0.26313	0.27074	0.27317
Lysine_arginine_leucine2.3	0.27656	0.53094	0.52325	0.51605	0.50952
Unknown7	0.2685	0.2469	0.23174	0.23138	0.26945
Asparagine_ov2	0.26797	0.33537	0.31275	0.31493	0.31473
Citrate3	0.26708	0.40478	0.38322	0.37849	0.37984
2_oxoisovalerate	0.26034	0.31842	0.32909	0.34455	0.34532
Xanthurenate	0.26003	0.23812	0.21676	0.21722	0.21493
Glutamine5	0.25388	0.26859	0.24244	0.26437	0.39114
3_hydroxybutyrate_3_ov1	0.25124	0.20982	0.24606	0.246	0.29329
Lysine_arginine_leucine1.2	0.23801	0.34504	0.35461	0.36107	0.35557
Unknown28.2	0.23287	0.24736	0.27936	0.27761	0.28472
Asparagine_ov1	0.23151	0.21068	0.19567	0.193	0.19523
Phenylalanine3	0.23147	0.64528	0.63102	0.62936	0.63285
Unknown40	0.2298	0.29028	0.27243	0.27948	0.29035
Asparagine ov6	0.22149	0.25113	0.23397	0.2524	0.27482
Unknown11	0.21888	0.1833	0.30495	0.30062	0.42408
Myo_inositol3	0.2161	0.25425	0.23051	0.23154	0.2681
Unknown16	0.21448	0.48148	0.4595	0.45255	0.44665
Threonine2	0.21292	0.21452	0.22145	0.21954	0.24172
Lysine_arginine_leucine1.3	0.20961	0.46087	0.46629	0.47961	0.47505
Unknown39.3	0.20815	0.1736	0.16789	0.17222	0.2124
Tyrosine4.2	0.2001	0.29379	0.3109	0.32933	0.35584
Glycerol_of_lipids	0.19618	0.1631	0.15325	0.15132	0.16693
Unknown38	0.1915	0.18473	0.17052	0.1844	0.20428
Unknown1.2	0.18844	0.18263	0.1893	0.18944	0.20342
Myo_inositol4	0.1829	0.22884	0.20656	0.20329	0.21895
unknown_histidine2	0.18156	0.17225	0.15843	0.156	0.16701
Unknown1.4	0.17364	0.14652	0.15554	0.15955	0.18213
Unknown14	0.16618	0.17751	0.16086	0.15857	0.15653
Unknown2.3	0.16417	0.13763	0.14571	0.15729	0.16694
Threonine1	0.16329	0.14011	0.14163	0.14091	0.14061
Isoleucine	0.1632	0.72299	0.70822	0.71858	0.72906
Unknown44	0.16227	0.26351	0.24712	0.24628	0.24414
Myo_inositol2	0.15904	0.14642	0.13372	0.13137	0.21353
Unknown27	0.15611	0.20733	0.22829	0.23395	0.23009
Citrate1	0.15507	0.30843	0.28001	0.27579	0.29549
Myo_inositol1	0.15375	0.57225	0.59104	0.62335	0.87614
Unknown2.1	0.15344	0.12918	0.13608	0.14198	0.16957
Unknown29	0.14491	0.13817	0.1864	0.18469	0.23104
Alanine_ov	0.14369	0.18151	0.53121	0.52247	0.56981
Unknown28.3	0.14315	0.15012	0.1879	0.19842	0.20737
Unknown_singlet1	0.14058	0.12099	0.14617	0.14515	0.14575
Isoleucine_leucine2	0.1394	0.67895	0.64022	0.63344	0.6318
Lysine_arginine	0.13876	0.38559	0.4111	0.43903	0.43519
Unknown1.3	0.1357	0.11253	0.12469	0.13117	0.15421
Unknown25	0.13416	0.20891	0.1908	0.19226	0.27881
Unknown35	0.13319	0.12713	0.13797	0.13689	0.14364
Tyrosine5	0.12913	0.34149	0.38267	0.37866	0.45557
Valine5	0.12667	0.43157	0.39663	0.39138	0.41284
Tyrosine1	0.12369	0.31681	0.28691	0.30854	0.30354
Unknown2.2	0.11971	0.10003	0.10537	0.121	0.13611
Unknown22	0.1181	0.17716	0.16462	0.16176	0.16034
Unknown_singlet2	0.11801	0.3528	0.34041	0.33689	0.33635
Unknown1.1	0.11545	0.099065	0.11106	0.12514	0.14958
Hypoxanthine	0.11419	0.24219	0.24115	0.28685	0.36946
Unknown21	0.10964	0.35345	0.33303	0.32872	0.32302
Unknown43	0.10879	0.16226	0.15339	0.15258	0.14992
Valine_singlet	0.10617	0.1034	0.12191	0.12036	0.1198
Histidine2.2	0.10185	0.092444	0.10306	0.10544	0.16793
Asparagine_ov4	0.10049	0.21445	0.19536	0.21603	0.2435
Citrulline1	0.09903	0.092376	0.11584	0.14848	0.14807
Glutamate_ov1	0.092544	0.11686	0.11725	0.11785	0.13794
Unknown20	0.092132	0.17931	0.17423	0.1725	0.16976
Unknown42	0.086933	0.072309	0.065283	0.064111	0.063374
Inosine2	0.086402	0.17213	0.16812	0.17487	0.19451
Histidine2.4	0.082122	0.11659	0.11071	0.13616	0.13804
Tyrosine4.1	0.079732	0.18131	0.16517	0.16253	0.16138
Unknown13	0.079533	0.26522	0.24504	0.24148	0.25015
Lysine_ov2	0.078777	0.10928	0.12246	0.13966	0.13977
Unknown19	0.076821	0.10428	0.10819	0.11355	0.12572
Lysine_arginine_leucine2.2	0.07599	0.4728	0.49339	0.49959	0.49711
Unknown15	0.075385	0.12906	0.13118	0.15264	0.15224
Unknown24	0.071611	0.52767	0.511	0.50235	0.49538
Valine3	0.069902	0.2764	0.28354	0.27995	0.27504
Lysine_arginine_leucine2.1	0.069605	0.53892	0.55273	0.56702	0.57815
Histidine2.1	0.068961	0.057171	0.082011	0.082391	0.14966
Unknown3	0.067789	0.059665	0.061241	0.065149	0.069447
3-Hidroxyisovalerate	0.063702	0.1904	0.21589	0.21259	0.21008
Unknown34	0.061601	0.061304	0.074125	0.072805	0.07974
Unknown33	0.059446	0.065598	0.060063	0.068136	0.06768
Choline1	0.053401	0.19941	0.21785	0.21394	0.25723
Choline2	0.048618	0.23795	0.2271	0.22309	0.25295
Glycine_ov	0.047696	0.046785	0.11342	0.14098	0.30387
unknown_histidine1	0.047668	0.23216	0.26981	0.26729	0.33894
Unknown5	0.046898	0.07982	0.072219	0.1051	0.14248
Unknown39.2	0.045007	0.078711	0.075378	0.076005	0.093277
Dimethylamine	0.041938	0.10275	0.14637	0.15412	0.17845
Histidine2.3	0.041048	0.078662	0.076397	0.1013	0.1231
Unknown39.4	0.030373	0.073173	0.069113	0.067874	0.096435
3_hydroxybutyrate2ov2	0.02944	0.3009	0.3153	0.31224	0.30677
Lysine_arginine_leucine1.4	0.02517	0.34438	0.36273	0.38144	0.39125
Lysine_ov1	0.015158	0.053326	0.1116	0.11085	0.11419
Histidine1	0.014225	0.088775	0.081115	0.094935	0.16113
Citrate4	0.010232	0.21114	0.19724	0.19692	0.22038
Inosine1	0.0060027	0.12442	0.11596	0.12181	0.13474
Unknown41	0.0039408	0.10608	0.10278	0.10444	0.10816
Glutamate_ov2	0.003675	0.093183	0.10753	0.11017	0.1499
Isoleucine_lysine	0.0028611	0.077701	0.11443	0.13406	0.13288

## Sheet: plsdaPD_CSvsPR
	VIP Values
Metabolite	Comp. 1	Comp. 2	Comp. 3	Comp. 4	Comp. 5
VDL_2 _aliphatic chain	5.6305	5.0424	4.3963	4.3651	4.2689
D_Glucose1	3.5281	3.0729	3.2681	3.1873	3.0951
D_Glucose3	3.0115	3.0815	2.8065	2.7617	2.7135
LDL1_CH3_VDL1 _CH3_4	2.9474	2.5784	2.2481	2.1993	2.1431
LDL1_CH3_VDL1 _CH3_5	2.5764	2.2439	1.9911	1.9386	1.8861
D_Glucose2	2.4367	2.2702	2.1328	2.1506	2.1594
Glutamine_methionine_ov2	2.2742	2.3089	2.0135	1.9649	1.9585
Lactate	2.1162	2.3843	2.7366	2.6698	2.9973
D_Glucose4	1.9176	2.0965	2.1084	2.0526	2.0053
LDL1_CH3_VDL1 _CH3_3	1.9157	1.6764	1.4666	1.4764	1.4336
LDL1_CH3_VDL1 _CH3_6	1.7912	1.5801	1.4201	1.3838	1.3441
D_Glucose_Serine_Alanine	1.7899	1.8797	1.647	1.6038	1.5749
Lipids_CH2C_C2	1.5486	1.399	1.2838	1.3032	1.265
Glutamine3	1.5426	1.5213	1.3653	1.3313	1.3135
Glutamine4	1.4599	1.4601	1.2965	1.2678	1.2501
Lipid_CH2CH2O_VLDL	1.4361	1.302	1.1367	1.1092	1.1056
D_Glucose7	1.3636	1.6697	1.5927	1.5526	1.529
D_Glucose6	1.3565	1.6366	1.4672	1.4352	1.445
D_Glucose9	1.3393	1.5635	1.3636	1.3356	1.3708
D_Glucose11	1.2968	1.1295	1.0663	1.0893	1.1669
Phosphocholine	1.2821	1.1884	1.2762	1.2816	1.2548
Glycerol1	1.2773	1.1254	1.0301	1.0032	1.0076
D_Glucose12	1.2058	1.1121	1.0591	1.0618	1.0705
Creatinine_creatine	1.1856	1.3329	1.3128	1.2784	1.2425
Unknown9	1.1816	1.2469	1.0874	1.0701	1.0409
D_Glucose5	1.1607	1.0126	1.2696	1.2365	1.2123
Alanine	1.1233	1.4363	2.8756	2.8125	2.7359
Unknown8	1.1132	1.288	1.17	1.1754	1.1419
Unknown7	1.0687	1.0256	0.96173	0.94676	0.95546
Valine5	1.0654	0.99371	0.89461	0.88674	0.86508
Glycerol3	1.04	1.1567	1.0138	0.9869	0.96019
Glutamine2b	0.99434	0.94953	0.84602	0.82359	0.81153
Acetoacetate	0.98305	0.87244	0.91237	0.93782	0.91045
Glycerol4	0.9734	0.89226	1.1614	1.1358	1.1048
Ethanol	0.96023	0.95237	0.89625	0.87799	0.87811
Myo_inositol2	0.95316	0.93237	0.81804	0.80965	0.80542
D_Glucose10	0.94688	0.99317	0.97039	0.94787	0.92401
Citrate4	0.90565	0.80203	0.90328	0.87985	0.8541
Glutamine5	0.90328	0.88411	0.77434	0.75458	0.74261
LDL1_aliphatic chain	0.90125	0.81625	0.73482	1.0249	0.99768
Glutamine_methionine_ov1	0.88101	0.9555	0.8344	0.81546	0.82234
Glutamate_ov2	0.87487	1.2469	1.3754	1.3998	1.3903
Myo_inositol1	0.85798	0.86271	0.75284	0.74237	0.77452
Lactate2	0.85472	0.80728	0.71174	0.70496	0.81402
Citrate3	0.82442	0.77721	0.86348	0.84061	0.82922
LDL1_CH3_VDL1 _CH3_2	0.82324	1.2579	1.2149	1.3322	1.3059
Threonine	0.80877	0.74373	0.70666	0.69335	0.69436
lipids_n_CH3_3_2	0.80739	1.0191	1.0539	1.0272	1.0665
Citrate2	0.76786	0.79456	0.73479	0.71767	0.71097
Citrate1	0.72925	0.70044	0.67557	0.65894	0.64752
lipids_n_CH3_3_3	0.71461	0.62758	2.8759	2.7996	2.8063
Glutamine2	0.70165	0.74191	0.65699	0.64089	0.63252
LDL1_CH3_VDL1 _CH3_7	0.69185	0.69946	0.65728	0.67766	0.67357
Valine1	0.68302	0.79337	0.82007	1.0001	1.0402
D_Glucose8	0.67593	0.82569	0.72543	0.70649	0.73789
Unknown10	0.66091	0.62276	0.63409	0.62747	0.60915
DSS	0.65993	0.61684	0.913	0.95179	0.93271
D_Glucose13	0.65898	1.2118	1.0747	1.0538	1.0357
Albuminlysil2	0.60898	0.57012	0.52323	0.51885	0.51151
Glutamine1	0.59404	0.5318	0.46483	0.45584	0.45152
Valine3	0.58723	0.52337	0.4712	0.53026	0.51516
N_acetyl_groups_in_proteins	0.58249	1.1703	1.0486	1.0209	1.0375
Asparagine ov6	0.58163	0.58817	0.53554	0.53551	0.52438
Unknown12	0.57379	0.62532	0.56377	0.57047	0.55436
Lipids_CH_CHCH2CH_CH_2	0.55901	0.52066	0.45756	0.47842	0.49421
Lysine_arginine_leucine2	0.55016	0.7484	0.74328	0.86457	0.86396
Unknown4	0.53876	0.53374	0.50059	0.48892	0.4746
Creatine	0.52273	0.49119	0.56392	0.55175	0.58121
Unknown11	0.51693	0.47346	0.41344	0.40247	0.41288
Leucine	0.51683	1.1062	1.0696	1.1911	1.287
Myo_inositol3	0.49435	0.4513	0.40571	0.39495	0.40544
Histidine1	0.48824	0.52376	0.49676	0.48649	0.54615
Glycerol2	0.47993	0.55503	0.49624	0.50869	0.49408
2_oxoglutarate	0.46906	0.42237	0.41723	0.40705	0.39642
Tyrosine2b	0.4652	0.7214	0.67498	0.76988	0.75934
Lipids_CH_CHCH2CH_CH_1	0.45906	0.40627	0.36898	0.38036	0.38206
Albuminlysil1	0.44167	0.40336	0.36285	0.35496	0.34496
unknown_histidine1	0.43295	0.52311	0.46395	0.4527	0.43972
Tyrosine3	0.41303	0.66705	0.59838	0.71018	0.69854
lipids_n_CH3_3_1	0.406	0.6193	0.61946	0.60321	0.66726
Tyrosine_histidine_ov1	0.40344	0.40836	0.40173	0.40873	0.40002
Tyrosine2	0.40311	0.44446	0.51638	0.50441	0.54566
Glycine_ov	0.4015	0.3837	0.53309	0.52608	0.51573
Dimethylamine	0.39625	0.35671	0.31413	0.31164	0.30283
3_hydroxybutyrate2ov3	0.3872	0.41518	0.40228	0.42173	0.41044
LDL1_CH3_VDL1 _CH3_1	0.3575	0.929	0.95415	1.071	1.0549
Unknown1	0.35472	0.31604	0.27555	0.26827	0.26475
Glutamine6	0.34749	0.30844	0.27376	0.27631	0.27101
Lysine_arginine_leucine1	0.33751	0.29807	0.53495	0.72115	0.70212
Isoleucine	0.32332	0.48007	0.69139	0.73207	0.71203
Asparagine ov8	0.32097	0.28151	0.30865	0.30046	0.29222
Tyrosine1	0.32087	0.47318	0.57025	0.56855	0.59224
Valine4	0.30875	0.27096	0.30071	0.30258	0.32619
Valine2	0.30493	0.42547	0.39142	0.75482	0.88614
Lipids_CH_CHCH2CH_CH_7	0.2979	0.38848	0.40428	0.39572	0.39191
Choline3	0.29725	0.42281	0.36955	0.36013	0.35255
Histidine2	0.29651	0.36056	0.33505	0.32958	0.36619
Isoleucine_leucine1	0.2827	0.27567	0.28874	0.42253	0.46207
Unknown3	0.28148	0.28946	0.28458	0.27914	0.27103
Lysine_arginine	0.27528	0.34762	0.33606	0.44206	0.44554
Aspartate_ov5	0.26882	0.2345	0.21608	0.21154	0.2225
Lipids_CH_CHCH2CH_CH_3	0.25662	0.23744	0.5467	0.58321	0.61192
Isopropanol	0.25419	0.40704	0.36482	0.3616	0.36147
Lysine_ov1	0.25077	0.43003	0.3804	0.40094	0.39352
Tyrosine_histidine_ov2	0.24808	0.31017	0.28212	0.29353	0.28545
Phenylalanine1	0.24496	0.43899	0.38276	0.47402	0.46315
Creatinine	0.24444	0.25638	0.49496	0.48201	0.50532
Albuminlysil3	0.2409	0.21684	0.18944	0.30193	0.30584
Asparagine_ov1	0.23378	0.2335	0.35178	0.34248	0.33334
Myo_inositol4	0.22472	0.31812	0.48176	0.47222	0.4925
Xanthurenate	0.21887	0.36134	0.33484	0.38619	0.38118
Pyruvate	0.21868	0.19156	0.41703	0.48487	0.51887
Histidine3	0.21604	0.43707	0.43027	0.45875	0.48353
Isobutyrate	0.21172	0.26141	0.27121	0.30195	0.3104
Valine_singlet	0.20759	0.32271	0.28923	0.28423	0.42556
Dimethylglycine	0.19209	0.17821	0.15884	0.15732	0.19058
Unknown5	0.19049	0.17258	0.18591	0.18113	0.1926
Lipids_CH_CH	0.18885	0.84965	1.1615	1.1307	1.2864
Asparagine_ov3	0.1854	0.21431	0.19365	0.20234	0.19738
Phenylalanine2	0.18171	0.51449	0.45238	0.50211	0.51594
Lysine_ov2	0.18102	0.29606	0.32309	0.36843	0.36538
Asparagine ov7	0.17525	0.16207	0.2876	0.28215	0.277
unknown_histidine2	0.17299	0.41968	0.44713	0.44972	0.46832
3_hydroxybutyrate_1_ov	0.16742	0.14645	0.14211	0.18379	0.1826
Phenylalanine3	0.15861	0.46232	0.40747	0.47705	0.47932
Glutamate_ov1	0.15117	0.35261	0.32848	0.3685	0.37812
3_hydroxybutyrate_3_ov2	0.14979	0.15646	0.14463	0.14926	0.15537
Choline1	0.14595	0.23438	0.20609	0.20414	0.20072
lipids_CH2CO	0.14014	0.22249	0.38931	0.37987	0.37992
Choline2	0.13902	0.28972	0.26644	0.26002	0.25302
NAC2_N_acetylcysteine	0.13893	0.20249	0.39077	0.4322	0.41997
Threonine2	0.13698	0.48072	0.55235	0.55728	0.60657
Lipids_CH2C_C1	0.12893	0.14569	0.17501	0.17049	0.19225
Succinate	0.12483	0.16948	0.14857	0.16259	0.15886
Alanine_ov	0.11813	0.7582	0.70216	0.70396	0.7135
Unknown6	0.11545	0.16995	0.16669	0.1732	0.18664
Lipids_CH_CHCH2CH_CH_4	0.11248	0.17785	0.18187	0.28306	0.38732
Unknown_singlet1	0.10556	0.21523	0.22835	0.7336	0.71419
Unknown13	0.099421	0.21399	0.22485	0.2291	0.26364
Lipids_CH_CHCH2CH_CH_8	0.098216	0.10062	0.098292	0.11754	0.11998
Asparagine_ov4	0.097381	0.15878	0.14187	0.14201	0.15685
Acetate	0.092836	0.21595	0.28532	0.39307	0.39158
Formate	0.091838	0.32987	0.39482	0.40152	0.41836
Isoleucine_leucine2	0.091221	0.22475	0.20307	0.39742	0.46361
2_oxoisovalerate	0.08885	0.27183	0.39623	0.41058	0.4251
Isoleucine_lysine	0.085132	0.15777	0.21603	0.2582	0.31617
Hypoxanthine	0.084839	0.32828	0.504	0.50027	0.54614
Serine_ov	0.076006	0.52985	0.47423	0.50094	0.49548
Citrulline2_ov	0.07149	0.30677	0.31226	0.30967	0.39114
Lipids_CH_CHCH2CH_CH_6	0.068594	0.18305	0.18107	0.24911	0.28765
liporoteins1	0.060939	0.36043	0.64048	0.6262	0.67933
Citrulline1	0.059629	0.097327	0.096638	0.2142	0.21289
Lipids_CH_CHCH2CH_CH_5	0.039987	0.15763	0.1433	0.18861	0.21283
Unknown2	0.03671	0.10679	0.11135	0.25953	0.26632
Glycerol_of_lipids	0.022079	0.15258	0.28898	0.29585	0.2984
3_hydroxybutyrate_3_ov1	0.018452	0.15503	0.14081	0.16508	0.18102
Asparagine_ov2	0.010682	0.036826	0.08077	0.089894	0.087306

## Sheet: plsdaPF_CSvsPR
	VIP Values
Metabolite	Comp. 1	Comp. 2	Comp. 3	Comp. 4	Comp. 5
TSP	8.1888	7.1877	6.859	6.4641	6.3106
D_Glucose4	5.4652	4.8197	4.4944	4.672	4.5563
D_Glucose_Serine_Alanine	3.0783	2.9158	2.7972	2.6371	2.5706
Lactate1	3.0384	2.9137	2.7302	4.0021	3.8947
Glycerol2	2.6937	2.7925	3.0156	2.9751	2.9952
Glycerol3	2.1153	2.4423	2.9339	2.6015	2.6427
D_Glucose1	2.0372	1.9133	2.1367	1.9466	1.9714
Glutamine_methionine_ov2	1.8858	1.9598	1.8463	1.6367	1.6514
Glutamine_methionine_ov1	1.7357	1.8787	1.7815	1.5803	1.604
Unknown8	1.5533	1.3645	1.2928	1.229	1.2704
D_Glucose1.1	1.5457	1.4905	1.5597	1.3943	1.4
Alanine	1.5394	3.2289	3.4808	3.5359	3.4451
D_Glucose9	1.263	1.3047	1.5406	1.3671	1.4018
Unknown7	1.2259	1.0924	1.0234	0.98613	0.98105
Myo_inositol3	1.1198	1.1453	1.0738	1.0109	0.99831
Glutamine3	1.1197	1.4002	1.3361	1.1908	1.2081
Glutamine2	1.1185	1.4185	1.3576	1.211	1.2252
Phosphocholine	1.056	0.97312	0.99464	0.8936	0.92484
Glycerol4	1.0133	1.0596	0.99368	0.9847	0.968
D_Glucose10	0.94997	0.93742	0.97884	0.89582	0.91367
unknown_histidine1	0.9146	0.78908	0.74705	0.70228	0.69851
D_Glucose6	0.90684	1.2809	1.4346	1.5289	1.6587
Myo_inositol1	0.90442	0.80683	0.97477	0.87324	0.85214
Creatinine1	0.89846	0.78234	0.74287	0.69461	0.67968
Tyrosine2	0.88829	0.96988	0.97496	0.95502	0.92953
Pyruvate	0.81039	0.71309	0.70326	0.62516	0.61585
Unknown31	0.79945	1.2372	1.2173	1.0825	1.1047
Glutamine1	0.79693	0.96564	0.92401	0.82206	0.81922
Alanine_ov	0.79654	0.69393	0.6708	0.71756	0.69789
Glutamine4	0.71036	0.84986	0.7988	0.70943	0.74416
3_hydroxybutyrate_1_ov	0.69144	0.70956	0.66724	0.59155	0.67244
Choline3	0.68585	1.1647	1.1039	0.98182	1.0019
Tyrosine3	0.682	0.9394	0.96919	0.91353	0.89345
Unknown10	0.68186	0.66437	0.66781	0.73703	0.72018
Citrate2	0.68117	0.78751	0.73417	0.66249	0.64839
D_Glucose5	0.67125	1.3754	1.5796	1.4692	1.7401
D_Glucose7	0.66764	1.2304	1.3055	1.2468	1.2575
Creatine1	0.63943	0.58249	0.55519	0.49213	0.483
D_Glucose8	0.63908	0.6372	0.74536	0.66569	0.68022
Creatinine2	0.63635	0.5492	0.51658	0.49316	0.48402
Hypoxanthine	0.6223	0.71153	0.70698	0.68124	0.70674
Unknown23	0.60607	0.55	0.51279	0.4592	0.44881
Glutamine5	0.59208	0.59497	0.58698	0.54787	0.61423
D_Glucose2	0.58187	0.96096	0.90594	1.1532	1.1307
Unknown30	0.58127	0.98623	0.9771	0.86641	0.85408
Serine_ov	0.57859	0.61299	0.76085	0.67762	0.69612
Threonine1	0.56557	0.73586	0.70507	0.66696	0.66542
Unknown9	0.56187	0.60845	0.5816	0.58261	0.58828
Valine5	0.56174	0.64878	0.61346	0.68229	0.75884
Tyrosine5	0.54806	0.55637	0.53483	0.4741	0.46367
Tyrosine6	0.54368	0.48611	0.71052	0.792	0.77656
Citrulline2_ov	0.535	0.4942	0.46825	0.44984	0.43863
Asparagine ov7	0.53455	0.47171	0.44315	0.40842	0.40701
Citrate1	0.48627	0.5621	0.52982	0.46965	0.47194
2_oxoglutarate	0.47309	0.40891	0.40167	0.35675	0.37842
Lysine_arginine	0.46421	0.4134	0.42224	0.39727	0.41697
Unknown28.3	0.46189	0.41044	0.38532	0.38086	0.37045
Unknown27	0.45669	0.40492	0.38302	0.34098	0.33516
Myo_inositol2	0.45366	0.41832	0.40761	0.37314	0.39383
D_Glucose13	0.44967	0.42812	0.39911	0.36909	0.3705
D_Glucose3	0.44963	0.82323	0.78196	0.89977	0.89715
D_Glucose11	0.44715	0.98567	1.1614	1.0596	1.1614
Myo_inositol4	0.43398	0.3742	0.35099	0.31627	0.31764
Unknown28.2	0.42308	0.41082	0.38982	0.35013	0.34714
Unknown4	0.42077	0.48007	0.44813	0.39826	0.38773
Asparagine ov8	0.41795	0.40829	0.39954	0.36336	0.35374
Citrulline1	0.40348	0.34915	0.32593	0.3419	0.34605
Unknown14	0.40115	0.35371	0.33428	0.29739	0.29883
Unknown2.1	0.39621	0.34847	0.32653	0.34091	0.34103
Phenylalanine3	0.39614	0.36277	0.34411	0.36443	0.35988
Glutamine_Glutamate1	0.39442	0.64213	0.69109	0.69026	0.73918
Unknown1.3	0.38642	0.34434	0.32511	0.33548	0.33105
Acetate	0.38564	1.0078	1.0876	0.99764	1.0745
Unknown1.1	0.38426	0.33849	0.3203	0.40457	0.39473
Asparagine_ov3	0.37431	0.38121	0.37275	0.33151	0.32438
Tyrosine4.2	0.36797	0.32011	0.31141	0.28017	0.27873
Unknown2.2	0.36674	0.32097	0.2995	0.31922	0.31859
Unknown1.4	0.36137	0.31911	0.29837	0.30603	0.30771
Valine4	0.36106	0.38237	0.35684	0.32278	0.40964
Citrate3	0.35845	0.61998	0.5821	0.52855	0.51693
unknown_histidine2	0.35772	0.41197	0.44175	0.41021	0.40168
Threonine2	0.35698	0.30765	0.28994	0.39145	0.38173
Unknown2.3	0.35284	0.30466	0.28444	0.30463	0.31219
Aspartate_ov5	0.34826	0.33286	0.31608	0.2965	0.29436
Unknown25	0.34035	0.29349	0.43778	0.44039	0.46122
Dimethylglycine	0.33231	0.31811	0.31073	0.29564	0.28927
Unknown13	0.33139	0.29206	0.28781	0.31345	0.30661
Phenylalanine1	0.32997	0.40254	0.42112	0.41769	0.40633
Formate	0.31511	0.47332	0.4412	0.41953	0.41901
Unknown_singlet1	0.31427	0.28504	0.34977	0.34576	0.38692
Citrate4	0.30284	0.48251	0.45081	0.39978	0.39122
Lysine_arginine_leucine1.3	0.29593	0.27293	0.27924	0.42407	0.42663
Unknown1.2	0.29468	0.25398	0.23676	0.29136	0.28334
Unknown3	0.2921	0.27524	0.27549	0.32276	0.31448
Asparagine_ov2	0.28769	0.28506	0.2769	0.24593	0.24411
Lysine_arginine_leucine1.4	0.28523	0.24885	0.23856	0.28555	0.27947
Unknown44	0.28482	0.28592	0.26743	0.24651	0.24041
3_hydroxybutyrate_3_ov1	0.28479	0.24546	0.30713	0.27264	0.38712
Glutamate_ov1	0.28236	0.24945	0.23812	0.22068	0.27307
Lysine_arginine_leucine2.1	0.27716	0.25429	0.24144	0.30437	0.29788
Histidine2.4	0.27173	0.25194	0.25152	0.34348	0.33579
Tyrosine4.1	0.26855	0.23262	0.25864	0.24507	0.25197
Acetoacetate	0.26752	0.23176	0.21604	0.64967	0.67404
Leucine	0.26704	0.29286	0.51365	0.82446	0.99955
Lysine_arginine_leucine2.2	0.26112	0.2285	0.22021	0.29708	0.28929
Histidine1	0.26075	0.2511	0.23706	0.35705	0.34728
Unknown33	0.25883	0.24212	0.22601	0.20077	0.1971
Unknown18	0.25279	0.3855	0.43303	0.39463	0.38376
Lysine_arginine_leucine1.2	0.25101	0.28073	0.26169	0.35714	0.34749
2_oxoisovalerate	0.24868	0.21439	0.20347	0.18175	0.17723
Isobutyrate	0.24626	0.32014	0.30843	0.28668	0.31064
Glutamate_ov2	0.24614	0.21211	0.23655	0.2113	0.30098
D_Glucose12	0.24406	0.73567	0.90384	0.9267	1.0076
Inosine2	0.24342	0.35988	0.38215	0.37026	0.38421
Valine1	0.24142	0.46234	0.50031	0.90708	1.0611
Histidine2.3	0.23167	0.25489	0.23953	0.37818	0.36795
Valine_singlet	0.22968	0.1983	0.18586	0.19704	0.22757
Unknown39.2	0.22897	0.2035	0.22267	0.25978	0.28352
Unknown38	0.21753	0.26308	0.24776	0.22673	0.22336
Unknown15	0.21235	0.27928	0.26724	0.24945	0.24938
Inosine1	0.20887	0.31062	0.34447	0.3469	0.34802
3_hydroxybutyrate2ov2	0.20785	0.20399	0.38338	0.47425	0.47245
Unknown39.4	0.20008	0.17468	0.18025	0.2203	0.22313
Glycerol_of_lipids	0.20003	0.20855	0.20288	0.23829	0.2325
Isoleucine_leucine2	0.19976	0.37871	0.35462	0.32737	0.34651
Unknown28.1	0.19673	0.17084	0.17729	0.1579	0.17658
Unknown29	0.19466	0.18713	0.2657	0.23553	0.30781
Lysine_arginine_leucine2.4	0.19343	0.16922	0.16323	0.39307	0.38229
Histidine3	0.19226	0.17153	0.33082	0.4826	0.51663
Unknown16	0.19113	0.29642	0.27793	0.25102	0.26332
Unknown36	0.18722	0.25686	0.28539	0.27613	0.27021
Histidine2.2	0.18664	0.27593	0.26599	0.3418	0.3345
Unknown24	0.18528	0.30474	0.56375	0.61968	0.60258
Unknown40	0.18229	0.22078	0.21449	0.19078	0.18602
Unknown21	0.17912	0.41115	0.47759	0.42409	0.41283
Choline2	0.17851	0.17642	0.1794	0.16232	0.24087
Isoleucine_lysine	0.17805	0.16144	0.15251	0.1666	0.16377
Asparagine ov6	0.17499	0.15317	0.22321	0.20749	0.20873
Tyrosine1	0.17053	0.21361	0.27278	0.30381	0.31286
Unknown17	0.16858	0.46988	0.56614	0.52199	0.51845
Glycine_ov	0.16378	0.18663	0.2602	0.23253	0.23651
Unknown34	0.15422	0.13477	0.12821	0.12669	0.12585
Unknown41	0.15232	0.24335	0.26135	0.25335	0.2561
Unknown39.3	0.14702	0.12958	0.1352	0.15487	0.1826
Lysine_arginine_leucine1.1	0.14652	0.50974	0.54508	0.5644	0.58523
Unknown37	0.1458	0.13372	0.12472	0.11339	0.1145
Unknown43	0.14542	0.13696	0.13146	0.11661	0.11504
Unknown5	0.13953	0.12225	0.20672	0.2116	0.20809
Unknown39.1	0.13806	0.21687	0.20452	0.19684	0.20587
Unknown35	0.13312	0.11906	0.11488	0.10296	0.10018
Lysine_arginine_leucine2.3	0.12736	0.13639	0.12876	0.27564	0.26858
Xanthurenate	0.1247	0.13181	0.33572	0.50043	0.52499
Lysine_ov1	0.1234	0.1091	0.13825	0.16021	0.16035
Aspartate1	0.12252	0.17879	0.18007	0.16094	0.17165
Lysine_ov2	0.1197	0.19996	0.187	0.18759	0.18284
Lactate2	0.11624	0.70503	0.68985	1.4395	1.413
Unknown20	0.11296	0.24892	0.29321	0.26997	0.26416
Valine3	0.10604	0.093232	0.27849	0.36759	0.36363
Unknown19	0.10318	0.43802	0.55826	0.54318	0.56613
Creatine2	0.10212	0.28988	0.2917	0.30563	0.34057
Valine2	0.098497	0.3294	0.42828	0.76512	0.9762
Histidine2.1	0.094698	0.24411	0.24695	0.29223	0.28418
Dimethylamine	0.089055	0.12995	0.12708	0.16298	0.1706
Choline1	0.078718	0.11191	0.20467	0.18805	0.19329
Unknown26	0.078678	0.24375	0.26179	0.23811	0.26519
Asparagine_ov4	0.076331	0.10361	0.24559	0.22558	0.25356
Unknown22	0.06637	0.16404	0.18362	0.16357	0.16179
Unknown42	0.06596	0.058372	0.059243	0.082187	0.10115
Unknown32	0.05511	0.070649	0.074993	0.069712	0.0679
Succinate	0.049491	0.099538	0.14669	0.13882	0.29994
Phenylalanine2	0.043201	0.039398	0.070281	0.10798	0.11555
Unknown6	0.039779	0.21691	0.22734	0.22592	0.23176
Unknown11	0.037931	0.032876	0.051129	0.41207	0.40367
Asparagine_ov1	0.027603	0.053569	0.065991	0.065948	0.064407
3_hydroxybutyrate2ov1	0.016129	0.021676	0.49516	0.55398	0.76819
Isoleucine	0.01232	0.37598	0.36156	0.44342	0.48615
3-Hidroxyisovalerate	0.011464	0.11942	0.32678	0.42825	0.42817
Glutamine_Glutamate2	0.0088946	0.80036	0.86433	0.82598	0.91852
Unknown_singlet2	0.0077936	0.22271	0.27618	0.28876	0.31053
2-hydroxybutyrate	0.00063878	0.14754	0.17441	0.16503	0.16048

## Sheet: plsdaPD_CTvsPR
	VIP Values
Metabolite	Comp. 1	Comp. 2	Comp. 3	Comp. 4	Comp. 5
VDL_2 _aliphatic chain	4.0811	3.5655	3.4288	3.3756	3.4061
D_Glucose2	3.437	3.1504	3.0047	2.9594	2.9405
LDL1_CH3_VDL1 _CH3_1	3.1079	3.0823	3.1758	3.1937	3.1667
D_Glucose3	2.9522	3.4317	3.2785	3.2278	3.2057
LDL1_CH3_VDL1 _CH3_2	2.9166	2.8061	2.8191	2.8309	2.8103
Lipids_CH_CH	2.5951	2.3177	2.299	2.271	2.2558
D_Glucose11	2.4074	1.9732	1.8924	1.8692	1.8703
D_Glucose1	1.9448	2.4286	2.3245	2.2877	2.2752
3_hydroxybutyrate2ov3	1.8925	1.5957	1.5216	1.5474	1.5515
D_Glucose9	1.8871	1.9371	1.8474	1.8157	1.804
D_Glucose6	1.7932	2.0033	1.9117	1.8797	1.8666
lipids_n_CH3_3_2	1.728	1.5742	1.5066	1.507	1.4943
D_Glucose12	1.6638	1.5483	1.4788	1.4536	1.4499
LDL1_CH3_VDL1 _CH3_3	1.6634	1.3404	1.2802	1.3021	1.3123
D_Glucose4	1.6223	1.7881	1.7381	1.7116	1.6973
Ethanol	1.6162	1.4636	1.3996	1.4193	1.4303
D_Glucose7	1.5269	1.8888	1.8097	1.7833	1.7685
Glutamine_methionine_ov2	1.5069	1.4135	1.3531	1.3479	1.3364
N_acetyl_groups_in_proteins	1.4839	1.343	1.2807	1.2686	1.3422
Unknown9	1.4174	1.3196	1.2639	1.3014	1.2909
D_Glucose5	1.4021	1.2283	1.1719	1.1523	1.1468
Unknown8	1.3992	1.2847	1.2253	1.2435	1.2335
Lactate	1.3671	3.0002	3.0675	3.0152	3.0119
unknown_histidine1	1.3469	1.2014	1.1936	1.1979	1.1883
Lipids_CH2C_C2	1.338	1.1066	1.077	1.0624	1.066
Alanine	1.3185	1.1006	1.082	1.3259	1.4021
Acetoacetate	1.2978	1.1309	1.088	1.0693	1.0609
Lipids_CH_CHCH2CH_CH_4	1.2543	1.1164	1.0705	1.0575	1.0509
lipids_n_CH3_3_1	1.2444	1.0686	1.0241	1.0191	1.012
Lipids_CH_CHCH2CH_CH_6	1.1742	1.0355	0.99095	0.97584	0.96759
NAC2_N_acetylcysteine	1.1614	1.1401	1.1198	1.1011	1.0928
unknown_histidine2	1.1583	1.1565	1.1074	1.0897	1.0835
D_Glucose_Serine_Alanine	1.1227	1.6034	1.5425	1.5194	1.5079
Lactate2	1.038	1.0312	1.0682	1.0609	1.052
Glycerol4	1.0268	0.82749	0.80148	0.7898	0.78759
Unknown10	0.97705	0.79051	0.75581	0.74513	0.73883
Glycerol3	0.97462	0.79432	0.76742	0.75943	0.753
D_Glucose8	0.93505	1.0187	0.9713	0.95772	0.95429
Unknown7	0.92631	0.77536	0.84478	0.85842	0.8575
lipids_n_CH3_3_3	0.91851	0.75404	1.3408	1.3507	1.3691
Creatinine_creatine	0.91287	0.81451	0.79182	0.77866	0.7767
Citrate1	0.90586	0.81627	0.79878	0.78706	0.78128
liporoteins1	0.89416	0.81322	0.82444	0.81525	0.81652
Citrate2	0.85521	0.7801	0.74396	0.73155	0.72774
D_Glucose10	0.84359	1.0561	1.0163	1.0031	0.99497
Citrulline2_ov	0.83707	0.75549	0.73531	0.73005	0.72716
Lipids_CH_CHCH2CH_CH_5	0.83656	0.75053	0.71872	0.70817	0.70222
DSS	0.83016	0.7	0.67123	0.66188	0.65628
Citrate3	0.79184	0.686	0.65719	0.64595	0.64332
Glutamine2	0.77937	0.71552	0.68273	0.672	0.67063
LDL1_CH3_VDL1 _CH3_4	0.77275	1.1453	1.1524	1.1332	1.1833
Acetate	0.76976	0.63138	0.60202	0.65897	0.66595
Lipids_CH_CHCH2CH_CH_7	0.76656	0.65698	0.63227	0.62188	0.61662
Lipids_CH_CHCH2CH_CH_3	0.7525	0.65777	0.65578	0.64471	0.64159
Isoleucine_lysine	0.73571	0.74086	0.7101	0.70476	0.70088
Threonine2	0.71027	0.70949	0.71987	0.72293	0.72289
Hypoxanthine	0.67762	0.63016	0.63484	0.63114	0.63541
Unknown_singlet1	0.67552	0.57964	1.3237	1.3736	1.3623
Histidine3	0.67539	0.6588	0.66716	0.66058	0.6619
lipids_CH2CO	0.64848	0.64758	0.68756	0.6958	0.69467
Valine4	0.62603	0.5096	0.49024	0.48257	0.48324
D_Glucose13	0.62105	1.167	1.1944	1.1961	1.1915
Alanine_ov	0.61828	0.67219	0.71196	0.70228	0.71118
Choline3	0.61238	0.59913	0.58968	0.59609	0.5931
Unknown12	0.60813	0.50431	0.54354	0.53433	0.53281
Lipids_CH_CHCH2CH_CH_2	0.60518	0.54056	0.54143	0.53394	0.53014
Valine_singlet	0.58842	0.48045	0.50286	0.52212	0.52301
Unknown2	0.58771	0.52525	0.50365	0.5162	0.51738
Myo_inositol2	0.57764	0.47391	0.46783	0.48212	0.47808
Xanthurenate	0.56053	0.52821	0.52042	0.51319	0.51217
Asparagine ov6	0.56028	0.5331	0.56087	0.59963	0.60823
Glycerol2	0.56017	0.4585	0.47471	0.46658	0.46603
Leucine	0.55276	0.49585	0.87599	0.87002	0.89951
Unknown1	0.51583	0.43027	0.41226	0.40519	0.40187
Valine1	0.51574	0.73795	0.82039	0.81217	0.86209
Glutamine3	0.5122	0.51194	0.48863	0.48404	0.48087
Glutamine4	0.50345	0.5139	0.49227	0.48942	0.48545
Succinate	0.50071	0.43407	0.42843	0.42257	0.41925
3_hydroxybutyrate_1_ov	0.48579	0.41732	0.40918	0.40219	0.39911
Glutamine_methionine_ov1	0.4717	0.43857	0.46299	0.46904	0.46509
Glutamine1	0.46322	0.39326	0.38763	0.38104	0.37872
Glutamate_ov1	0.45577	0.39023	0.49347	0.48499	0.49769
Tyrosine2b	0.45049	0.547	0.52298	0.53491	0.54023
Phenylalanine3	0.45001	0.43247	0.42445	0.42992	0.43737
3_hydroxybutyrate_3_ov2	0.44274	0.36191	0.35651	0.35537	0.35244
Lipids_CH_CHCH2CH_CH_1	0.43613	0.4809	0.45851	0.4508	0.44803
Tyrosine_histidine_ov2	0.43403	0.37915	0.36162	0.36395	0.36653
Albuminlysil3	0.43002	0.39475	0.38554	0.38426	0.39438
Tyrosine3	0.41758	0.49666	0.4758	0.4876	0.49597
Myo_inositol1	0.4149	0.34003	0.43381	0.46942	0.46725
2_oxoisovalerate	0.40099	0.3307	0.4296	0.42452	0.43564
Phenylalanine2	0.40094	0.36458	0.41823	0.41766	0.42907
Lipids_CH_CHCH2CH_CH_8	0.38426	0.31242	0.37232	0.38416	0.38386
Lysine_arginine_leucine2	0.38323	0.34877	0.52881	0.56328	0.56237
Asparagine_ov1	0.37654	0.30407	0.31374	0.32316	0.32212
Choline2	0.37172	0.37786	0.36432	0.37283	0.37223
LDL1_aliphatic chain	0.36856	0.29726	1.3165	1.4359	1.431
Lysine_ov1	0.36589	0.33909	0.38023	0.37405	0.37095
Choline1	0.35944	0.33803	0.34241	0.34761	0.34617
Glutamine2b	0.35583	0.31911	0.31091	0.30591	0.30416
Dimethylglycine	0.35204	0.34707	0.35942	0.37189	0.36903
Valine2	0.35145	0.58731	0.77615	0.76659	0.81215
Phosphocholine	0.3428	0.80321	0.92064	1.0255	1.0169
Glutamine5	0.34104	0.36042	0.34448	0.34385	0.34158
Albuminlysil2	0.33601	0.30176	0.37747	0.37405	0.39034
Creatinine	0.32685	0.31905	0.36923	0.37098	0.37054
Myo_inositol4	0.32059	0.33394	0.41859	0.41892	0.41877
Tyrosine_histidine_ov1	0.31836	0.27162	0.26278	0.27463	0.29578
Formate	0.3167	0.31153	0.34545	0.34814	0.34978
Serine_ov	0.31475	0.40254	0.44605	0.45	0.45213
2_oxoglutarate	0.30013	0.28699	0.31249	0.31356	0.31785
Asparagine_ov4	0.29644	0.36688	0.34995	0.35823	0.3559
Glutamine6	0.28959	0.29779	0.32198	0.32312	0.32478
Threonine	0.27695	0.23152	0.28731	0.29044	0.29052
Dimethylamine	0.2708	0.37338	0.35911	0.35923	0.36096
Asparagine ov7	0.24776	0.22405	0.22468	0.22764	0.23154
Unknown13	0.24771	0.2207	0.26066	0.26311	0.27027
Citrulline1	0.21931	0.20053	0.22088	0.21708	0.21791
Tyrosine1	0.20693	0.36797	0.44221	0.45573	0.4575
Isoleucine	0.20138	0.49864	0.59467	0.65843	0.65376
Tyrosine2	0.20081	0.31171	0.38701	0.38466	0.38804
Unknown3	0.19859	0.17162	0.16663	0.16415	0.16286
LDL1_CH3_VDL1 _CH3_7	0.18951	0.24701	0.25664	0.36443	0.38469
Glycerol_of_lipids	0.18812	0.16181	0.24347	0.23929	0.24843
3_hydroxybutyrate_3_ov1	0.18799	0.15225	0.16519	0.19146	0.18984
Lysine_arginine	0.17689	0.31769	0.37353	0.39558	0.39262
Lysine_ov2	0.1688	0.24521	0.23884	0.25841	0.2574
Glycerol1	0.1685	0.355	0.397	0.39394	0.39584
LDL1_CH3_VDL1 _CH3_5	0.1675	0.9737	0.95331	0.94993	0.96952
Asparagine_ov2	0.16639	0.13485	0.1291	0.15691	0.16139
Pyruvate	0.1663	0.45942	0.51605	0.62585	0.64854
Citrate4	0.16313	0.15599	0.16367	0.16345	0.16353
Creatine	0.163	0.37799	0.38981	0.42464	0.4212
Isobutyrate	0.1602	0.14469	0.16127	0.17948	0.2098
Valine5	0.15852	0.37457	0.35924	0.35978	0.38956
Histidine2	0.1528	0.2418	0.27416	0.26973	0.27463
Asparagine ov8	0.15001	0.19839	0.20007	0.2048	0.21148
Isopropanol	0.14827	0.12248	0.13033	0.43073	0.43099
Asparagine_ov3	0.14013	0.11971	0.12476	0.17158	0.18641
Unknown11	0.13334	0.14124	0.21967	0.21675	0.21768
Unknown5	0.13231	0.10691	0.10195	0.10273	0.11084
Histidine1	0.11802	0.23709	0.33681	0.33246	0.34474
Unknown4	0.11461	0.09237	0.10995	0.10972	0.10902
Isoleucine_leucine1	0.11436	0.09896	0.11548	0.22719	0.25688
LDL1_CH3_VDL1 _CH3_6	0.11352	0.74257	0.72775	0.72679	0.72128
Glutamate_ov2	0.10976	0.26608	0.35728	0.36817	0.40114
Glycine_ov	0.1013	0.082584	0.19104	0.20751	0.20903
Phenylalanine1	0.10004	0.1086	0.14307	0.14756	0.16392
Myo_inositol3	0.083761	0.13477	0.19342	0.19263	0.1954
Albuminlysil1	0.079842	0.076742	0.22453	0.22135	0.2305
Unknown6	0.057173	0.046418	0.14149	0.1531	0.1739
Aspartate_ov5	0.037112	0.044564	0.11743	0.12966	0.15433
Isoleucine_leucine2	0.031123	0.12835	0.26168	0.26314	0.26701
Lysine_arginine_leucine1	0.017976	0.37799	0.40494	0.52775	0.52496
Lipid_CH2CH2O_VLDL	0.016419	0.62973	0.6004	0.59098	0.60354
Valine3	0.012322	0.097096	0.21531	0.26192	0.26788
Lipids_CH2C_C1	0.0087187	0.096542	0.21984	0.44338	0.45733

## Sheet: plsdaPF_CTvsPR
	VIP Values
Metabolite	Comp. 1	Comp. 2	Comp. 3	Comp. 4	Comp. 5
Lactate1	5.3571	4.6523	5.2195	4.7618	4.4084
TSP	0.88995	4.7305	4.7717	4.3133	3.9333
Alanine	4.7318	4.4012	3.988	3.6072	3.2554
D_Glucose3	1.0359	2.2442	2.6491	2.6638	2.7418
D_Glucose5	2.9007	2.8856	2.6084	2.3628	2.132
D_Glucose_Serine_Alanine	2.8377	2.5688	2.3411	2.1282	2.5956
Unknown8	2.567	2.2013	2.3278	2.2664	2.0498
D_Glucose6	2.5262	2.5395	2.3099	2.0882	1.8857
D_Glucose4	2.5523	2.3533	2.1399	1.961	3.4152
Glycerol2	2.5228	2.1899	1.9802	3.264	3.6479
Glycerol3	2.5616	2.1851	1.9744	2.9824	3.2561
D_Glucose7	2.1077	1.9628	1.811	1.6385	1.5312
Acetoacetate	2.2004	1.8959	1.8106	1.6367	1.4798
Myo_inositol1	2.3213	1.9836	1.7934	1.6587	1.508
unknown_histidine1	1.7266	1.479	1.4208	1.3141	1.1864
D_Glucose2	0.064039	0.87725	1.3934	1.9175	2.2159
Unknown7	1.7017	1.4554	1.3905	1.2703	1.1464
3_hydroxybutyrate2ov1	1.6787	1.4842	1.3855	1.2598	1.1835
D_Glucose12	1.2671	1.4608	1.3297	1.2023	1.0922
Glutamine_Glutamate1	0.75326	0.68609	1.2356	1.4482	1.3524
D_Glucose11	0.24491	1.1416	1.2205	1.1074	1.0237
Unknown10	1.5069	1.2953	1.2134	1.0988	0.99528
Valine3	1.4613	1.3242	1.2097	1.1121	1.0155
Choline3	1.3597	1.2566	1.1475	1.1797	1.0936
Valine4	1.2821	1.1611	1.1255	1.0175	0.91936
Tyrosine4.2	1.2773	1.191	1.0843	0.9836	0.89607
Myo_inositol3	1.3677	1.1665	1.0826	0.97859	0.88413
D_Glucose13	1.0959	1.1866	1.0724	1.0337	0.98273
Glutamine_methionine_ov2	1.2444	1.0663	1.0564	1.0394	1.0533
D_Glucose1	0.44857	0.39798	1.0495	1.5125	1.7076
Hypoxanthine	1.1213	1.0455	1.0397	0.9757	0.89853
Unknown30	1.1122	1.058	0.98609	0.91744	0.83818
Unknown31	1.1223	1.0381	0.98275	0.90025	0.88012
Glutamine_Glutamate2	0.21766	0.30286	0.97108	1.1646	1.0543
Glycerol4	1.1407	0.97295	0.92841	0.84168	0.76508
D_Glucose9	0.287	0.65076	0.92576	1.1598	1.2235
Creatinine1	1.0803	1.0169	0.92126	0.83466	0.80508
D_Glucose1.1	0.92927	0.79444	0.91351	1.0972	1.1066
Lysine_arginine_leucine2.1	1.025	0.97877	0.89486	0.81	0.74184
Lysine_arginine	0.88688	0.98234	0.88742	0.8655	0.80489
Lactate2	0.36951	0.41481	0.88106	1.0199	0.9204
Citrate2	0.97645	0.85135	0.87633	0.80585	0.79874
Unknown38	0.8999	0.83008	0.8306	0.96226	0.95983
Acetate	0.92603	0.87808	0.81266	1.1115	1.0748
Leucine	0.69163	0.70261	0.78924	0.83545	0.76339
Unknown40	0.85896	0.79328	0.75381	0.70458	0.64576
Lysine_ov1	0.85794	0.81263	0.7428	0.6801	0.61991
Citrate1	0.87707	0.75907	0.73548	0.66934	0.63909
Isoleucine	0.76859	0.76195	0.71769	0.64881	0.61794
Phenylalanine2	0.73528	0.65991	0.71648	0.8731	0.8209
D_Glucose10	0.46437	0.46004	0.70836	0.7383	0.73201
Xanthurenate	0.83027	0.76009	0.6996	0.63336	0.57227
Unknown25	0.72221	0.749	0.69406	0.78736	0.71497
Citrate4	0.77241	0.70085	0.69394	0.64746	0.63903
Lysine_arginine_leucine1.4	0.78321	0.75179	0.69125	0.62505	0.57241
Pyruvate	0.52973	0.544	0.67986	0.61695	0.84908
Unknown39.2	0.67864	0.61744	0.67715	0.70991	0.65512
3_hydroxybutyrate_1_ov	0.86818	0.74168	0.67419	0.61257	0.58202
Unknown29	0.76522	0.65359	0.65146	0.59656	0.54307
Citrate3	0.69417	0.65666	0.64892	0.6297	0.64755
Phosphocholine	0.79713	0.68477	0.63856	0.58792	0.62675
Glutamate_ov2	0.74726	0.64299	0.61407	0.55518	0.50402
Unknown_singlet1	0.63091	0.54569	0.61317	0.56132	0.54397
Lysine_arginine_leucine2.2	0.6275	0.63052	0.60338	0.54883	0.49589
Unknown1.1	0.63545	0.54245	0.59019	0.55329	0.50612
Formate	0.66859	0.61529	0.58171	0.53395	0.48428
Valine1	0.052556	0.38194	0.57964	0.52398	0.52897
2_oxoglutarate	0.7375	0.63521	0.57654	0.52121	0.47059
Unknown2.1	0.68348	0.58592	0.57375	0.53029	0.48355
Unknown39.3	0.56981	0.51969	0.56634	0.58549	0.53352
Lysine_arginine_leucine2.4	0.52363	0.45517	0.54064	0.54128	0.51817
Unknown28.3	0.5275	0.45281	0.53887	0.56089	0.51168
Valine2	0.38503	0.38533	0.53682	0.49494	0.48956
Threonine1	0.63848	0.5667	0.52503	0.52247	0.48847
Tyrosine2	0.63575	0.54439	0.52058	0.63052	0.56957
Unknown1.4	0.58416	0.50168	0.5141	0.4865	0.44572
Isoleucine_leucine2	0.58335	0.55686	0.51072	0.46516	0.45237
Glutamate_ov1	0.61328	0.52711	0.50967	0.4611	0.41686
Glutamine2	0.38802	0.47184	0.50757	0.76402	0.97874
Unknown11	0.34032	0.52729	0.50727	0.60659	0.56248
Lysine_arginine_leucine1.1	0.077504	0.5515	0.50368	0.59319	0.59202
Glutamine5	0.59577	0.51196	0.50347	0.51685	0.56374
Unknown39.1	0.44901	0.45044	0.49976	0.50856	0.46015
Histidine3	0.58515	0.55142	0.49944	0.46026	0.41884
Unknown1.2	0.57696	0.49342	0.49914	0.46565	0.42414
Dimethylamine	0.57108	0.49399	0.49397	0.4634	0.42627
Glutamine_methionine_ov1	0.46299	0.51318	0.49371	0.62263	0.7904
Lysine_ov2	0.49811	0.54177	0.48953	0.44298	0.41444
Glutamine3	0.38366	0.43698	0.48704	0.71754	0.95234
Unknown2.2	0.56384	0.49009	0.48294	0.44155	0.40092
Glycine_ov	0.56344	0.52956	0.47846	0.51457	0.50362
Phenylalanine3	0.076071	0.32553	0.47445	0.82978	0.8342
3-Hidroxyisovalerate	0.55792	0.49604	0.47416	0.43244	0.42494
Unknown1.3	0.52687	0.45263	0.47174	0.44993	0.41273
Choline1	0.48896	0.41704	0.46892	0.56589	0.52208
Unknown16	0.55216	0.51165	0.46303	0.42825	0.41649
Myo_inositol2	0.26511	0.468	0.46262	0.5396	0.53338
Lysine_arginine_leucine1.3	0.3615	0.45061	0.45686	0.41409	0.39643
3_hydroxybutyrate_3_ov1	0.57808	0.5036	0.4561	0.42203	0.38103
Serine_ov	0.063502	0.307	0.45555	0.60246	0.63107
Isoleucine_lysine	0.48819	0.50374	0.45531	0.41528	0.38451
Glutamine1	0.42108	0.43032	0.45519	0.62698	0.70053
Tyrosine3	0.38628	0.35852	0.45425	0.55718	0.5028
Unknown44	0.42078	0.44646	0.45032	0.45128	0.41675
Threonine2	0.50204	0.46911	0.44859	0.43357	0.39507
Unknown2.3	0.50601	0.45233	0.4409	0.39854	0.35979
Phenylalanine1	0.16349	0.17186	0.43929	0.75082	0.72752
Unknown6	0.51831	0.44359	0.43808	0.39923	0.36213
Tyrosine6	0.22772	0.2949	0.43629	0.57732	0.60441
Alanine_ov	0.5155	0.45357	0.43103	0.47587	0.55863
Citrulline2_ov	0.20253	0.42057	0.42712	0.46602	0.50867
Unknown27	0.26494	0.45307	0.41977	0.38088	0.37197
Choline2	0.44155	0.37837	0.41824	0.56604	0.53308
Tyrosine5	0.35474	0.34338	0.41002	0.56036	0.51799
Creatine1	0.19547	0.23628	0.39717	0.62176	0.86199
Histidine1	0.21832	0.43447	0.39249	0.44447	0.41456
Asparagine ov7	0.45	0.38406	0.38921	0.36393	0.32839
Glutamine4	0.36183	0.32022	0.37753	0.52263	0.69807
Valine5	0.34332	0.4125	0.37391	0.38937	0.39065
3_hydroxybutyrate2ov2	0.42109	0.38942	0.37019	0.33482	0.36319
Citrulline1	0.35104	0.347	0.36519	0.3304	0.2985
Unknown39.4	0.38936	0.34023	0.35842	0.36757	0.33654
Myo_inositol4	0.42544	0.36351	0.3567	0.37495	0.33926
Unknown28.2	0.32762	0.28886	0.35135	0.42822	0.40617
Unknown14	0.42024	0.37276	0.34262	0.34039	0.32412
Valine_singlet	0.38845	0.33314	0.34235	0.31021	0.2809
2_oxoisovalerate	0.14004	0.3398	0.34072	0.41512	0.39774
Asparagine ov8	0.3352	0.36633	0.33201	0.30625	0.2871
D_Glucose8	0.18339	0.21145	0.32709	0.53023	0.58022
Unknown23	0.11135	0.33465	0.32647	0.48132	0.49988
Lysine_arginine_leucine1.2	0.083838	0.30467	0.31362	0.29735	0.31101
Unknown3	0.36192	0.30871	0.31077	0.28852	0.26094
Lysine_arginine_leucine2.3	0.065849	0.15107	0.31056	0.34077	0.32814
Unknown9	0.29291	0.27607	0.30604	0.34511	0.4479
Asparagine ov6	0.34091	0.33527	0.30512	0.28077	0.25443
Unknown36	0.34701	0.29883	0.30121	0.28989	0.26746
Histidine2.3	0.16618	0.32249	0.29633	0.37138	0.35363
Unknown33	0.34607	0.29557	0.2894	0.26371	0.23884
Unknown34	0.35023	0.29903	0.28664	0.27525	0.25768
Histidine2.2	0.0098427	0.30308	0.28165	0.34984	0.33897
Unknown26	0.25985	0.24315	0.28055	0.26644	0.24046
Unknown24	0.13571	0.25743	0.27797	0.54481	0.49599
Tyrosine4.1	0.34282	0.29865	0.27145	0.24816	0.26543
Unknown_singlet2	0.044969	0.29532	0.26733	0.33999	0.30927
Succinate	0.2888	0.27498	0.26316	0.24672	0.24288
Tyrosine1	0.034144	0.28777	0.26203	0.27471	0.25497
Creatine2	0.0014139	0.24332	0.26187	0.27979	0.34435
Unknown28.1	0.19261	0.28543	0.26168	0.23825	0.2176
Histidine2.1	0.06269	0.26311	0.25002	0.29286	0.27766
Asparagine_ov4	0.21742	0.2755	0.24891	0.2308	0.20833
Unknown4	0.29581	0.27414	0.24781	0.23664	0.21837
Unknown13	0.17971	0.23487	0.24488	0.36491	0.37638
Unknown15	0.21378	0.26712	0.24422	0.23017	0.22078
2-hydroxybutyrate	0.0212	0.25584	0.24112	0.26442	0.24823
Asparagine_ov3	0.22562	0.26212	0.2377	0.21486	0.19395
Unknown17	0.078681	0.17821	0.21664	0.44003	0.469
Creatinine2	0.093181	0.11976	0.21457	0.2098	0.28469
Histidine2.4	0.15053	0.22938	0.20881	0.22329	0.20204
unknown_histidine2	0.17654	0.15208	0.20804	0.40654	0.44028
Unknown19	0.10891	0.13507	0.20351	0.46775	0.49994
Asparagine_ov1	0.19444	0.20793	0.20176	0.21091	0.20086
Dimethylglycine	0.20891	0.21759	0.19916	0.23875	0.21734
Glycerol_of_lipids	0.22774	0.20032	0.19607	0.17986	0.17
Inosine1	0.0059759	0.080807	0.18392	0.24202	0.26142
Isobutyrate	0.21143	0.18393	0.18062	0.16356	0.1476
Inosine2	0.071002	0.079356	0.17608	0.22428	0.2356
Unknown21	0.15871	0.15736	0.17471	0.35913	0.37118
Aspartate_ov5	0.12063	0.17791	0.16154	0.20258	0.18331
Unknown37	0.14316	0.16309	0.15709	0.14431	0.13086
Unknown41	0.0018684	0.045607	0.15062	0.189	0.19865
Unknown22	0.18729	0.16174	0.14749	0.13758	0.12563
Unknown32	0.14325	0.1227	0.14605	0.14641	0.13333
Asparagine_ov2	0.13425	0.15089	0.14598	0.14119	0.12818
Unknown18	0.022035	0.10744	0.13591	0.23499	0.25643
Unknown35	0.13621	0.11716	0.13354	0.13101	0.12139
Unknown5	0.10958	0.12454	0.12199	0.1319	0.12051
Unknown43	0.084569	0.075307	0.10396	0.1784	0.19987
Unknown20	0.078872	0.098953	0.1034	0.18573	0.21848
Aspartate1	0.0035352	0.011967	0.070979	0.068595	0.099958
Unknown42	0.041062	0.041134	0.041376	0.088922	0.11524
