# Supplementary material for: Plasma metabolomics by nuclear magnetic resonance reveals biomarkers and metabolic pathways associated with the control of HIV-1 infection/progression
Source: Front Mol Biosci. 2023 Jun 29;10:1204273. doi: 10.3389/fmolb.2023.1204273 (PMC10339029; doi:10.3389/fmolb.2023.1204273)
Supplement: Supplementary file 9 [file Table1.XLSX]

## Sheet: HCvsHESN
SAMPLE	COD	GROUP	SEX	AGE		SAMPLE	COD	GROUP	SEX	AGE
PF5	2	Healthy control	F	28		PF1	34	HESN	M
PF8	7	Healthy control	F	32		PF4	53	HESN	F	37
PF12	8	Healthy control	F	25		PF7	79	HESN	F	29
PF15	12	Healthy control	F	40		PF10	236	HESN	F	38
PF18	13	Healthy control	F	45		PF17	238	HESN	M	24
PF24	16	Healthy control	F	47		PF20	240	HESN	M	25
PF27	25	Healthy control	F	26		PF23	242	HESN	F	25
PF30	26	Healthy control	F	32		PF26	245	HESN	M	34
PF34	27	Healthy control	F	45		PF29	278	HESN	M	31
PF37	28	Healthy control	F	38		PF32	284	HESN	M	22
PF40	33	Healthy control	M	22		PF36	285	HESN	M	22
PF43	34	Healthy control	M	24		PF39	294	HESN	M	31
PF46	35	Healthy control	M	25		PF42	302	HESN	M	22
PF49	39	Healthy control	M	24		PF45	303	HESN	F	33
PF52	51	Healthy control	M	50		PF48	313	HESN	F	50
PF62	H-01	Healthy control	F	38		PF51	336	HESN	M	17
PF65	H-02	Healthy control	F	43		PF54	338	HESN	M	29
PF68	H-03	Healthy control	F	32		PF58	342	HESN	F	39
PF71	H-05	Healthy control	M	45		PF61	346	HESN	M	27
PF74	H-08	Healthy control	M	48		PF64	349	HESN	M	46
PF78	H-09	Healthy control	M	30		PF67	350	HESN	F	26
PF81	H-11	Healthy control	M	45		PF70	353	HESN	M	39
PF84	H-12	Healthy control	M	38		PF76	357	HESN	F	26
PF87	H-17	Healthy control	F	22		PF89	375	HESN	F	47
PF90	H-19	Healthy control	M	31		PF92	376	HESN	F	24
PF93	H-33	Healthy control	F	25		PF95	377	HESN	M	44
PF96	H-34	Healthy control	M	25		PF98	378	HESN	F	40
PF103	H-46	Healthy control	M	30		PF102	379	HESN	F	17
PF106	H-47	Healthy control	M	39		PF105	380	HESN	F	34
PF109	H-48	Healthy control	M	22		PF108	381	HESN	F	50
		VOLUNTEERS	No.	AGE				VOLUNTEERS	No.	AGE
		Women	15	34.5333				Women	15	34.3333
		Men	15	33.2				Men	15	29.5
		TOTAL	30	33.8667				TOTAL	30	32

## Sheet: HCvsPLHIV
SAMPLE	COD	GROUP	SEX	AGE		SAMPLE	COD	GROUP	SEX	AGE	Viral Load	LT CD4+ (%)	LT CD4+ (cel)
PF2	1	Healthy control	F	32		PF3	C-13	Controller	F	21	162	0.2963	995.716
PF5	2	Healthy control	F	28		PF9	C-21	Controller	M	29	286	0.3678	1367.48
PF12	8	Healthy control	F	25		PF16	C-23	Controller	F	39	412	0.3105	635.283
PF15	12	Healthy control	F	40		PF25	C-24	Controller	F	25	37	0.3049	935.738
PF18	13	Healthy control	F	45		PF31	C-25	Controller	F	37	20	0.2504	731.293
PF27	25	Healthy control	F	26		PF47	C-28	Controller	F	25	1464	0.2445	722
PF30	26	Healthy control	F	32		PF53	C-31	Controller	M	38	1383	0.271	514
PF40	33	Healthy control	M	22		PF60	C-38	Controller	M	49	1885	0.279	759
PF43	34	Healthy control	M	24		PF69	C-40	Controller	M	45	64	0.295	647
PF46	35	Healthy control	M	25		PF75	C-41	Controller	M	20	20	0.3748	769
PF49	39	Healthy control	M	24		PF82	C-44	Controller	M	24	162	0.2969	789
PF52	51	Healthy control	M	50		PF97	S-35	Controller	F	34	2928	0.21	819
PF56	57	Healthy control	M	24		PF6	S-14	Progressor	M	50	4600	0.2169	668.69
PF71	H-05	Healthy control	M	45		PF13	S-20	Progressor	M	27	21200	0.1805	433.931
PF74	H-08	Healthy control	M	48		PF19	S-22	Progressor	M	39	18500	0.162	267.3
PF78	H-09	Healthy control	M	30		PF28	C-04	Progressor	M	44	35500	0.2756	706.087
PF81	H-11	Healthy control	M	45		PF50	S-32	Progressor	M	32	23637	0.2498	557
PF84	H-12	Healthy control	M	38		PF57	C-06	Progressor	M	29	4700	0.364	789.734
PF90	H-19	Healthy control	M	31		PF63	C-10	Progressor	F	47	5270	0.2663	755.12
PF96	H-34	Healthy control	M	25		PF72	S-37	Progressor	M	26	63715	0.228	359
PF103	H-46	Healthy control	M	30		PF79	S-39	Progressor	M	27	44016	0.161	306
PF106	H-47	Healthy control	M	39		PF85	S-42	Progressor	M	19	160405	0.1648	328
PF109	H-48	Healthy control	M	22		PF94	S-43	Progressor	M	21	28801	0.2265	633
		VOLUNTEERS	No.	AGE				VOLUNTEERS	No.	AGE
		Women	7	32.5714				Women	7	32.5714
		Men	16	32.625				Men	16	32.4375
		TOTAL	23	32.6087				TOTAL	23	32.4783

## Sheet: HCvsCT
SAMPLE	COD	GROUP	SEX	AGE		SAMPLE	COD	GROUP	SEX	AGE	Viral Load	LT CD4+ (%)	LT CD4+ (cel)
PF5	2	Healthy control	F	28		PF3	C-13	Controller	F	21	162	0.2963	995.716
PF8	7	Healthy control	F	32		PF9	C-21	Controller	M	29	286	0.3678	1367.48
PF12	8	Healthy control	F	25		PF16	C-23	Controller	F	39	412	0.3105	635.283
PF27	25	Healthy control	F	26		PF25	C-24	Controller	F	25	37	0.3049	935.738
PF34	27	Healthy control	F	45		PF31	C-25	Controller	F	37	20	0.2504	731.293
PF40	33	Healthy control	M	22		PF38	C-26	Controller	M	27	1885	0.279	759
PF43	34	Healthy control	M	24		PF47	C-28	Controller	F	25	1464	0.2445	722
PF46	35	Healthy control	M	25		PF53	C-31	Controller	M	38	1383	0.271	514
PF49	39	Healthy control	M	24		PF60	C-38	Controller	M	49	1885	0.279	759
PF52	51	Healthy control	M	50		PF69	C-40	Controller	M	45	64	0.295	647
PF71	H-05	Healthy control	M	45		PF75	C-41	Controller	M	20	20	0.3748	769
PF84	H-12	Healthy control	M	38		PF82	C-44	Controller	M	24	162	0.2969	789
PF87	H-17	Healthy control	F	22		PF91	C-27	Controller	M	42	11206	0.317	818
PF106	H-47	Healthy control	M	39		PF97	S-35	Controller	F	34	2928	0.21	819
		VOLUNTEERS	No.	AGE				VOLUNTEERS	No.	AGE
		Women	6	29.7				Women	6	30.1667
		Men	8	33.4				Men	8	34.25
		TOTAL	14	31.8				TOTAL	14	32.5

## Sheet: HCvsPR
SAMPLE	COD	GROUP	SEX	AGE		SAMPLE	COD	GROUP	SEX	AGE	Viral Load	LT CD4+ (%)	LT CD4+ (cel)
PF40	33	Healthy control	M	22		PF6	S-14	Progressor	M	50	4600	0.2169	668.69
PF43	34	Healthy control	M	24		PF13	S-20	Progressor	M	27	21200	0.1805	433.931
PF46	35	Healthy control	M	25		PF19	S-22	Progressor	M	39	18500	0.162	267.3
PF49	39	Healthy control	M	24		PF28	C-04	Progressor	M	44	35500	0.2756	706.087
PF52	51	Healthy control	M	50		PF35	S-29	Progressor	M	25	16656	0.3484	372
PF71	H-05	Healthy control	M	45		PF50	S-32	Progressor	M	32	23637	0.2498	557
PF74	H-08	Healthy control	M	48		PF57	C-06	Progressor	M	29	4700	0.364	789.734
PF78	H-09	Healthy control	M	30		PF72	S-37	Progressor	M	26	63715	0.228	359
PF84	H-12	Healthy control	M	38		PF79	S-39	Progressor	M	27	44016	0.161	306
PF90	H-19	Healthy control	M	31		PF85	S-42	Progressor	M	19	160405	0.1648	328
PF96	H-34	Healthy control	M	25		PF94	S-43	Progressor	M	21	28801	0.2265	633
PF103	H-46	Healthy control	M	30		PF101	S-45	Progressor	M	23	47245	0.2273	443
PF106	H-47	Healthy control	M	39		PF104	C-49	Progressor	M	30	17630	0.22
PF109	H-48	Healthy control	M	22		PF107	S-50	Progressor	M	40	31552	0.178	344
		VOLUNTEERS	No.	AGE				VOLUNTEERS	No.	AGE
		Women	0	0				Women	0	0
		Men	14	32.3571				Men	14	30.8571
		TOTAL	14	32.3571				TOTAL	14	30.8571

## Sheet: CTvsPR
SAMPLE	COD	GROUP	SEX	AGE	Viral Load	LT CD4+ (%)	LT CD4+ (cel)		SAMPLE	COD	GROUP	SEX	AGE	Viral Load	LT CD4+ (%)	LT CD4+ (cel)
PF9	C-21	Controller	M	29	286	0.3678	1367.48		PF6	S-14	Progressor	M	50	4600	0.2169	668.69
PF38	C-26	Controller	M	27	1885	0.279	759		PF28	C-04	Progressor	M	44	35500	0.2756	706.087
PF53	C-31	Controller	M	38	1383	0.271	514		PF35	S-29	Progressor	M	25	16656	0.3484	372
PF60	C-38	Controller	M	49	1885	0.279	759		PF50	S-32	Progressor	M	32	23637	0.2498	557
PF69	C-40	Controller	M	45	64	0.295	647		PF57	C-06	Progressor	M	29	4700	0.364	789.734
PF75	C-41	Controller	M	20	20	0.3748	769		PF101	S-45	Progressor	M	23	47245	0.2273	443
PF82	C-44	Controller	M	24	162	0.2969	789		PF104	C-49	Progressor	M	30	17630	0.22
PF91	C-27	Controller	M	42	11206	0.317	818		PF107	S-50	Progressor	M	40	31552	0.178	344
		VOLUNTEERS	No.	AGE							VOLUNTEERS	No.	AGE
		Women	0	0							Women	0	0
		Men	8	34.25							Men	8	34.125
		TOTAL	8	34.25							TOTAL	8	34.125
