# Supplementary material for: Plasma metabolomics by nuclear magnetic resonance reveals biomarkers and metabolic pathways associated with the control of HIV-1 infection/progression
Source: Front Mol Biosci. 2023 Jun 29;10:1204273. doi: 10.3389/fmolb.2023.1204273 (PMC10339029; doi:10.3389/fmolb.2023.1204273)
Supplement: Supplementary file 10 [file Table5.XLSX]

## Sheet: wilcoxPD_CSvsHESN
Signal	Value	p.value	-log10(p)	FDR
Lysine_ov1	51	3.823e-09	8.4176	6.0021e-07
D_Glucose3	789	7.398e-08	7.1309	5.8074e-06
D_Glucose12	788	4.4812e-07	6.3486	1.6726e-05
D_Glucose11	787	4.8454e-07	6.3147	1.6726e-05
lipids_n_CH3_3_3	787.5	5.3269e-07	6.2735	1.6726e-05
D_Glucose9	781	7.7085e-07	6.113	1.73e-05
D_Glucose2	765	8.23e-07	6.0846	1.73e-05
D_Glucose6	778	9.6945e-07	6.0135	1.73e-05
Lactate2	137	9.9171e-07	6.0036	1.73e-05
D_Glucose7	768	2.0524e-06	5.6877	3.1538e-05
D_Glucose10	767	2.2097e-06	5.6557	3.1538e-05
D_Glucose13	750	3.1767e-06	5.498	3.8475e-05
D_Glucose8	762	3.1858e-06	5.4968	3.8475e-05
Lactate	156	5.2938e-06	5.2762	5.5408e-05
Succinate	156	5.2938e-06	5.2762	5.5408e-05
D_Glucose1	750.5	8.0582e-06	5.0938	7.9071e-05
Asparagine ov8	165	1.1058e-05	4.9563	0.00010212
Asparagine ov7	168	1.4028e-05	4.853	0.00012236
D_Glucose4	730	1.6407e-05	4.785	0.00013557
Asparagine_ov3	159	1.7474e-05	4.7576	0.00013717
D_Glucose5	737.5	1.9529e-05	4.7093	0.000146
Tyrosine_histidine_ov1	169.5	3.4777e-05	4.4587	0.00024818
Unknown1	172	4.0799e-05	4.3893	0.0002785
D_Glucose_Serine_Alanine	724	4.3105e-05	4.3655	0.00028198
VDL_2 _aliphatic chain	716	4.7002e-05	4.3279	0.00029517
Asparagine_ov4	186	5.4299e-05	4.2652	0.00032788
Aspartate_ov5	193	8.8959e-05	4.0508	0.00049881
Lipids_CH2C_C2	707	8.8959e-05	4.0508	0.00049881
Unknown5	195	0.00010211	3.9909	0.00053915
Phosphocholine	711.5	0.00010302	3.9871	0.00053915
3_hydroxybutyrate_3_ov1	199	0.00013397	3.873	0.00067848
Unknown2	205	0.00019928	3.7005	0.00097774
Unknown10	693	0.00022689	3.6442	0.0010794
LDL1_CH3_VDL1 _CH3_4	690	0.00027494	3.5608	0.0012696
LDL1_CH3_VDL1 _CH3_1	687	0.00033221	3.4786	0.0014902
Unknown6	212	0.00044584	3.3508	0.0019443
Lipids_CH_CH	679	0.00054264	3.2655	0.0023025
lipids_n_CH3_3_2	679.5	0.00065623	3.1829	0.0026871
Glycerol4	678	0.00066834	3.175	0.0026871
Ethanol	680	0.00068461	3.1646	0.0026871
3_hydroxybutyrate2ov3	679	0.00072256	3.1411	0.0027669
Myo_inositol1	669.5	0.0011202	2.9507	0.0041875
LDL1_CH3_VDL1 _CH3_5	665	0.0012219	2.913	0.0044614
Unknown_singlet1	667.5	0.0013284	2.8767	0.0047398
Alanine_ov	661	0.0016438	2.7841	0.0057352
lipids_n_CH3_3_1	659.5	0.001873	2.7275	0.0063926
Lipid_CH2CH2O_VLDL	656	0.0019979	2.6994	0.0066738
Serine_ov	655	0.0022261	2.6525	0.0072024
LDL1_aliphatic chain	657	0.0022479	2.6482	0.0072024
Myo_inositol2	652.5	0.0026513	2.5765	0.0083252
Unknown8	649.5	0.0030676	2.5132	0.0094435
Unknown13	250	0.0031825	2.4972	0.009536
Glycerol2	648.5	0.0032191	2.4923	0.009536
Unknown12	647.5	0.0033774	2.4714	0.009641
Unknown9	647.5	0.0033774	2.4714	0.009641
Asparagine_ov2	252.5	0.0035847	2.4456	0.01005
Formate	270	0.0073012	2.1366	0.020037
Valine5	630.5	0.0074023	2.1306	0.020037
Myo_inositol3	629.5	0.007737	2.1114	0.020372
Dimethylglycine	269.5	0.0077855	2.1087	0.020372
Citrate1	627	0.0085387	2.0686	0.021977
Citrate2	623	0.010158	1.9932	0.025724
Albuminlysil1	279	0.010977	1.9595	0.027356
Asparagine ov6	281	0.011986	1.9213	0.029334
Isopropanol	620	0.012145	1.9156	0.029334
LDL1_CH3_VDL1 _CH3_6	618	0.01252	1.9024	0.029337
Pyruvate	282	0.01252	1.9024	0.029337
Citrate4	614	0.014839	1.8286	0.034261
Citrate3	611	0.016776	1.7753	0.038172
Unknown7	609.5	0.017995	1.7449	0.040218
Lipids_CH_CHCH2CH_CH_2	609	0.018188	1.7402	0.040218
Valine3	608	0.019102	1.7189	0.041654
Valine4	606	0.020727	1.6835	0.044578
LDL1_CH3_VDL1 _CH3_3	603	0.023387	1.631	0.049535
Unknown11	602.5	0.023724	1.6248	0.049535
Unknown3	602	0.023979	1.6202	0.049535

## Sheet: wilcoxPF_CSvsHESN
Signal	Value	p.value	-log10(p)	FDR
Unknown10	794	4.2864e-08	7.3679	6.17e-06
Serine_ov	811.5	7.8198e-08	7.1068	6.17e-06
D_Glucose8	806.5	1.1782e-07	6.9288	6.17e-06
D_Glucose10	803.5	1.5029e-07	6.8231	6.17e-06
D_Glucose3	781	1.7139e-07	6.766	6.17e-06
D_Glucose9	799.5	2.0727e-07	6.6835	6.2182e-06
D_Glucose1.1	792.5	3.6083e-07	6.4427	9.2784e-06
D_Glucose2	771	4.6453e-07	6.333	1.0139e-05
D_Glucose1	787.5	5.3269e-07	6.2735	1.0139e-05
D_Glucose13	769	5.6328e-07	6.2493	1.0139e-05
D_Glucose11	783.5	7.2467e-07	6.1399	1.1858e-05
Valine5	779.5	9.8247e-07	6.0077	1.3731e-05
Tyrosine3	763	9.9171e-07	6.0036	1.3731e-05
D_Glucose5	777.5	1.1425e-06	5.9421	1.4689e-05
Phenylalanine1	758	1.5669e-06	5.805	1.8673e-05
D_Glucose12	772.5	1.6598e-06	5.7799	1.8673e-05
Tyrosine2	755	2.0496e-06	5.6883	2.1702e-05
Glycerol3	768.5	2.2292e-06	5.6518	2.2292e-05
Valine4	751	2.9128e-06	5.5357	2.7595e-05
Unknown27	151	3.4628e-06	5.4606	3.1165e-05
Valine1	748	3.773e-06	5.4233	3.234e-05
D_Glucose6	757.5	4.9291e-06	5.3072	4.0329e-05
Myo_inositol1	746.5	1.0622e-05	4.9738	8.2931e-05
Valine2	735	1.1058e-05	4.9563	8.2931e-05
Phenylalanine2	734	1.1975e-05	4.9217	8.4316e-05
unknown_histidine1	744.5	1.2179e-05	4.9144	8.4316e-05
Glycerol4	740.5	1.5971e-05	4.7967	0.00010648
Glycerol2	738.5	1.8267e-05	4.7383	0.00011717
Valine3	728	1.9158e-05	4.7176	0.00011717
Choline3	737.5	1.9529e-05	4.7093	0.00011717
Tyrosine1	734.5	2.3833e-05	4.6228	0.00013839
Phosphocholine	733.5	2.5459e-05	4.5942	0.00014321
Tyrosine6	731.5	2.9031e-05	4.5371	0.00015496
Lactate1	178	3.0215e-05	4.5198	0.00015496
Lactate2	178	3.0215e-05	4.5198	0.00015496
D_Glucose7	730.5	3.0991e-05	4.5088	0.00015496
Unknown15	721	3.2555e-05	4.4874	0.00015668
Choline2	729.5	3.3077e-05	4.4805	0.00015668
Myo_inositol3	728.5	3.5295e-05	4.4523	0.0001629
Phenylalanine3	719	3.7749e-05	4.4231	0.00016987
Leucine	715	5.0528e-05	4.2965	0.0002122
Unknown7	722.5	5.1872e-05	4.2851	0.0002122
Unknown9	722.5	5.1872e-05	4.2851	0.0002122
Threonine1	722.5	5.1872e-05	4.2851	0.0002122
Valine_singlet	714	5.4299e-05	4.2652	0.00021719
Unknown19	708	8.299e-05	4.081	0.00032474
Choline1	713.5	9.1112e-05	4.0404	0.00034894
Succinate	195	0.00010211	3.9909	0.00037509
Glycerol_of_lipids	705	0.00010211	3.9909	0.00037509
Isoleucine	704	0.00010934	3.9612	0.0003859
Xanthurenate	704	0.00010934	3.9612	0.0003859
unknown_histidine2	705.5	0.00014819	3.8292	0.00051296
D_Glucose_Serine_Alanine	704.5	0.00015733	3.8032	0.00053432
TSP	697	0.00017481	3.7574	0.0005827
Creatine2	698.5	0.00022431	3.6492	0.00073411
Isoleucine_leucine2	692	0.00024197	3.6162	0.00077776
Unknown21	688	0.00031201	3.5058	0.00098529
Histidine3	691.5	0.00036651	3.4359	0.001111
Tyrosine5	689.5	0.0003765	3.4242	0.001111
Myo_inositol2	689.5	0.0003765	3.4242	0.001111
Alanine_ov	689.5	0.0003765	3.4242	0.001111
Unknown4	688	0.00039261	3.406	0.0011398
Unknown43	689.5	0.0004096	3.3876	0.0011703
Unknown38	685.5	0.00047138	3.3266	0.0013258
Lysine_arginine_leucine1.3	678	0.00057615	3.2395	0.0015955
Unknown26	223	0.00061156	3.2136	0.0016679
Creatinine2	673	0.00077394	3.1113	0.0020792
Unknown16	669	0.00097476	3.0111	0.0025429
3-Hidroxyisovalerate	231	0.00097476	3.0111	0.0025429
Citrate2	669.5	0.00108	2.9666	0.002738
Citrate3	669.5	0.00108	2.9666	0.002738
Glutamine_methionine_ov2	663	0.0013657	2.8646	0.0034011
Citrulline2_ov	665.5	0.0013794	2.8603	0.0034011
Citrate1	663.5	0.0014765	2.8308	0.0035915
Alanine	660	0.0016103	2.7931	0.0038647
Lysine_arginine_leucine2.3	659	0.0017002	2.7695	0.0040268
Unknown24	657	0.0018938	2.7227	0.0043966
Glutamine5	658.5	0.0019052	2.7201	0.0043966
Lysine_arginine_leucine1.2	654	0.0022216	2.6533	0.005062
Citrate4	649.5	0.0029751	2.5265	0.0066941
Creatinine1	641	0.004313	2.3652	0.0095845
Lysine_arginine_leucine2.2	642	0.0046365	2.3338	0.010178
3_hydroxybutyrate2ov1	639	0.0047573	2.3226	0.010194
Glutamine_methionine_ov1	639	0.0047573	2.3226	0.010194
Unknown20	637	0.0052419	2.2805	0.010971
Lysine_arginine_leucine2.1	637	0.0052419	2.2805	0.010971
Lysine_arginine_leucine1.4	636	0.0055003	2.2596	0.01138
Glutamate_ov1	638	0.0055693	2.2542	0.011392
Unknown8	636.5	0.0056496	2.248	0.011426
Glutamine4	623	0.010044	1.9981	0.020088
Lysine_ov2	620	0.011472	1.9404	0.022692
3_hydroxybutyrate2ov2	283.5	0.014118	1.8502	0.027622
Unknown5	284	0.014411	1.8413	0.027892
Unknown11	609.5	0.017995	1.7449	0.034458
Lysine_ov1	609	0.018332	1.7368	0.034734
Formate	293	0.019901	1.7011	0.037314
D_Glucose4	603	0.023387	1.631	0.043398

## Sheet: wilcoxPD_CSvsVIH+
Signal	Value	p.value	-log10(p)	FDR
LDL1_CH3_VDL1 _CH3_6	462	3.6766e-06	5.4346	0.00057723
LDL1_CH3_VDL1 _CH3_5	423	0.000326	3.4868	0.025591
Lipids_CH_CHCH2CH_CH_2	112	0.00083861	3.0764	0.039755
Glutamine2b	119	0.0010689	2.971	0.039755
Glutamine3	122	0.0013809	2.8598	0.039755
Glutamine4	124	0.0016321	2.7872	0.039755
Glutamine5	125	0.0017725	2.7514	0.039755
Lipids_CH_CHCH2CH_CH_1	125	0.0022574	2.6464	0.044302

## Sheet: t_testPF_CSvsVIH+
Signal	Value	p.value	-log10(p)	FDR
Pyruvate	-3.9263	0.00029991	3.523	0.031679
Isobutyrate	3.7	0.00059631	3.2245	0.031679
Unknown23	-3.6433	0.00070639	3.151	0.031679
Glutamine_methionine_ov2	-3.5009	0.0010758	2.9683	0.031679
Glycerol_of_lipids	-3.4311	0.0013185	2.8799	0.031679
Unknown31	3.3931	0.0014719	2.8321	0.031679
Unknown18	3.3687	0.0015792	2.8016	0.031679
Glutamine4	-3.3572	0.0016319	2.7873	0.031679
Glutamine3	-3.3504	0.0016643	2.7788	0.031679
Unknown36	3.3309	0.0017599	2.7545	0.031679
Glutamine_methionine_ov1	-3.2397	0.0022808	2.6419	0.034478
Glutamine1	-3.2289	0.0023512	2.6287	0.034478
Glutamine2	-3.2086	0.00249	2.6038	0.034478
Acetate	3.1317	0.0030867	2.5105	0.037601
Asparagine_ov3	-3.1263	0.0031334	2.504	0.037601
Unknown30	3.0834	0.0035285	2.4524	0.039557
Aspartate1	3.0626	0.003736	2.4276	0.039557

## Sheet: wilcoxPD_CSvsCT
Signal	Value	p.value	-log10(p)	FDR
Valine3	175	0.00016731	3.7765	0.021786
LDL1_CH3_VDL1 _CH3_6	171	0.00042127	3.3754	0.021786
lipids_n_CH3_3_3	26	0.00052327	3.2813	0.021786
Glutamine4	27	0.00064622	3.1896	0.021786
Glutamine3	28	0.00079438	3.1	0.021786
Glutamate_ov2	167	0.00097137	3.0126	0.021786
LDL1_CH3_VDL1 _CH3_1	29	0.00097137	3.0126	0.021786
Acetate	166	0.0011827	2.9271	0.023211
Glutamine2b	31	0.001433	2.8437	0.024998
D_Glucose1	33	0.0020775	2.6824	0.029652
Succinate	163	0.0020775	2.6824	0.029652
D_Glucose4	35	0.0029631	2.5283	0.034051
Glutamine5	35	0.0029631	2.5283	0.034051
Lipids_CH_CHCH2CH_CH_2	33	0.0030364	2.5176	0.034051
3_hydroxybutyrate_3_ov1	160	0.0035185	2.4536	0.034526
Citrulline1	160	0.0035185	2.4536	0.034526
Phenylalanine2	158	0.0049056	2.3093	0.045304
Lipids_CH_CHCH2CH_CH_1	37	0.0054323	2.265	0.047382
Glutamine_methionine_ov1	39	0.0057611	2.2395	0.047605

## Sheet: wilcoxPF_CSvsCT
Signal	Value	p.value	-log10(p)	FDR
Glutamine2	23	0.00026867	3.5708	0.021289
Glutamine3	23	0.00026867	3.5708	0.021289
Isobutyrate	173	0.00061804	3.209	0.021289
Glutamine1	27	0.00064622	3.1896	0.021289
Unknown23	28	0.00079438	3.1	0.021289
Glutamine_methionine_ov2	28	0.00079438	3.1	0.021289
Asparagine ov7	29	0.00097137	3.0126	0.021289
Valine4	30	0.0011827	2.9271	0.021289
Pyruvate	30	0.0011827	2.9271	0.021289
D_Glucose9	30	0.0011827	2.9271	0.021289
Unknown30	165	0.001433	2.8437	0.022234
Unknown18	164	0.0017293	2.7621	0.022234
Glutamine_methionine_ov1	32	0.0017293	2.7621	0.022234
D_Glucose10	32	0.0017293	2.7621	0.022234
D_Glucose8	33	0.0020775	2.6824	0.024931
Aspartate1	162	0.0024863	2.6044	0.027971
Asparagine_ov3	35	0.0029631	2.5283	0.031374
Glutamine4	36	0.0035185	2.4536	0.035185
Serine_ov	37	0.0041618	2.3807	0.039427

## Sheet: wilcoxPD_CSvsPR
Signal	Value	p.value	-log10(p)	FDR
Myo_inositol2	11.5	7.7487e-05	4.1108	0.012166
Unknown7	21	0.00016731	3.7765	0.013134
LDL1_CH3_VDL1 _CH3_6	172	0.00033752	3.4717	0.017663
Threonine	28	0.00079438	3.1	0.03118
Asparagine ov6	26.5	0.0011034	2.9573	0.034648
LDL1_CH3_VDL1 _CH3_5	165	0.001433	2.8437	0.037497
Glycerol4	35	0.0029631	2.5283	0.06617
LDL1_CH3_VDL1 _CH3_7	159	0.0041618	2.3807	0.06617
Unknown10	37	0.0041618	2.3807	0.06617
LDL1_CH3_VDL1 _CH3_4	158	0.0049056	2.3093	0.06617
Unknown8	39	0.0057611	2.2395	0.06617
Unknown9	39	0.0057611	2.2395	0.06617
Unknown4	38	0.006252	2.204	0.06617
Asparagine_ov1	156	0.0067434	2.1711	0.06617
Glutamine2b	40	0.0067434	2.1711	0.06617
Myo_inositol1	40	0.0067434	2.1711	0.06617
Creatinine_creatine	42	0.0091463	2.0388	0.075577
Glutamine1	42	0.0091463	2.0388	0.075577
LDL1_CH3_VDL1 _CH3_3	154	0.0091463	2.0388	0.075577
D_Glucose1	43	0.0106	1.9747	0.083211
Glutamine5	44	0.012248	1.9119	0.087407
Valine5	44	0.012248	1.9119	0.087407
2_oxoglutarate	44	0.01395	1.8554	0.092289
Glycerol1	45	0.014108	1.8505	0.092289
Glutamine3	46	0.016203	1.7904	0.097842
Unknown11	46	0.016203	1.7904	0.097842
Citrate1	46	0.017951	1.7459	0.10045
Glutamine_methionine_ov2	47	0.018554	1.7316	0.10045
Glutamine4	47	0.018554	1.7316	0.10045
Lipid_CH2CH2O_VLDL	148	0.021187	1.6739	0.1073
VDL_2 _aliphatic chain	148	0.021187	1.6739	0.1073
Glycerol3	49	0.024124	1.6175	0.11836
Glutamine2	50	0.027396	1.5623	0.12289
Myo_inositol3	50	0.027396	1.5623	0.12289
Tyrosine_histidine_ov1	50	0.027396	1.5623	0.12289
D_Glucose_Serine_Alanine	51	0.031025	1.5083	0.1353
Unknown3	51	0.032609	1.4867	0.13837
Tyrosine_histidine_ov2	53	0.039482	1.4036	0.16312
D_Glucose5	54	0.044369	1.3529	0.17861
Citrate2	54	0.045609	1.341	0.17901
D_Glucose4	55	0.049736	1.3033	0.18553
Lipids_CH2C_C2	141	0.049736	1.3033	0.18553

## Sheet: wilcoxPF_CSvsPR
Signal	Value	p.value	-log10(p)	FDR
Myo_inositol3	27	0.00064622	3.1896	0.10644
Unknown7	30	0.0011827	2.9271	0.10644
Asparagine ov7	35	0.0029631	2.5283	0.17283
Asparagine_ov2	38	0.0049056	2.3093	0.17283
Glutamine_methionine_ov1	39	0.0057611	2.2395	0.17283
Glycerol4	39	0.0057611	2.2395	0.17283
Asparagine ov8	40	0.0067434	2.1711	0.1734
Hypoxanthine	41	0.0078659	2.1043	0.17698
Glutamine_methionine_ov2	42	0.0091463	2.0388	0.18293
Unknown3	43	0.012263	1.9114	0.21162
Asparagine_ov3	45	0.014108	1.8505	0.21162
Threonine1	45	0.014108	1.8505	0.21162
Tyrosine2	150	0.016203	1.7904	0.22435
Creatinine2	48	0.021187	1.6739	0.2724
Unknown44	49	0.024124	1.6175	0.28949
3_hydroxybutyrate_1_ov	50	0.027396	1.5623	0.29007
D_Glucose_Serine_Alanine	146	0.027396	1.5623	0.29007
Aspartate_ov5	51	0.031025	1.5083	0.31025
Unknown23	52	0.035045	1.4554	0.33201
Unknown8	53	0.039482	1.4036	0.33277
D_Glucose4	143	0.039482	1.4036	0.33277
Unknown33	53	0.04086	1.3887	0.33277
Unknown9	54	0.044369	1.3529	0.33277
Unknown10	54	0.044369	1.3529	0.33277
D_Glucose1.1	55	0.049736	1.3033	0.34432
Unknown13	141	0.049736	1.3033	0.34432

## Sheet: wilcoxPD_CTvsPR
Signal	Value	p.value	-log10(p)	FDR
Lipids_CH_CHCH2CH_CH_7	61	0.0010878	2.9635	0.11589
Lipids_CH_CHCH2CH_CH_6	60	0.0018648	2.7294	0.11589
Lipids_CH_CHCH2CH_CH_5	59	0.0029526	2.5298	0.11589
unknown_histidine1	5	0.0029526	2.5298	0.11589
Lipids_CH_CHCH2CH_CH_4	58	0.004662	2.3314	0.14639
Lipids_CH_CH	56	0.010412	1.9825	0.23352
Unknown10	8	0.010412	1.9825	0.23352
lipids_n_CH3_3_2	9	0.014763	1.8308	0.28972
Asparagine ov6	11	0.028127	1.5509	0.39159
Citrulline2_ov	11	0.028127	1.5509	0.39159
Acetoacetate	12	0.037918	1.4212	0.39159
Citrate1	12	0.037918	1.4212	0.39159
Lipids_CH_CHCH2CH_CH_3	52	0.037918	1.4212	0.39159
liporoteins1	52	0.037918	1.4212	0.39159
Unknown8	12	0.037918	1.4212	0.39159
Glycerol4	13	0.049883	1.302	0.39159
Lipids_CH_CHCH2CH_CH_2	51	0.049883	1.302	0.39159
lipids_n_CH3_3_1	13	0.049883	1.302	0.39159
unknown_histidine2	13	0.049883	1.302	0.39159
Unknown9	13	0.049883	1.302	0.39159

## Sheet: wilcoxPF_CTvsPR
Signal	Value	p.value	-log10(p)	FDR
Unknown40	53	0.028127	1.5509	1
Formate	13	0.049883	1.302	1
